# Supplementary material for: Long noncoding RNA and messenger RNA abnormalities in pediatric sepsis: a preliminary study
Source: BMC Med Genomics. 2020 Mar 10;13:36. doi: 10.1186/s12920-020-0698-x (PMC7063742; doi:10.1186/s12920-020-0698-x)
Supplement: Supplementary file 3 — Additional file 3. 1488 differentially expressed lncRNAs (996 upregulated; 492 downregulated) identified using the Affymetrix Human oelncRNA Array between pediatric sepsis group and control group. [file 12920_2020_698_MOESM3_ESM.xlsx]

## Sheet: Sheet1
GeneSymbol	group	Chr	start	stop	strand	LOG-FC	case1	case2	case3	case4	case5	case6	case7	case8	case9	case10	control1	control2	control3	control4	control5	control6	control7	control8	control9	control10	control11	control12
lnc-RPP38-4	ncRNA	chr10	15049723	15073368	+	7.04095	15.7526	14.1864	4.62938	12.5053	15.645	14.2553	6.67577	16.8452	5.86193	12.8609	4.9892	9.0249	4.80121	3.72121	4.31837	5.44241	4.8746	4.36946	4.54796	3.86327	4.46238	4.15489
CD177P1	ncRNA	chr19	43375508	43379124	-	6.8477	12.553	15.384	3.54826	13.9156	14.7869	12.4902	4.37682	14.4305	10.6361	13.0332	3.8879	12.805	3.6386	3.71369	4.13965	3.3843	4.3144	4.73682	3.51503	4.30088	3.21457	4.36217
lnc-IL1R1-2	ncRNA	chr2	101991960	102010185	+	6.71837	16.3181	15.7571	5.06884	15.0944	16.007	15.3617	7.60296	15.6312	7.78979	14.5949	4.70368	14.1385	5.14097	5.51373	5.08304	5.05125	5.81971	7.69166	4.89	5.44453	5.11088	5.86281
lnc-RP11-1220K2.2.1-7	ncRNA	chr7	142038546	142040441	+	5.3364	13.1472	12.6835	4.03646	11.2255	12.6526	11.208	4.40991	10.8674	7.79954	11.5241	4.03936	9.55457	3.80724	4.08643	3.90809	3.88288	3.92597	6.20501	3.62748	3.80295	3.32833	5.2599
lnc-ANXA3-2	ncRNA	chr4	78601864	78610443	+	4.89599	12.1558	12.7781	5.38959	12.0753	12.393	10.6182	5.34148	11.4999	10.1486	11.4977	4.03801	10.63	4.716	5.17694	4.11145	5.16979	4.21039	6.33751	4.45706	5.13803	5.96127	5.9788
lnc-PFKFB1-2	ncRNA	chrX	55017560	55030977	-	4.74801	10.8113	12.7262	4.47388	12.4159	12.0325	10.9151	15.2394	14.1215	15.0114	8.40956	6.90585	15.565	7.91155	5.94917	5.60643	6.85607	6.71562	5.82781	4.67649	5.98304	5.11314	5.30161
lnc-TRAPPC5-1	ncRNA	chr19	7677929	7678984	+	4.6543	16.6408	16.94	8.70027	16.5864	16.8449	14.8386	8.44127	16.7223	14.326	15.5775	8.96426	15.4672	9.4346	7.95346	8.64207	8.98847	9.71398	11.9051	9.17025	9.74409	9.54623	9.3605
lnc-CEACAM8-3	ncRNA	chr19	42507395	42521348	-	4.5273	13.0723	15.1732	6.69325	13.6792	13.9155	10.7449	6.92493	13.6507	12.0586	13.8299	7.27791	13.3763	6.24853	6.65486	6.51115	5.52871	6.49027	8.20418	6.95891	6.6017	6.81853	8.69236
lnc-ACTA2-2	ncRNA	chr10	88822801	88823515	-	4.2633	10.9302	12.6297	5.10093	11.253	12.4851	8.00809	4.46463	12.702	12.4981	11.4136	8.88211	8.70818	4.67301	4.99385	4.65886	4.44205	4.67332	6.71952	3.95594	5.67278	5.54954	7.69389
lnc-CA5B-3	ncRNA	chrX	15525288	15537305	+	4.20217	11.4331	12.3349	5.25509	11.2104	11.4827	10.5875	4.99589	8.9048	7.92941	11.0432	4.89043	9.74556	4.53879	4.77598	5.04252	4.56859	5.1027	6.00054	4.60154	4.75534	4.49193	5.27242
lnc-C9orf16-2	ncRNA	chr9	128151500	128153453	+	4.14377	8.8437	14.3336	6.31717	13.9616	13.489	9.06098	8.24024	13.4454	11.0874	11.3663	8.24316	8.68933	7.19703	6.41608	5.46211	6.11149	5.79906	7.48526	7.88277	6.0984	6.15337	6.91105
lnc-NDNF-5	ncRNA	chr4	120785024	120813006	-	4.07049	10.1793	13.474	5.76019	12.5192	13.8524	12.6774	6.23779	10.1893	9.64466	12.0229	6.32765	10.5173	5.72688	6.52062	6.13881	5.72819	5.54043	7.59112	6.75133	5.77971	5.03526	7.3654
lnc-S100P-3	ncRNA	---	---	---	---	4.01165	12.0745	12.3678	5.99374	12.0008	12.4875	11.7276	6.76834	13.7818	7.98937	11.2172	6.10466	10.4731	5.68565	6.57092	6.51901	6.70242	6.21646	7.36082	5.97255	5.74696	6.12835	6.06967
lnc-RP11-1220K2.2.1-1	ncRNA	chr7	142171170	142223674	+	3.86444	11.5661	11.1626	4.49507	9.4749	11.7504	9.57369	4.44052	9.48612	6.68466	8.72471	4.46097	8.54949	4.4124	4.62642	4.43684	4.15093	4.10206	5.22421	4.33265	4.41233	4.43866	5.31026
lnc-AICDA-1	ncRNA	chr12	8538954	8540901	-	3.84708	14.3339	12.8969	7.2763	11.1381	13.1032	12.4238	7.04629	12.4996	9.80549	12.6502	7.3589	10.9904	6.61514	5.80415	5.88184	5.67177	7.48013	10.6371	6.48996	7.31492	7.63976	7.75956
lnc-PADI3-1	ncRNA	chr1	17346034	17348207	+	3.77744	11.1304	12.2139	5.40665	11.1811	11.1934	10.8431	5.01559	11.1803	8.87427	9.20672	5.28672	10.2193	5.51117	5.02843	4.66572	5.01366	5.49278	6.46061	5.75446	5.35565	6.11021	5.26663
lnc-RUFY4-3	ncRNA	chr2	218134955	218135289	+	3.77154	15.3072	14.1233	6.74364	13.3567	14.2474	14.074	7.54376	12.0323	11.6132	14.6131	7.12247	13.7845	6.16317	8.68919	7.61268	6.3224	6.83811	12.6337	7.29131	8.03786	7.11842	11.5132
lnc-IL1RL1-2	ncRNA	chr2	102356045	102362916	+	3.75923	13.0953	11.8269	6.89715	10.2553	12.7714	11.9334	8.12247	12.7346	7.23677	12.5597	6.33711	10.0238	6.68701	6.87299	7.19961	6.73054	6.3619	6.95735	6.10178	7.03307	6.97995	6.52373
lnc-NMI-2	ncRNA	chr2	151379494	151379864	-	3.69315	9.14972	12.8902	4.845	8.28147	10.7978	8.92839	4.82134	12.0629	7.56186	10.4611	4.88603	8.12079	5.01388	4.52915	3.88184	4.88027	4.37213	6.29844	4.43433	4.65506	5.1682	7.20167
lnc-DSCR8-5	ncRNA	chr21	38229963	38291747	+	3.69112	15.2183	14.7648	6.44916	9.5311	12.3251	13.7761	7.35372	13.0782	11.7692	12.8283	6.35586	13.7764	5.69659	8.02274	5.46038	6.7095	5.99605	12.9585	5.6678	8.38249	5.81301	11.38
lnc-LUC7L-2	ncRNA	chr16	173163	173621	-	3.6715	14.2872	14.5807	6.97966	14.5158	15.0237	13.6825	15.4005	15.1624	15.2875	12.7983	12.1694	15.5656	12.0021	9.32454	8.01508	12.1208	11.1148	9.85941	6.3119	8.14485	8.02928	8.54603
IGHD3-3	ncRNA	chr14	105914359	105914389	-	3.66699	11.4624	16.9364	12.7001	14.774	12.9319	15.5898	13.8793	16.7088	16.0743	15.8146	7.47135	18.8504	7.17072	4.65641	13.9605	13.4084	7.02221	16.5449	7.17479	14.9213	4.9367	16.1243
lnc-IL18R1-1	ncRNA	chr2	102433957	102435340	+	3.63796	14.9856	14.5675	8.90212	12.5174	14.7111	12.6592	9.94977	11.3314	10.5533	14.4227	8.25535	12.4957	7.91048	7.99317	9.33182	7.20353	8.5532	9.60698	7.70239	8.73605	9.01842	9.05734
lnc-IL1R2-3	ncRNA	chr2	102031173	102043795	+	3.58945	13.6181	10.472	5.06143	9.06672	11.1785	8.83712	5.11534	12.1286	5.80961	8.57545	5.10982	6.91935	5.07469	5.22221	5.09336	5.24364	5.37099	5.68213	5.01306	5.45861	4.94909	5.62495
lnc-MS4A6E-1	ncRNA	chr11	60305733	60308364	+	3.58859	12.2969	11.7018	6.72699	12.6597	13.4099	11.0043	4.88661	14.4325	9.63445	9.69859	8.19682	10.3285	6.4385	5.95325	5.94688	5.7418	7.09925	8.68163	5.85232	7.05109	6.15237	7.23663
lnc-BZRAP1-3	ncRNA	chr17	58275571	58278119	-	3.57513	8.90855	10.9095	5.2075	11.6834	6.46401	9.34278	6.60399	11.7673	10.322	9.64132	5.34423	6.84429	5.82643	4.81655	5.27316	4.88849	5.4144	6.03873	5.73746	5.33624	5.22033	5.37858
lnc-ZNF638-1	ncRNA	chr2	71601296	71612713	+	3.55529	9.88875	10.9116	3.94152	9.46932	10.5183	8.78793	4.26336	9.11295	8.01253	9.18434	5.26764	8.34965	4.27171	4.1414	3.93389	4.25703	3.89657	6.48602	3.99598	4.23437	4.0985	5.31247
lnc-HELB-2	ncRNA	chr12	66251339	66253931	+	3.55209	15.7496	14.2455	8.24397	14.303	14.8228	14.1955	8.08317	15.5094	11.892	12.8429	9.89926	11.8368	8.6678	8.37571	8.28068	8.7691	9.52036	11.8523	8.78193	8.46653	9.93112	8.85855
lnc-APOBEC1-2	ncRNA	chr12	7470974	7473179	-	3.54986	15.0753	10.8059	8.0831	12.9642	15.5226	13.1522	8.83695	14.4602	8.82847	11.081	8.69865	9.72769	8.27231	7.5419	8.08088	7.78905	8.37752	8.99201	8.19903	8.40832	8.34605	7.54028
lnc-C4BPB-3	ncRNA	chr1	207069424	207079675	+	3.54147	11.0762	12.9084	6.86476	11.9908	13.142	11.174	7.60197	11.382	7.91812	11.6158	6.7507	9.59349	7.13563	6.95939	6.88115	6.75536	7.06524	7.21798	6.65577	6.19916	6.67132	6.42608
lnc-CHN2-5	ncRNA	chr7	28823716	28825888	+	3.4997	13.7636	14.7556	8.87663	13.5388	14.6199	14.2706	6.75435	12.9949	13.0849	13.3384	8.84451	13.1494	8.40372	7.90712	7.23981	6.90156	9.1668	12.1496	7.73994	8.92746	9.00334	9.76739
lnc-LRRC2-2	ncRNA	chr3	46454014	46455823	-	3.49689	8.7549	11.524	4.60359	10.133	10.8275	7.01349	6.91922	9.25716	9.0416	9.90236	5.21433	7.36119	6.01682	5.46952	4.50208	4.86955	5.16189	6.16084	4.88593	4.82603	4.28217	4.85913
lnc-RCAN1-2	ncRNA	chr21	34509456	34512207	-	3.48566	10.9388	9.37755	4.05513	9.02482	10.0483	8.67287	3.79256	10.6602	6.26503	9.4364	4.25388	8.01387	4.66773	3.9965	4.32317	4.04265	4.37385	6.30436	4.1406	4.106	4.33622	4.33931
lnc-C2orf56-4	ncRNA	chr2	37367123	37373030	+	3.48118	14.3345	13.7084	8.04826	13.1773	13.772	13.3923	7.13592	12.8618	11.0394	13.4688	6.62621	12.9891	8.40129	7.83352	7.01086	7.17041	8.38774	11.6123	7.81315	8.57805	8.60858	8.32085
lnc-SLC9A4-1	ncRNA	chr2	102438713	102440475	+	3.48079	13.2858	13.4881	8.13302	11.6481	13.4534	11.4186	9.66899	10.5159	10.0837	13.1064	7.31223	11.7976	6.8414	7.12894	8.08217	6.77294	8.09201	8.35928	7.20467	8.54799	7.61572	8.2379
lnc-FAM157A-3	ncRNA	chr3	198220106	198220976	+	3.47594	12.329	13.0121	5.46591	12.2911	12.171	9.86553	5.67928	10.8854	9.48494	11.6873	6.49754	10.9862	5.54906	6.17621	4.69862	6.68815	6.71859	8.41204	5.97228	6.25333	6.556	7.22665
lnc-IL1R1-1	ncRNA	chr2	102044545	102061082	+	3.45471	11.4379	10.0006	3.7537	7.33068	9.80558	7.10031	3.86251	11.507	4.2846	7.01686	4.06656	5.59455	3.99712	3.91565	3.98211	4.17404	3.79355	4.50295	3.60722	3.89978	4.20817	4.12147
lnc-PCYT1A-3	ncRNA	chr3	196197452	196199652	-	3.40938	5.05533	11.0061	3.75984	8.2813	11.1054	6.7321	3.82749	10.4674	5.2308	9.24865	3.56499	5.01889	4.07127	3.861	4.16124	4.42279	3.99733	3.90899	3.84543	3.91664	4.03733	3.93886
lnc-LIN7A-3	ncRNA	chr12	80792520	80795906	-	3.36941	11.3872	10.939	5.63145	9.88992	11.2533	10.5772	4.87563	10.3324	8.63903	9.46495	5.64626	8.56339	5.60872	5.73042	4.69787	4.72776	6.18955	8.02498	5.10222	5.33196	5.7292	5.8029
lnc-HBD-1	ncRNA	chr11	5225467	5227072	-	3.33437	17.4652	17.6364	10.3019	17.3619	17.7904	16.3616	18.5743	18.9089	19.0126	15.6672	14.7908	18.7267	14.9466	13.8482	11.4037	14.697	14.2343	13.1164	9.3772	12.8228	12.5401	12.3804
lnc-RPL3L-2	ncRNA	chr16	1938234	1943293	-	3.32838	12.058	13.0138	6.78308	12.303	12.4524	11.7048	6.47717	11.5069	10.6463	11.6004	7.39337	10.6423	6.75012	6.75416	7.06225	6.3156	7.17437	8.73928	7.01722	6.85759	7.4592	8.14894
FCGR1C	ncRNA	chr1	143874743	143883727	+	3.28594	13.1239	15.3787	8.32341	13.6735	13.9392	10.6057	5.83343	12.8732	15.5614	14.5573	11.5108	13.733	7.60734	6.48582	7.1574	6.41938	8.51142	12.0668	6.99535	9.30551	7.84869	11.5709
lnc-LIPC-7	ncRNA	chr15	58138263	58146895	+	3.28146	15.6759	16.0424	8.31323	13.4772	16.071	14.861	8.44213	15.4859	13.8972	14.77	9.61281	15.0845	8.54339	9.33601	7.82169	8.52625	9.57662	14.3718	8.74429	10.7685	10.2713	12.4086
lnc-NUAK1-5	ncRNA	chr12	106238036	106238871	-	3.24152	12.1175	14.1983	8.43508	13.0611	13.4388	12.2882	6.98556	13.849	10.8833	11.7936	7.9865	11.4021	8.45501	7.76591	7.76121	8.17277	8.07638	9.24558	7.82117	8.54653	8.16382	8.16511
lnc-EXOSC8-4	ncRNA	chr13	37142943	37146896	+	3.18604	11.2023	9.47621	4.11535	8.61596	9.23396	8.06358	3.64606	6.77743	5.50468	8.67476	3.71033	7.80316	3.71171	3.97653	4.03287	3.71916	3.88396	5.1989	4.07435	3.79279	3.82245	4.41368
lnc-GPR56-1	ncRNA	chr16	57668323	57678626	+	3.16007	12.395	12.7732	6.47815	11.3099	12.3873	10.8145	7.10772	12.4199	9.103	11.8514	6.68265	11.3367	6.92307	7.1944	6.49025	7.23808	6.94025	8.51324	6.77201	6.96738	7.14471	7.84456
ECRP	ncRNA	chr14	20919341	20920299	+	3.15336	12.5673	12.6215	6.96479	13.1293	13.243	10.884	7.28559	11.1327	10.6882	12.8283	6.74683	12.1042	7.93221	7.3802	7.39015	7.66167	7.19956	8.51423	7.85842	8.11444	7.6992	7.1721
lnc-C5orf32-3	ncRNA	chr5	140175156	140282052	+	3.13214	10.4484	11.4491	5.50668	10.85	11.308	8.53945	5.77687	9.43233	7.30481	9.89562	6.18229	8.80465	5.58337	5.25034	5.0268	6.16551	5.25594	6.28795	5.57184	5.48692	5.64075	5.7715
lnc-TAF9-7	ncRNA	chr5	69898310	69899065	-	3.12558	14.3907	13.2686	8.72827	11.4257	14.0016	12.1281	8.33243	12.983	12.9118	12.9402	8.79545	11.4677	8.95436	7.97097	7.93287	8.0139	8.9472	10.3371	8.65111	9.41336	8.39569	8.94579
lnc-FCAR-1	ncRNA	chr19	54890673	54891420	+	3.08691	14.5435	14.2291	7.23601	13.2768	14.2474	12.6149	7.14739	15.0049	11.2311	12.2508	9.48953	13.366	8.07747	6.81314	7.3723	7.0063	8.21506	12.0794	7.74777	9.18584	9.22246	10.5201
lnc-NKX6-1-9	ncRNA	chr4	84801790	84804174	-	3.05961	12.9435	12.9099	6.84424	12.0648	12.423	10.9151	6.13851	11.7749	9.98916	11.3041	7.33545	11.4631	6.95539	6.88347	6.885	6.52724	7.212	9.53456	6.69587	7.1982	7.62186	7.7412
lnc-MLF1IP-1	ncRNA	chr4	184798296	184799046	-	3.04193	14.1527	13.8805	7.12816	11.3816	13.2367	11.56	6.47613	13.5249	10.6405	11.8665	7.35229	13.2485	8.10631	7.22338	6.6137	7.07769	6.63729	11.8279	7.03938	7.74406	7.9754	9.26819
lnc-PPIAL4C-9	ncRNA	chr1	149782728	149783951	+	3.03758	11.7972	13.8902	6.80334	12.2742	12.8039	9.10354	4.91619	11.2126	14.3559	13.5111	10.6592	12.7729	5.94803	5.47667	6.01599	5.47894	7.05691	11.3374	5.44832	8.25795	7.16487	10.7339
lnc-IL18R1-3	ncRNA	chr2	102423156	102424190	+	3.03205	15.9556	15.7825	10.964	14.6274	15.832	14.4574	11.7051	13.9786	11.7187	15.8416	10.5984	13.8877	10.2937	10.4441	11.6258	9.21963	10.8311	11.2595	10.6681	11.0081	11.2293	11.5856
SLED1	ncRNA	chr4	184798296	184799046	-	3.03114	13.0668	12.8083	5.28326	10.1259	12.2532	10.2753	5.83387	12.7165	9.4717	10.9439	5.65156	12.1846	7.0426	5.90375	5.07211	5.83787	6.06336	10.5828	6.09507	6.52722	7.66177	8.33801
lnc-HELB-3	ncRNA	chr12	66215541	66219569	+	3.03083	14.5086	13.238	8.80771	12.7632	14.222	13.0076	9.77917	14.9313	11.4553	11.7892	9.18503	11.9121	9.57011	8.71511	8.0025	8.15672	9.22577	11.5422	9.00473	8.61919	10.3066	8.79228
lnc-NCR1-1	ncRNA	chr19	54885417	54889778	+	3.00875	14.8174	15.081	8.51263	14.4986	15.3753	13.7883	7.97862	15.5447	12.4629	13.8403	11.0572	14.1594	9.32978	7.90616	8.97172	7.4739	9.48867	13.5152	8.65155	10.0961	10.0969	11.4283
lnc-APITD1-3	ncRNA	chr1	10412834	10417044	+	2.99515	16.216	16.4193	11.7533	16.1747	16.5309	15.99	10.6447	16.5946	14.9608	15.1497	11.5838	15.1016	11.8111	11.5304	11.0994	10.7749	11.8664	13.6209	11.4871	11.7412	12.1238	11.8384
lnc-MARC2-3	ncRNA	chr1	220797762	220805093	+	2.99338	14.4473	11.5781	7.88585	13.6456	13.718	13.5136	7.39651	9.73598	10.32	11.0134	7.91302	11.6401	7.99311	7.50563	7.16352	7.36717	7.92171	10.119	7.76965	7.99539	8.41304	8.18333
lnc-FABP7-1	ncRNA	chr6	122789292	122797345	+	2.99141	10.0399	14.4254	7.63286	11.5989	13.6755	10.0311	6.52051	15.0022	11.5123	10.2652	8.02231	9.59964	7.46113	7.85356	7.25916	7.65282	7.92629	9.92328	7.01981	7.77312	7.99721	8.4593
lnc-AP1AR-1	ncRNA	chr4	112321704	112322667	+	2.97994	12.0726	12.4116	7.4261	11.5395	12.0624	10.8237	7.1833	11.5666	10.8216	12.6604	8.20559	10.0956	7.34351	7.27333	6.37173	7.2255	7.34459	9.4848	7.00631	7.6443	7.99599	8.53093
lnc-TLR2-2	ncRNA	chr4	153706846	153707153	+	2.97847	13.3557	12.0591	7.15701	10.5166	12.1201	11.3599	5.89143	12.2019	9.86317	10.9774	7.81618	8.75594	7.31598	6.71082	6.78153	7.0189	7.22588	9.31762	6.85581	7.30388	7.83807	7.92056
lnc-TMEM87B-2	ncRNA	chr2	112008371	112019514	+	2.978	13.3015	10.719	6.83322	10.4995	12.391	7.89761	5.18067	12.111	9.31659	9.53617	5.5571	7.52063	7.57624	7.50694	6.38773	7.48995	6.17955	7.94236	6.67129	6.05716	6.00583	6.71279
lnc-LIPC-5	ncRNA	chr15	58150635	58150962	+	2.9607	15.0888	15.791	7.59931	12.8889	15.8003	14.3199	9.3227	15.2348	13.4009	14.1507	9.50633	15.7371	7.86767	9.02136	6.87173	8.18427	9.5973	14.4975	9.21636	10.7883	10.8079	12.6924
lnc-IL1RL1-3	ncRNA	chr2	102378209	102386328	+	2.95838	12.0382	11.469	7.27725	9.81605	11.7369	11.2495	8.90845	12.5085	7.4605	11.3129	6.96072	9.92062	7.4828	7.84679	7.3479	7.1891	7.18775	7.50269	6.6047	6.7588	7.25347	6.97681
lnc-NKX6-1-10	ncRNA	chr4	84849673	84860563	-	2.95406	11.9856	11.5921	6.07149	11.0535	12.0451	9.7206	5.16774	10.7126	8.93097	10.2405	6.2178	10.4983	6.52327	6.23515	5.75461	5.83161	6.45155	8.53862	5.47387	6.48424	6.77863	6.78778
lnc-RNF24-1	ncRNA	chr20	3927311	3930915	-	2.95007	13.7427	13.1189	7.77611	12.9087	12.9702	12.3291	7.87037	11.4517	10.9975	12.6273	8.48054	11.773	7.97266	7.96579	7.53868	7.77729	7.8659	9.90294	8.24477	8.36239	8.78152	8.88483
lnc-NOTCH2-5	ncRNA	---	---	---	---	2.93727	11.4393	13.8357	7.33092	12.0095	12.4648	8.81071	6.57452	10.9368	13.8623	13.1044	9.98129	12.5692	6.00097	6.39455	6.51862	6.81663	7.11655	10.4379	6.63489	7.84438	6.64639	10.2342
lnc-AC145676.2.1-6	ncRNA	chr7	19757	35479	-	2.93542	11.6668	12.9262	6.54337	11.4696	12.5772	10.859	6.14289	11.6561	9.77515	11.1931	6.95369	11.2343	7.02066	6.30971	6.01206	6.58716	7.31507	9.35521	6.63601	7.32907	7.56323	8.23023
lnc-AC015871.2-3	ncRNA	chr15	79961071	79971119	+	2.93473	10.707	11.2221	6.002	9.84207	11.5919	8.50415	6.02172	11.2257	9.16901	10.2695	5.69482	9.93316	5.65367	5.24004	5.55578	5.35285	6.1593	7.85515	5.92456	6.11897	7.06157	7.69958
lnc-CA8-13	ncRNA	chr8	61582999	61651431	-	2.91053	12.6452	11.6672	7.68275	12.9251	13.5001	11.7472	7.51431	11.6142	8.86088	11.1027	7.65072	9.21506	7.78052	7.86562	7.64264	7.74376	7.81646	8.62555	8.02855	8.08779	8.02116	7.70745
lnc-HIST1H2AG-6	ncRNA	chr6	26897895	26900207	+	2.90998	10.7818	10.7825	5.77404	7.8176	11.738	9.66488	5.25954	11.2703	11.1762	10.2513	6.77674	10.1547	5.67689	6.00377	6.01385	5.46446	5.70922	7.11718	6.19894	7.6431	5.99824	5.74251
lnc-LIPC-2	ncRNA	chr15	58154960	58156061	+	2.88813	16.4923	17.3634	9.64666	14.2862	17.1466	15.8525	10.9249	16.8146	15.0707	15.5849	10.9039	16.9736	9.16076	10.6022	8.49655	10.1144	10.9679	16.277	11.042	12.7916	12.5996	14.4322
lnc-APOBEC3A-2	ncRNA	chr22	38952741	38953416	+	2.86488	11.745	11.7426	5.91739	8.85547	11.1481	9.86034	5.58654	10.8894	8.38419	10.2642	7.77171	9.34079	5.67105	5.52794	5.43957	5.77433	5.85325	8.6008	5.27918	6.13266	6.31117	7.19079
lnc-GTF2H2C-3	ncRNA	chr5	69634090	69636485	+	2.85943	10.7129	10.7073	5.57161	7.92871	11.4525	9.37397	4.75385	10.625	10.6773	10.2145	6.25438	9.64588	5.92455	5.80155	5.69703	4.9819	5.70604	7.20218	5.81789	7.537	6.14549	5.39418
lnc-CPA3-2	ncRNA	chr3	148991540	149027347	+	2.85356	12.2723	13.5862	8.3367	12.4717	14.008	12.0366	8.23084	12.3839	10.5693	11.7237	8.61944	12.25	8.04536	8.09387	8.50381	7.66536	8.41213	9.12555	7.96275	8.37207	8.51978	8.9303
lnc-CHRNA9-4	ncRNA	chr4	40749964	40808543	+	2.852	10.6577	10.3057	5.45376	8.53061	10.3186	10.1999	7.22255	10.6154	6.68914	10.2366	6.63016	6.99405	6.35819	5.61993	6.0111	7.04459	6.54904	6.48036	5.80202	5.64728	5.59844	5.31678
lnc-DDC-1	ncRNA	chr7	50595470	50607068	-	2.82491	8.73811	8.61754	4.73665	8.92374	9.70124	9.02212	4.49338	9.31228	6.56432	7.62672	4.80588	5.36911	5.48368	4.57809	4.96383	5.02907	4.7489	5.38816	4.63206	4.83836	4.78213	4.76511
lnc-LIPC-3	ncRNA	chr15	58152606	58154407	+	2.80498	16.0916	16.6998	9.48359	14.0244	16.5802	15.5385	10.9419	16.575	14.7394	15.2848	10.7472	16.4048	9.22948	10.8684	8.32277	10.0595	10.7348	15.9713	10.7486	12.2409	12.2058	13.9578
lnc-CDH12-2	ncRNA	chr5	21481327	21484011	-	2.80073	11.9029	11.2047	5.86269	8.19397	12.1429	9.76201	6.09111	11.0494	11.3123	10.7162	7.19781	10.2675	6.48043	6.23241	6.63107	5.8564	6.36059	7.69901	6.58069	8.03707	6.61219	6.32184
lnc-LIPC-4	ncRNA	chr15	58151033	58152513	+	2.78954	14.572	15.0152	7.20816	12.2537	15.1078	13.8839	9.00697	14.6458	12.9031	13.5649	8.5563	14.9566	7.81677	9.0157	6.97502	7.81138	8.8337	13.9195	8.82184	10.6662	10.6266	12.3197
lnc-CHN2-6	ncRNA	chr7	28570438	28779228	+	2.78025	10.8546	12.1126	6.74797	10.92	12.108	11.2716	5.47706	9.84208	10.0049	10.8157	7.10335	11.0135	6.83062	6.39583	5.68395	5.90896	7.0529	9.60788	5.63591	7.07458	6.98456	7.53037
lnc-LIPC-6	ncRNA	chr15	58150275	58150563	+	2.77263	15.9955	16.5273	9.20766	13.5527	16.4572	15.2787	10.4476	16.1276	14.1621	14.9885	10.9407	16.2858	8.84569	10.5786	8.19744	9.42101	10.6672	15.4639	10.3553	11.768	12.0076	13.4912
lnc-EPG5-4	ncRNA	chr18	45991936	45993974	-	2.74247	13.198	14.1604	8.55649	12.6008	13.1077	11.716	7.78174	12.7417	12.6712	12.9782	9.74352	11.9541	8.42032	8.76411	9.15707	7.43352	8.35837	10.1806	8.93422	9.10721	8.50685	9.94528
lnc-FAM21C-3	ncRNA	chr10	45442613	45443447	+	2.74135	12.2379	13.0891	7.87529	12.0614	12.5708	11.4432	6.95552	12.774	10.5599	11.4534	8.94187	10.6746	7.60017	8.08359	7.48811	7.5034	8.54457	8.95186	8.12155	7.92064	8.21233	8.28582
lnc-DHX9-2	ncRNA	chr1	182818638	182829909	+	2.73519	12.0506	11.1468	6.63973	10.9567	11.9568	10.8829	6.96567	11.1651	9.99033	9.03252	7.29356	9.26441	6.63109	6.71279	6.68807	5.91967	7.27811	8.92696	6.99401	7.30319	7.57342	7.53698
lnc-CLEC4D-2	ncRNA	chr12	8530633	8531689	+	2.72515	11.2877	10.4027	5.56632	9.64606	10.8694	9.42581	5.08491	9.67134	8.20443	9.28898	6.29676	9.4685	5.63537	4.96843	5.63609	5.20453	6.10363	7.87011	5.88823	5.68787	6.06151	5.81443
lnc-ACSL1-4	ncRNA	chr4	184743240	184774552	-	2.71948	11.5676	9.40197	3.62577	7.73444	8.83901	6.45304	3.75591	11.8303	5.13257	6.71424	4.45033	8.47058	4.33294	3.90427	4.01773	4.15876	4.12173	6.47007	3.65237	4.42261	4.09476	5.33599
lnc-TMEM178-6	ncRNA	chr2	40540346	40545787	+	2.71048	10.4856	8.47984	5.97838	10.3475	9.92578	9.54242	5.40763	7.69621	6.88894	8.85825	5.50296	6.63769	5.19874	5.63314	4.97451	5.25361	5.77829	6.34303	5.50563	5.6428	5.75032	5.58616
lnc-PSMA5-1	ncRNA	chr1	109354485	109397861	-	2.69598	13.0544	12.992	8.41364	12.1779	13.2559	11.6718	7.65097	11.7827	11.2469	11.6346	9.14674	10.5488	8.65943	8.00323	7.95519	8.15772	8.67423	9.54565	8.2471	8.34955	8.59792	8.41956
lnc-TLR2-3	ncRNA	chr4	153684253	153688057	+	2.65229	13.4898	13.066	7.31563	11.4754	12.8256	11.3802	5.73868	11.7129	10.7696	11.8105	8.91871	10.6676	7.627	7.17642	7.33792	7.71495	7.6902	10.1042	7.22861	7.62412	8.49473	9.08928
lnc-GAS8-5	ncRNA	chr16	90167923	90169190	+	2.64743	10.6875	12.5459	6.23238	10.7689	10.7889	8.54073	6.49948	10.4837	9.12305	10.5272	7.34281	10.1665	6.2731	6.97947	5.19279	7.43568	6.96607	7.74895	5.41215	6.47572	6.62944	7.04546
lnc-LMNA-4	ncRNA	chr1	156160544	156161669	+	2.62338	11.1475	12.5397	7.59586	11.1905	12.3471	11.3124	6.15392	12.2279	10.6436	11.4684	8.85782	10.3489	7.78383	7.54568	6.75806	7.40874	8.1124	9.92922	7.40996	7.58314	6.99275	7.74132
lnc-GGH-4	ncRNA	chr8	61661814	61689715	-	2.59532	13.3271	13.1668	8.87692	13.3461	15.1185	12.9728	7.66279	12.3888	9.82126	12.1047	8.90944	12.9661	8.92619	9.76789	8.24427	8.01595	8.46263	9.3176	8.53843	9.98369	9.4502	8.81685
lnc-GGN-3	ncRNA	chr19	38409115	38411396	-	2.59201	11.4649	11.9101	6.72416	10.8525	11.6419	10.2025	5.88791	11.4985	9.84924	10.252	7.36133	9.7428	7.18212	7.02022	6.26393	6.4372	7.41738	8.88483	6.64992	7.01087	7.81172	7.45375
lnc-MTRNR2L8-2	ncRNA	chr11	10272052	10272259	-	2.58587	11.1142	11.8651	6.48781	10.5768	11.4657	10.1845	6.45687	10.9583	10.2335	10.5655	7.32646	10.3173	6.69361	6.20712	6.83119	6.32442	7.41817	8.86863	6.35969	7.50171	7.19233	7.81876
lnc-SERF1A-3	ncRNA	chr5	70510206	70512595	+	2.57728	9.2464	9.29253	5.33299	6.59368	9.9178	8.25388	4.74245	9.19522	9.03383	8.81819	5.55496	8.08748	5.2565	5.23234	4.71063	4.79217	5.13164	6.13039	4.88303	5.97278	4.83672	4.99632
SIGLEC16	ncRNA	chr19	49969600	49975819	+	2.56795	11.6759	11.6335	7.56912	11.1692	12.179	9.73737	6.30166	13.3143	9.9886	9.05082	7.86276	7.68047	7.69154	7.6326	7.13416	7.21248	7.65735	8.53523	7.36194	7.36069	7.97549	8.2234
lnc-EDEM3-4	ncRNA	chr1	184823650	184868558	-	2.56662	13.3094	13.4986	8.84145	12.8176	13.489	12.2517	10.0882	12.4277	11.6357	12.2782	9.09254	11.9103	8.97921	9.04007	9.08821	9.37826	8.75998	10.604	8.09208	9.29437	9.11795	10.6087
lnc-MANBA-4	ncRNA	chr4	102262110	102262601	-	2.56533	6.99206	12.8608	6.29976	11.3129	9.89559	8.32882	7.72669	15.5939	11.7522	8.35564	7.15587	7.73564	7.50039	6.40195	7.84434	7.76086	7.18684	7.53181	7.03665	7.29442	7.22386	7.48548
lnc-USP35-3	ncRNA	chr11	78324758	78444049	+	2.54706	7.26482	9.33996	4.35864	7.95493	10.1808	6.70237	4.34564	6.74498	5.05721	8.49234	4.24496	5.88247	4.06682	4.33549	4.72143	4.39543	4.28621	4.93356	4.8182	4.61754	3.49781	4.16547
lnc-MCTP2-5	ncRNA	chr15	93882082	93886743	+	2.5467	10.2904	6.58941	4.64604	7.24585	10.8178	9.10143	5.28193	9.20962	4.98953	8.74343	5.01063	5.70069	4.90894	5.44628	5.02466	4.61487	4.62161	6.26296	4.80391	5.24677	4.92018	5.1766
lnc-MUC19-2	ncRNA	chr12	40286289	40286662	+	2.54345	10.5413	8.4679	5.15707	9.64098	8.39391	8.49212	5.90021	7.79132	8.03481	8.16655	5.9688	5.74782	5.14228	5.74044	4.84512	4.63628	5.44684	7.2609	4.87074	4.64376	5.3769	6.50207
lnc-TAS2R38-1	ncRNA	chr7	141931508	141946887	-	2.54271	9.8486	10.9733	4.98039	9.65715	10.4391	7.09751	5.59319	10.5308	7.10897	9.07501	4.97835	7.9443	5.35856	5.58482	4.92829	5.25906	5.65299	8.41368	5.28445	5.41995	6.15624	6.87157
lnc-FFAR2-1	ncRNA	chr19	35443907	35451456	+	2.5363	9.20356	11.5095	4.55251	8.27156	9.56013	5.97795	5.28646	9.63458	8.1294	9.78765	4.96096	9.73303	4.50264	4.79647	4.19985	4.44068	4.66541	8.1944	4.77642	4.86983	4.35363	8.36698
lnc-CYP1B1-3	ncRNA	chr2	38121935	38123881	-	2.5251	7.41005	9.85543	3.44497	6.96841	9.32361	3.94003	3.33516	6.90016	4.51295	6.46935	3.5702	4.00833	3.80352	3.51128	3.34665	3.87774	3.67851	4.05203	3.23629	3.48795	3.70004	4.01837
lnc-GCA-4	ncRNA	chr2	162318840	162356834	+	2.51988	11.0202	12.3791	7.32904	11.4052	11.3548	11.4565	7.3291	11.7386	10.8465	11.7059	8.13799	11.564	7.31912	7.42649	7.18631	6.79944	7.75474	10.1204	7.38212	8.02877	7.69079	8.22914
lnc-AP3S2-1	ncRNA	chr15	89803985	89804851	-	2.51353	9.73406	12.1507	7.40532	11.1468	12.8616	12.2988	4.94119	11.8564	9.95692	10.0588	8.29388	9.92603	8.23215	6.65436	6.68331	6.18133	8.96021	10.1195	6.56082	7.91691	5.5924	7.6092
lnc-HSFY2-10	ncRNA	chrY	18992467	18992709	-	2.51094	9.15001	12.352	7.89145	11.9873	12.0621	10.0195	8.82495	13.2597	9.82049	11.4814	8.17579	9.05739	7.78473	7.64457	7.87543	7.93143	7.97855	8.88881	8.67293	7.61675	7.72581	8.73528
lnc-AP1AR-3	ncRNA	chr4	112423788	112427649	+	2.50993	11.8026	12.6824	8.14533	11.6225	12.3393	11.1115	7.19704	11.9637	10.4499	12.1366	9.11515	10.0555	8.05057	7.97952	7.72777	7.8727	8.23078	9.2457	8.2352	7.53676	8.71525	8.45694
lnc-TRIM32-12	ncRNA	chr9	117708197	117708979	+	2.50103	12.9625	12.1615	7.1689	10.7617	12.3806	10.8464	6.17358	11.6544	9.53771	12.161	8.34448	11.0338	7.137	7.43397	6.85286	6.83176	7.9317	10.1245	6.71766	7.90627	7.93205	8.71155
lnc-CHPT1-4	ncRNA	chr12	101920019	101921567	+	2.49873	10.6824	11.134	6.77267	10.2593	10.8205	9.35323	7.28343	11.2175	10.049	9.02289	7.06194	9.02444	6.59206	6.0165	5.83253	7.1545	7.05112	8.80148	6.0278	7.29042	6.78733	8.28902
lnc-MRPS18C-4	ncRNA	chr4	83598529	83605139	+	2.48669	10.3895	10.6966	6.17994	10.0259	10.876	9.19584	5.41943	9.67429	8.1627	8.52555	6.19035	8.65232	6.38443	5.79309	5.80689	5.02384	6.04132	8.20443	5.63871	6.24967	6.46165	6.68792
lnc-MARC2-1	ncRNA	chr1	220790955	220791664	+	2.47445	10.23	7.93877	4.87775	9.57429	9.9886	8.95832	5.70903	6.983	6.87261	7.58694	4.90395	7.46866	5.0467	5.25301	4.96269	4.84365	4.88935	6.68629	5.14913	4.72516	5.67142	5.16979
lnc-AP3S2-2	ncRNA	chr15	89797445	89799560	-	2.45797	13.6282	15.9667	11.8168	14.7789	16.5795	15.6672	7.20801	15.6425	13.7382	13.9059	12.024	13.7764	11.9438	10.3625	9.72796	10.3652	12.8517	13.9289	10.333	11.4369	8.86796	11.6043
lnc-PAPSS2-2	ncRNA	chr10	87878692	87880427	+	2.4564	14.3352	13.9045	10.6083	12.896	14.2678	12.8226	10.4258	13.0269	10.2963	13.1998	9.28215	12.1755	10.4066	10.2126	10.0117	10.0183	9.96155	10.032	9.6592	9.8761	9.66121	10.1661
lnc-KIDINS220-11	ncRNA	chr2	8858847	8868508	-	2.44916	9.54146	10.5951	6.11404	9.96703	10.6493	9.64505	6.53678	8.77642	8.79775	9.25736	6.18728	9.41028	6.4363	6.76283	5.93318	5.55764	5.8684	7.45429	6.20697	6.34653	5.99071	6.3119
lnc-CHD2-18	ncRNA	chr15	94476380	94479583	+	2.44612	12.2772	13.3885	8.50511	11.8665	13.0741	11.4634	10.3126	12.4207	10.6506	12.0971	9.02247	11.6372	8.33035	8.99518	9.80879	8.06774	9.20695	9.28081	8.68645	8.81477	8.48956	9.57321
lnc-CXCR2-1	ncRNA	chr2	218125276	218134846	+	2.44272	11.603	10.0107	6.39521	9.51081	11.1759	10.4887	6.18206	7.95948	8.19218	11.333	5.92258	10.0672	6.04431	6.74955	5.60751	5.58091	5.91132	9.39227	6.04362	6.22414	5.88448	8.68067
lnc-DSCR8-4	ncRNA	chr21	38273476	38275519	+	2.4409	11.5632	11.0789	5.46732	6.61639	9.13693	10.3453	5.28888	8.1408	8.72119	9.20638	4.931	10.122	5.24445	5.35679	4.407	5.36882	4.89018	9.04314	4.73679	5.82156	5.28607	8.17973
lnc-MRPS15-2	ncRNA	chr1	36476983	36482934	-	2.4345	15.0229	14.9615	10.0496	13.8051	15.0641	13.934	8.31384	14.2458	13.0193	14.1435	10.0755	13.2112	10.8282	10.4706	9.27162	9.68048	10.9366	12.6905	10.0469	10.676	10.7153	11.2547
lnc-MRPS15-1	ncRNA	chr1	36466044	36476327	-	2.43045	13.851	13.8101	8.8165	12.4364	13.5525	12.7221	7.2897	12.6227	11.7011	12.886	9.04056	12.0533	9.34305	9.3643	8.01843	8.26774	9.47879	11.283	8.66814	9.37474	9.78807	9.78014
lnc-GTF2H2C-2	ncRNA	chr5	69618313	69620065	+	2.42216	16.8989	16.6772	12.004	15.6913	17.1042	15.5793	11.7083	15.7139	15.4348	15.9213	12.5353	15.2141	12.5739	11.4648	12.0261	11.1651	12.7429	14.4918	12.8083	13.3667	12.7497	13.0752
lnc-CALCRL-1	ncRNA	chr2	187464233	187466042	-	2.40254	6.88812	11.3517	5.15401	12.0373	9.65826	9.54336	6.48979	7.21338	9.42737	6.69729	6.24214	6.18771	5.96854	6.18075	5.16324	5.37046	4.779	7.24675	7.80765	5.4929	6.1727	5.91029
lnc-CLEC4E-1	ncRNA	chr12	8548361	8567613	-	2.38599	10.5773	7.72856	4.47621	4.2883	8.14762	10.1343	5.37135	7.4665	5.09687	6.44076	4.1412	6.10092	4.12948	4.48353	4.42298	3.74264	4.23787	5.8788	3.75779	4.75933	4.42237	4.96458
lnc-S100A12-2	ncRNA	chr1	153390204	153391071	-	2.37869	18.6018	18.8087	15.0084	18.6906	18.7461	18.3522	14.8981	18.6577	18.2036	18.4349	15.3131	18.382	15.0556	14.3155	13.8585	14.0974	15.6505	17.4894	14.7647	15.5088	14.8957	16.2069
lnc-PAPSS2-7	ncRNA	chr10	87925633	87925870	+	2.36374	14.1539	14.883	9.80936	13.1993	14.6992	13.0942	9.79137	13.0698	10.9156	13.5036	9.42969	13.297	10.0837	10.1033	9.95898	10.0137	9.40262	11.2696	10.1362	9.8617	10.0107	10.6111
WDFY3-AS1	ncRNA	chr4	84803258	84810391	+	2.35137	8.63561	9.1758	5.2535	7.828	8.78153	7.68049	4.47155	7.8407	6.53876	6.65001	4.4221	7.25036	4.88049	4.12046	4.54551	4.81527	4.94726	5.75225	4.79984	4.93319	4.09619	4.64772
lnc-PGD-3	ncRNA	chr1	10365166	10368502	+	2.34299	12.9244	13.5962	9.15334	12.5449	12.9516	11.8047	9.19065	12.2855	10.6046	12.222	9.57734	11.4629	8.88698	9.17213	8.94672	9.23437	9.0514	9.61546	8.69304	9.19954	9.45386	9.32375
lnc-FAM190A-4	ncRNA	chr4	89951445	89953455	+	2.33639	6.55912	11.4896	5.38204	11.6884	8.19417	9.3077	6.57144	5.54719	10.2235	6.44559	5.84889	6.5801	5.66827	4.90752	5.87398	4.99375	5.46388	6.50182	6.20927	5.64839	6.28205	5.67607
lnc-CTD-2134A5.2.1-3	ncRNA	chr14	103928817	103965481	+	2.32975	7.89318	9.34551	4.73812	8.42034	10.8903	8.29405	4.86853	9.96252	6.45655	7.90761	4.58622	7.69006	5.24818	4.91677	5.20551	5.56993	5.22265	6.30103	5.20197	5.47972	5.46842	5.68454
lnc-RNF185-2	ncRNA	chr22	31272674	31278586	+	2.32962	10.3784	12.7338	7.12256	9.58522	11.2694	9.66311	6.69543	11.1238	10.0925	11.1113	7.69045	10.2885	7.0832	7.2219	7.18987	7.67544	6.85332	8.32134	6.56837	7.39799	7.21996	8.26473
lnc-PRDM5-1	ncRNA	chr4	120684919	120710411	-	2.32408	7.09726	9.02548	4.87332	8.51226	8.82198	6.91987	4.4315	6.00212	5.94167	8.02453	4.07784	5.67705	4.97572	4.19601	4.64277	4.29634	4.62818	4.50978	4.85998	4.87996	4.208	4.73937
lnc-HMGB2-5	ncRNA	chr4	173324607	173326148	-	2.30114	10.9668	7.07744	5.02546	7.72077	8.83465	9.08684	5.33819	8.43076	5.90834	6.40128	4.75522	6.47429	4.7755	5.79636	5.5174	5.28801	5.18895	4.45564	5.90196	4.72876	4.50744	4.74541
lnc-WDR77-5	ncRNA	chr1	111485315	111488824	-	2.28579	8.71199	6.21528	4.30643	6.83494	10.1398	7.70954	4.70202	7.79485	4.64473	6.83121	4.58767	4.75869	4.10433	4.57378	4.39776	4.02743	4.67208	4.73096	4.63867	4.25705	4.64077	4.65031
NAMPTL	ncRNA	chr10	36521721	36524234	-	2.27943	16.0117	16.2578	10.4819	13.5917	16.0195	15.3349	10.3454	16.842	14.2466	14.9611	12.6116	14.9982	10.596	10.672	10.7626	9.95176	12.0396	15.4456	10.7533	12.4596	11.9116	13.3561
lnc-VNN2-2	ncRNA	chr6	132728912	132730660	-	2.27761	10.1651	10.6586	4.1955	8.12899	10.9583	9.98383	6.3163	8.99101	7.20742	9.45127	4.92841	9.16646	4.68742	6.32768	4.5771	4.96501	7.05792	10.5386	6.24122	4.61123	6.18937	6.64573
lnc-DYSF-4	ncRNA	chr2	71689163	71691451	+	2.27365	8.50366	8.49397	3.94345	6.47415	8.33398	6.34405	3.8382	6.80304	4.94408	5.48745	4.31411	6.22922	3.80317	3.51395	4.17822	3.76762	3.44268	4.51521	3.84938	3.42237	3.64565	3.83384
lnc-PAPSS2-6	ncRNA	chr10	87868872	87869144	+	2.26626	16.8523	16.3699	12.9324	15.1631	16.9218	15.4625	13.0466	15.5653	13.2605	16.2392	12.2056	15.2985	12.9484	13.0544	12.5155	12.7094	12.9217	12.9854	12.4019	12.5882	12.5737	12.7786
lnc-ODZ1-4	ncRNA	chrX	125184735	125204392	-	2.26574	8.06278	7.67789	4.33033	7.23906	9.37694	9.11574	3.57363	6.39368	4.80155	7.11797	4.1025	7.82992	4.4138	3.78322	4.41909	3.77516	4.38169	3.84657	4.34566	4.67834	4.21111	4.25155
lnc-IRS2-4	ncRNA	chr13	109722546	109731409	-	2.26349	10.4268	5.15231	4.45211	7.13303	9.59898	9.62553	5.57794	6.88607	4.99558	7.42967	4.6526	7.33791	4.53527	4.70655	4.43453	5.29893	4.29405	4.8963	4.88641	4.25946	4.59586	4.47386
lnc-NGF-2	ncRNA	chr1	115050445	115058425	-	2.25546	9.91409	12.2874	8.42821	12.6414	12.8981	11.4495	8.67234	12.1599	9.9964	10.5792	8.65127	9.67677	8.35046	8.14582	8.60239	7.37044	8.45304	8.70781	7.67273	8.69698	9.12427	10.3145
lnc-RTP2-1	ncRNA	chr3	187731765	187745472	-	2.25125	15.6992	14.9306	10.8584	14.2521	15.4688	14.7997	10.6682	14.8123	13.946	14.4098	11.5766	14.3109	11.4352	11.1783	10.7791	10.6248	11.553	13.5392	10.3081	11.6924	11.6723	12.1292
lnc-CLDN16-5	ncRNA	chr3	190516219	190520560	+	2.24256	10.6189	9.64408	6.26627	9.85925	10.7842	8.11357	5.66998	9.60848	6.39184	8.87143	5.34553	9.96369	5.83339	6.28468	5.58754	5.84541	6.06038	8.15344	5.29943	5.64989	5.37559	6.68396
lnc-GOSR1-2	ncRNA	chr17	30438985	30444144	+	2.2413	15.6894	14.3449	11.4171	13.897	14.3569	12.8918	11.0818	14.8704	12.5446	13.4709	10.8147	13.3573	10.9361	10.8603	11.041	10.2014	10.9027	12.1054	10.0412	11.435	11.1618	11.7254
lnc-DHX9-3	ncRNA	chr1	182792231	182806532	+	2.24029	11.9194	11.1541	7.39553	10.8576	12.0465	11.1657	7.23321	11.5666	10.3085	9.16362	7.98674	9.46895	7.44182	7.33321	7.24025	7.33602	8.17661	9.43226	8.21669	8.10249	7.75657	7.99772
lnc-CACNA1D-1	ncRNA	chr3	53179589	53183196	+	2.23732	14.9177	15.2223	11.0186	14.7034	14.8434	13.8846	10.3616	15.2124	13.716	13.5553	11.6834	13.026	11.1672	10.6913	10.5755	10.7275	11.1769	13.2241	11.2231	10.8597	11.6575	12.0626
lnc-GAB3-1	ncRNA	chrX	154778723	154781596	-	2.23343	12.6153	13.5218	9.54394	13.4826	13.2623	12.7538	12.47	13.3097	13.5063	11.5016	10.4795	12.9731	9.99096	10.0335	9.27191	9.53598	9.92379	11.4725	10.5075	9.77186	10.4241	9.97493
lnc-CHD2-17	ncRNA	chr15	94399531	94402019	+	2.22295	11.27	12.4685	8.01117	11.2058	11.7435	10.4213	9.30784	11.0333	9.46764	10.9016	8.41907	10.9263	7.02658	8.03159	8.72662	7.70115	7.99728	8.57572	8.00129	7.4692	8.37099	9.07556
lnc-PCNXL2-7	ncRNA	chr1	232399142	232402766	-	2.2186	9.53953	9.59496	5.07154	8.03142	9.96235	7.91842	5.07728	7.40098	7.21033	9.26232	6.14156	7.90243	5.45998	5.45897	5.19274	4.84278	5.10919	6.24568	5.45144	5.38609	4.97152	6.09733
lnc-USPL1-4	ncRNA	chr13	30742336	30744396	+	2.21268	10.1798	10.1426	6.04727	7.8888	10.0555	8.1606	6.36862	9.62928	6.58628	9.37014	5.45543	9.75841	6.24926	5.39384	6.10513	5.69583	5.73478	6.89598	5.52473	5.74827	5.86385	6.33712
lnc-CDHR3-7	ncRNA	chr7	106433020	106449682	+	2.21241	11.2407	5.15484	4.36294	5.58814	7.80038	6.55137	4.30824	9.77705	4.89436	8.92949	4.57366	5.33222	4.53755	4.43194	4.25911	4.07965	4.69369	6.45552	4.37811	4.32955	4.36021	4.34886
lnc-RPS12-5	ncRNA	chr6	132698783	132699667	+	2.21116	7.92761	9.75889	4.59465	6.46694	9.58779	7.45052	4.77916	9.41876	5.07295	6.57952	4.49364	7.51926	5.12911	4.31021	4.55293	4.38895	4.49304	6.5402	4.32819	4.88878	4.11492	4.671
lnc-CASP8-2	ncRNA	chr2	201472857	201478191	+	2.20808	13.0554	13.5122	10.9017	13.8899	13.7408	13.5369	15.8633	14.7568	15.7894	12.7495	11.1983	15.9889	11.5893	11.0996	11.2365	10.9295	11.3341	11.5839	10.9571	11.0073	11.1234	10.8103
lnc-SYPL1-4	ncRNA	chr7	106251125	106253618	-	2.20627	17.1721	17.2372	11.7722	15.0666	16.8627	16.2082	11.6402	17.7946	15.3496	15.2	12.7226	16.0751	11.9775	12.4115	10.9514	11.1414	13.4315	16.2312	12.6123	13.547	13.225	14.3622
lnc-FAM63B-4	ncRNA	chr15	58686411	58686617	+	2.20288	10.3083	11.0818	6.27041	9.48821	10.6254	9.14926	6.69234	9.95465	9.15233	9.64043	6.87685	9.26905	6.99075	5.69137	6.82513	6.37555	6.76523	7.79808	6.6659	6.86355	6.87211	7.40771
lnc-ASPRV1-2	ncRNA	chr2	69941521	69941889	-	2.19718	11.0255	10.4383	6.45694	10.1627	10.4731	9.80649	6.80016	10.7361	8.85555	9.4479	7.56763	9.16058	6.5237	5.87072	6.52638	6.96542	7.41156	8.46777	6.93032	6.82646	6.811	7.61559
lnc-ASPG-2	ncRNA	chr14	104049418	104052665	+	2.19572	7.19613	8.35716	4.59476	8.03383	9.47065	7.34344	4.83957	8.50486	5.20876	7.02834	4.53968	6.27221	4.68923	4.70351	4.82035	4.56527	4.69616	5.17005	4.57388	4.75358	4.5657	4.99479
lnc-MCTP2-1	ncRNA	chr15	94480811	94483952	+	2.19526	11.4794	11.845	8.38184	11.0795	12.1853	11.1299	9.59039	10.9288	9.79684	10.8768	8.52543	10.4371	7.68013	8.47492	9.26362	7.80233	8.54547	8.6936	8.5907	7.40092	8.05584	8.93948
lnc-CRADD-2	ncRNA	chr12	94226489	94227453	+	2.1892	12.0436	11.0784	7.5062	10.7913	11.1727	9.95216	6.98177	11.0083	9.5645	10.1557	7.9279	9.47789	7.67495	7.37669	7.52872	7.0607	7.33928	9.28101	7.27973	7.31834	7.66859	8.10149
lnc-APBB2-4	ncRNA	chr4	40432703	40466645	-	2.18898	14.6017	15.0708	10.1567	14.625	15.0248	13.5044	8.14784	14.644	13.9663	13.9713	11.143	13.9656	11.1423	10.6572	9.88726	9.87961	11.3752	13.1188	9.99284	11.0214	10.6747	11.3297
lnc-GPR141-2	ncRNA	chr7	37683776	37835858	+	2.18648	10.7536	9.66929	5.98593	9.87828	9.21252	8.95087	5.46509	9.11045	7.82864	8.39107	6.07757	8.25742	6.01602	5.67762	6.32513	4.93155	5.95279	7.6719	6.29076	5.70488	6.57407	6.57749
lnc-AC100788.1.1-1	ncRNA	chr17	78855689	78925001	-	2.18241	13.3769	13.0859	8.51835	12.8589	13.2696	11.9176	6.89226	12.939	11.6951	11.7151	9.59204	11.004	9.31019	8.99964	8.56553	9.18333	9.58881	10.8849	9.00378	8.91454	9.34839	8.93822
lnc-HSPA6-3	ncRNA	chr1	161505453	161506449	+	2.18046	13.7762	13.6278	8.75473	12.5087	13.4993	12.3382	7.95291	12.6816	12.4645	12.8759	10.6369	12.5335	9.46042	9.33522	8.45543	8.79035	9.61216	11.9049	8.88574	9.5567	8.99767	10.2413
lnc-CR2-2	ncRNA	chr1	207496238	207507610	+	2.1763	13.7369	14.1243	9.96364	13.6303	14.5671	13.232	10.0955	13.5301	12.3246	13.1308	9.89286	12.7899	10.325	10.5096	10.298	9.73835	10.5956	12.1799	10.4619	10.2442	10.6816	10.1698
lnc-GYPB-3	ncRNA	chr4	144110919	144140693	-	2.17476	6.18056	5.71456	4.43881	8.05266	6.07581	4.75863	10.342	8.60337	10.6298	6.08254	4.75042	9.18444	4.66992	5.0575	4.72267	4.07457	4.72702	4.00911	4.09367	4.27954	4.80168	4.58681
lnc-IRS2-7	ncRNA	chr13	109608050	109611752	-	2.17476	10.7188	5.90883	4.80666	7.22241	9.19972	9.37121	5.1344	6.45032	4.92753	7.22065	4.36772	6.83841	4.35891	4.39269	4.81327	5.25098	4.64392	5.10777	5.02397	4.83187	4.761	4.66498
lnc-CDHR3-6	ncRNA	chr7	106442706	106443523	+	2.17247	10.2166	4.46436	4.23028	5.04891	7.00213	5.82579	4.22957	8.66041	4.30908	8.51152	3.35039	5.06348	4.00756	4.00273	3.65178	3.19098	3.71017	5.91244	3.68869	4.05223	3.73096	4.56733
lnc-F5-1	ncRNA	chr1	169589077	169591570	-	2.15687	9.14453	13.4783	7.53485	13.4203	11.0671	12.4245	8.8075	7.32477	12.4653	7.98307	8.14646	9.2903	7.82345	8.35121	7.57098	7.41154	6.85311	10.1446	8.74595	7.35083	8.82453	7.98473
lnc-APBB2-3	ncRNA	chr4	40542523	40629529	-	2.15302	11.6332	11.2557	7.85213	10.8867	11.7869	9.43106	5.7386	11.2272	10.4389	10.841	7.94982	11.3701	7.88643	7.56908	6.30451	6.83837	6.41975	9.92178	6.44395	8.73202	7.48955	8.54807
lnc-C4BPB-4	ncRNA	chr1	207053275	207063167	+	2.15198	9.72083	11.5635	6.87245	10.3678	11.4309	10.1426	7.80615	9.4211	7.45838	10.0616	7.19447	8.65956	7.51655	7.33321	7.32006	7.39277	7.30692	7.37703	7.45904	6.70657	6.75826	6.96604
lnc-SLC16A3-7	ncRNA	chr17	82223609	82224040	+	2.1513	9.06447	7.97841	4.88782	7.66306	8.39832	6.87471	4.84158	6.49938	5.5839	8.53989	4.64382	6.63203	4.4769	4.68643	4.52671	4.61609	4.60259	5.59794	4.40708	4.7463	4.36256	5.28373
lnc-MAPK13-3	ncRNA	chr6	36075865	36076888	+	2.15107	15.6282	16.8435	12.7082	15.529	16.7796	15.4291	12.7554	15.468	14.6348	15.3845	12.5094	15.0186	12.8752	12.6666	12.5911	12.8776	12.6428	13.4565	12.5558	12.7351	12.9904	12.6604
lnc-AC078953.1-3	ncRNA	chr3	171721354	171737932	-	2.14654	10.3013	8.86624	5.5245	9.68618	9.61369	8.08481	5.34547	9.12313	7.5567	7.48578	5.16824	7.40205	5.9935	4.90468	5.55133	5.43015	6.13162	7.31111	5.83064	5.9604	6.41432	6.04879
lnc-GLP1R-5	ncRNA	chr6	39887405	39891361	+	2.14245	7.65469	7.47325	5.20841	7.77188	9.57302	7.70851	5.15736	9.62017	4.96437	6.28281	4.56174	5.31629	4.84038	4.93605	5.23872	5.20393	5.13038	4.96962	4.86239	5.21749	4.79623	4.91472
lnc-BCL6-1	ncRNA	chr3	187835872	187856318	-	2.13873	9.45331	7.45914	4.44264	5.52941	6.71501	5.9586	3.91281	8.40737	4.77418	9.77463	4.36043	5.66115	4.72828	4.52981	3.83981	3.86511	4.32135	5.23153	4.23326	3.86585	4.39404	5.01707
lnc-SYPL1-5	ncRNA	chr7	106268335	106269205	-	2.13862	17.3902	17.4973	11.9987	15.6195	17.2034	16.7031	11.7649	17.8079	15.7643	16.1383	14.1506	16.5785	12.085	12.458	11.5941	11.6029	13.4178	16.3079	12.8214	14.0083	13.7798	14.9977
lnc-RCVRN-1	ncRNA	chr17	9943121	10036701	-	2.13679	10.8929	10.7321	6.40517	10.3662	10.8961	9.29063	7.18898	10.1173	9.43615	8.83779	7.27867	8.77685	7.28314	6.78862	6.7287	6.49719	7.55466	8.07769	6.62543	6.85527	7.70407	7.18419
lnc-CLDN16-4	ncRNA	chr3	190514096	190564668	+	2.13089	11.7798	11.5092	7.55277	11.0917	12.6023	9.65984	7.07139	12.032	8.65426	10.5041	7.68187	11.6499	7.68349	8.09116	7.09496	7.14098	7.10705	9.3849	6.78662	8.24617	7.98809	8.52296
lnc-EPS8L2-3	ncRNA	chr11	747417	756284	+	2.13037	10.7615	10.9407	6.70092	10.5346	11.3242	10.4223	7.5654	10.2425	9.88386	9.11994	7.40824	9.84873	7.28329	6.9237	7.05849	6.51869	7.56953	9.00635	7.35796	7.22578	7.53731	7.69256
lnc-GAB3-2	ncRNA	chrX	154783245	154786283	-	2.12424	13.1427	14.1091	10.1409	14.1281	13.5707	13.3375	13.1065	14.0243	14.1828	11.8395	11.3113	13.5226	10.7815	10.3577	10.1423	10.1444	10.1621	12.1184	11.3087	10.5723	11.3041	10.6825
lnc-PAPSS2-9	ncRNA	chr10	87936599	87937078	+	2.12264	13.7524	14.3007	10.9771	12.849	14.6383	12.7367	10.1909	13.6448	11.0633	13.1999	10.1452	12.8519	10.2047	10.5402	10.3219	9.99506	9.93331	11.2704	10.5707	10.0435	10.6238	10.8514
lnc-LYZL2-5	ncRNA	chr10	30919012	30921235	-	2.10811	9.88708	9.9818	5.85878	9.21554	10.2641	8.63821	6.13555	9.28831	7.98499	8.87897	6.42252	8.23751	6.56238	5.86069	5.54485	6.30109	6.38726	7.61225	6.03799	6.406	6.08865	6.60149
lnc-GPR141-4	ncRNA	chr7	37896817	37900394	+	2.10461	10.6174	9.86357	5.83181	8.88509	8.74571	8.95234	5.17417	9.31036	7.50758	8.63937	6.15433	8.06362	5.91761	6.12793	6.71275	4.87947	5.83228	7.68271	5.85628	5.66896	6.3291	5.75243
lnc-ANKRD62-5	ncRNA	chr18	11999136	12010221	+	2.10391	11.8862	11.2533	7.3377	11.7474	12.0098	10.6599	5.99909	10.0344	9.53054	9.47587	7.48692	10.0196	7.919	7.52184	6.90177	7.55345	8.03478	8.68476	7.30077	7.37238	8.33252	7.54647
lnc-WRNIP1-13	ncRNA	chr6	2837946	2838732	+	2.10067	10.2283	10.8302	7.32796	9.65729	11.5105	9.2131	7.63746	10.5532	9.08036	10.0482	7.2723	9.45903	6.69941	6.46791	7.1923	7.89478	7.62422	7.76108	7.39596	7.60226	7.06477	7.66183
lnc-ZNF658-5	ncRNA	chr9	67188913	67195592	+	2.08046	7.04017	7.3358	5.16618	8.23147	9.42631	10.6954	6.52379	7.60001	5.96098	8.67952	5.28894	7.88747	5.29063	5.96936	5.00145	5.17149	5.20167	6.28911	5.03253	4.89068	5.03473	5.96799
lnc-PGA5-1	ncRNA	chr11	61227168	61248533	+	2.07291	6.33858	6.08112	5.27883	9.84749	10.7173	8.12387	5.20103	12.0723	8.47751	4.97416	5.39922	6.79388	5.37001	5.35416	5.11898	5.50087	5.84711	6.22235	5.55493	5.25353	5.96202	5.2826
lnc-HIST1H3D-1	ncRNA	chr6	26194270	26196134	-	2.06505	10.6955	8.38828	5.64626	7.5361	7.44342	8.70975	5.76617	8.8587	7.24847	9.44693	6.02731	7.18638	5.61571	4.6579	6.05997	5.6751	5.38871	6.79661	5.75862	5.81309	5.71655	6.21084
lnc-DIRC3-4	ncRNA	chr2	217809714	217810304	-	2.06484	7.53711	7.45976	5.61079	7.94916	7.3899	6.73341	11.2805	9.7203	10.6026	6.34156	6.4729	10.9675	5.51502	5.67706	5.61184	4.87441	5.79575	5.27058	5.6496	4.96228	6.49622	4.67872
lnc-KNCN-3	ncRNA	---	---	---	---	2.06439	11.3208	11.4349	8.62827	11.0682	11.9385	10.7762	8.90199	11.4771	9.83321	11.9192	8.7804	9.63247	8.30101	8.77046	8.5438	8.42956	8.01287	8.92791	8.31854	8.6466	9.01319	8.60843
lnc-CMTM1-1	ncRNA	chr16	66553395	66566069	+	2.06389	11.544	11.3917	8.082	10.6273	11.0122	10.4868	6.88995	11.3293	9.21383	10.5276	7.48041	9.89917	7.31941	7.44862	7.77876	7.39072	8.02268	8.96675	8.0426	7.82991	8.31805	8.06185
lnc-SLC5A9-8	ncRNA	chr1	48435967	48437223	+	2.05899	10.6565	11.1306	8.33722	11.0206	11.1767	10.834	13.3835	12.2009	13.3072	10.3624	8.96384	13.4785	9.34959	8.35869	8.91132	8.315	8.81045	9.48691	8.70556	8.48108	8.43731	8.88552
lnc-KIDINS220-13	ncRNA	chr2	8908154	8958642	-	2.05849	11.4732	12.003	7.67123	11.3389	11.773	11.0251	9.013	10.383	10.2808	10.7242	8.51233	10.7398	8.65133	7.79436	7.40616	8.26676	7.83452	9.59961	8.91243	7.63716	8.10361	8.66249
lnc-TNFRSF10C-5	ncRNA	chr8	23084355	23116674	+	2.05493	11.9307	11.4111	7.21024	11.0269	11.7314	10.4271	7.45864	10.4579	9.61468	10.5888	7.11751	11.4363	7.62415	7.9349	7.5551	6.9803	7.7924	9.81538	7.53124	7.80331	6.64738	9.33196
lnc-TCN1-1	ncRNA	chr11	59852800	59854767	-	2.05143	7.00273	9.81994	5.47586	8.45921	8.70576	6.52997	5.26075	8.28769	7.05734	7.82873	4.63268	6.94024	5.62013	5.46725	5.38942	5.22786	5.59564	5.91133	5.16852	4.51718	5.05329	5.17292
lnc-ARPC5-2	ncRNA	chr1	183560246	183564051	-	2.04851	13.6883	13.254	8.88371	12.887	13.2523	12.5216	7.55635	13.3843	12.4114	11.8803	10.2218	11.9599	9.53879	8.6579	8.7618	8.67414	9.94183	12.0919	9.26982	9.08304	10.0386	10.8415
lnc-MAGEB1-2	ncRNA	chrX	30698207	30721932	+	2.04667	8.27801	9.18473	5.00927	7.98724	8.50299	7.48865	5.24487	9.27955	8.01295	9.19514	6.19963	7.50618	4.90386	5.11057	5.24203	5.56194	5.33566	7.51572	4.76517	5.21989	5.59313	6.3062
lnc-MTF1-1	ncRNA	chr1	37809577	37813320	-	2.04486	9.71279	10.1111	6.50181	9.18069	9.32186	8.71563	6.29394	10.8562	7.72272	8.41255	6.74177	7.60475	6.52818	6.2864	6.16799	6.34733	6.58691	7.25839	6.18218	6.22165	7.00838	6.72287
lnc-OBFC2A-1	ncRNA	chr2	191692069	191718531	+	2.04061	10.0411	9.60104	5.87441	8.85368	9.7013	8.74947	6.27003	10.0417	8.41713	10.3548	6.75146	8.31791	5.49521	6.22414	6.44177	6.20075	6.55001	8.4637	6.62551	6.6129	6.1215	7.19342
lnc-BICD1-4	ncRNA	chr12	32399856	32582955	+	2.03917	10.37	9.39433	5.90131	9.28155	10.045	8.14189	4.82673	9.13546	7.43045	8.6555	6.32495	8.08356	5.26226	5.291	5.32382	4.80009	6.64578	8.14577	6.13631	5.72654	7.07159	6.53701
lnc-GRM6-4	ncRNA	chr5	179110853	179113735	-	2.03661	8.28089	4.87875	3.83638	7.36082	7.19853	8.15693	4.41837	5.42073	3.25329	4.95162	3.6869	5.73871	3.39985	3.91105	3.48854	3.43539	3.6183	3.5344	3.48796	3.55856	3.48814	3.52047
lnc-MBOAT7-3	ncRNA	chr19	54217096	54217698	-	2.02885	12.8667	12.8359	8.40087	12.0831	12.9505	11.5258	7.07707	13.3653	11.9615	11.0812	10.2513	11.2217	8.74087	8.41224	8.48133	8.54737	9.45774	11.1047	8.0727	9.02561	9.26025	10.0555
lnc-SNRNP27-3	ncRNA	chr2	69938152	69942942	+	2.02484	14.4952	13.7108	9.48963	13.4003	13.7867	13.4844	9.28255	13.9331	12.0957	12.5831	11.0001	12.6814	9.52614	9.49149	9.57653	9.81333	10.6474	12.6124	9.82612	10.1926	10.6875	11.1607
lnc-TMC4-2	ncRNA	chr19	54187286	54189569	-	2.02362	11.7171	12.14	7.73909	11.1022	11.9805	10.3922	6.50081	11.6133	9.85745	9.88046	8.41408	10.3416	7.94857	7.89188	7.7736	7.26661	7.88431	9.42794	7.73999	8.05897	8.15759	8.31921
lnc-ALPK1-4	ncRNA	chr4	112447963	112448711	+	2.01222	8.23695	8.42367	4.10476	6.94142	7.29485	5.90821	4.03514	6.91366	5.29153	6.93727	4.74496	5.30522	4.24035	4.28841	4.27881	4.22863	4.1849	3.86586	4.6198	4.12361	4.62447	4.25332
lnc-TLR2-1	ncRNA	chr4	153720327	153727722	+	2.01123	9.71426	7.35553	4.64754	6.77319	7.80574	7.73921	4.53773	7.34561	5.60175	6.65561	4.81102	4.96558	4.49673	4.67009	4.58498	5.04223	4.92248	5.01392	4.64752	4.88481	4.98428	4.65302
lnc-COQ2-2	ncRNA	chr4	83292462	83294883	-	2.00563	11.091	11.2733	7.09321	11.0563	10.3091	10.779	6.01311	9.69548	11.7345	8.11743	8.04923	7.85691	7.28892	7.07206	6.94838	7.10256	7.46272	9.72306	6.84922	8.10322	7.83086	8.24005
lnc-SYT13-7	ncRNA	chr11	44934948	44936056	-	2.00346	12.6691	13.1008	9.0129	12.4408	13.0376	12.2088	9.09902	12.6616	11.2986	11.5296	9.61217	11.77	9.31672	9.99012	9.35747	8.65307	9.4548	10.0748	9.02056	9.85735	10.0388	9.2831
lnc-B3GNT6-2	ncRNA	chr11	76926557	77020600	+	1.99959	12.3162	13.9668	10.3811	14.2217	13.9542	11.5352	9.63439	13.075	12.6878	11.5625	10.4646	11.3533	10.137	10.1032	10.0279	9.93417	10.2488	11.4543	10.0403	9.83204	10.103	10.3082
lnc-SLC25A44-2	ncRNA	chr1	156175333	156176656	+	1.99854	9.57024	10.815	7.40153	10.0017	10.2356	9.68909	6.52438	9.93427	8.85093	9.89901	7.38973	8.54319	7.4498	6.90173	6.96525	7.00794	7.51702	8.70563	6.78364	6.43044	6.86866	6.96053
lnc-AP000790.1-4	ncRNA	chr11	59802729	59805877	+	1.99726	11.2681	10.8435	6.43468	9.30617	10.7823	10.3418	6.60405	9.39215	8.80711	9.4586	7.57818	8.88904	6.91642	6.45395	6.6228	6.75599	6.91247	8.74174	7.12049	6.90656	7.52992	7.4916
lnc-UBTD2-1	ncRNA	chr5	172333499	172334235	-	1.98818	10.6922	5.93185	5.30913	8.79506	9.69263	5.77942	4.59742	8.58239	7.2653	6.66983	5.34312	6.05492	4.87482	5.13388	5.34844	5.34051	5.39072	5.92509	5.10025	5.31453	5.10114	5.19274
lnc-PLSCR4-2	ncRNA	chr3	146070241	146071170	-	1.98292	5.67213	9.63971	4.95449	10.0785	7.10211	8.49947	5.9742	5.65253	9.05441	6.09231	5.12193	5.6839	5.67709	5.36415	5.2722	4.72497	4.89321	5.9486	5.26115	4.43862	5.45456	5.62845
lnc-CCDC54-11	ncRNA	chr3	105550220	105553171	+	1.98075	9.49886	10.8021	7.17419	9.8335	12.0199	10.1093	7.67007	11.1103	8.4016	8.32778	7.10931	8.50683	7.60196	7.6376	7.37466	7.34232	7.86435	8.07109	7.32755	6.70738	6.9879	7.63706
lnc-PTF1A-2	ncRNA	chr10	23119144	23120893	+	1.97843	9.80742	9.442	5.72614	8.59497	9.26232	8.35636	4.20906	9.55629	8.58532	8.48587	6.43218	7.35082	5.60909	5.93736	6.49604	4.83112	6.05482	7.20297	5.82626	5.85403	6.30019	6.79491
lnc-RNF141-1	ncRNA	chr11	10591576	10594023	-	1.97398	9.62806	7.18335	4.79138	7.88034	8.20525	6.03258	4.72579	6.87603	6.51964	8.41246	4.74472	6.64505	4.80089	4.96864	5.31636	4.31881	4.93114	5.38886	4.77543	4.61123	4.93021	5.18681
lnc-HMGB2-1	ncRNA	chr4	173322206	173329694	-	1.97378	11.6354	7.29808	5.06285	8.99124	9.38821	9.60176	5.71455	9.03935	6.30919	7.59475	5.31452	7.57914	6.09764	6.21078	6.05663	6.46773	6.07922	6.50738	6.01182	5.75194	5.63712	5.36312
lnc-AP006621.5.1-2	ncRNA	chr11	763982	765005	+	1.97196	13.0504	13.2988	9.5847	13.1819	13.3184	12.8254	10.2469	12.8211	12.7064	11.7492	9.77505	12.6806	9.76257	9.30145	9.78231	9.60235	10.1238	11.6817	9.84382	10.0975	10.5769	10.4482
lnc-IL17RA-1	ncRNA	chr22	17113028	17115693	+	1.97097	12.3153	12.4437	8.5957	11.8045	11.9744	10.7378	6.30278	11.2199	10.1066	9.47876	8.24772	10.7558	7.7489	7.64597	7.6664	7.38559	8.26004	9.84857	8.78016	8.43487	9.10119	8.44864
lnc-SERPINA11-1	ncRNA	chr14	94383629	94390665	-	1.96827	12.301	11.9873	8.7097	11.0167	12.246	10.6156	7.17648	11.7344	10.4856	11.3467	9.46822	10.3273	7.69334	8.30606	7.94543	8.12925	9.08218	10.1761	7.82783	8.92714	8.3218	9.31944
lnc-ATL2-4	ncRNA	chr2	38071176	38076154	-	1.96724	10.2615	9.24548	5.18836	8.74259	8.56854	6.71921	4.87204	6.12196	7.29362	6.46427	4.63741	6.75939	5.05725	4.59733	5.2595	4.95554	5.37634	7.16727	5.09242	5.17854	5.64293	4.84232
lnc-KDM1B-3	ncRNA	chr6	18387514	18402095	+	1.96447	9.53206	9.19906	6.35933	7.6697	9.55397	9.47556	6.49733	11.2354	8.00468	7.71342	7.18415	7.89982	6.06792	6.11808	5.9627	5.98887	6.9032	7.02933	6.42087	6.12884	5.96253	7.04872
lnc-CTD-2144E22.5.1-12	ncRNA	chr16	35085896	35086119	+	1.96119	14.6866	14.9525	9.41168	12.4831	14.982	14.0844	9.93265	15.7726	12.9939	13.6296	11.836	13.6621	10.1794	10.0922	10.2832	9.51905	11.4051	13.8967	10.5745	11.5439	10.6712	12.3173
lnc-CDS1-1	ncRNA	chr4	84803258	84810391	+	1.96064	8.09176	8.13116	4.08472	7.25011	7.97589	6.11116	4.03378	7.3727	5.73991	6.72428	3.9164	6.40362	4.13582	4.10192	4.33679	4.01471	4.79652	5.52787	4.28315	4.44234	4.12784	5.0039
lnc-C9orf152-6	ncRNA	chr9	110244019	110245116	-	1.95605	10.5775	11.0192	7.81642	10.1444	11.2465	9.82289	7.32464	10.8267	9.33956	9.8971	7.68848	10.2912	7.13844	7.69359	8.01886	7.00352	7.53576	8.03016	7.2254	7.6675	7.66789	8.18461
lnc-EEA1-5	ncRNA	chr12	93134077	93135669	-	1.95584	6.83223	6.45021	3.99017	8.24996	7.76408	6.9981	4.42884	6.34488	4.69417	7.82178	4.31798	4.90994	3.96449	4.16393	4.58527	4.15912	4.05302	4.80596	4.93152	4.31202	4.32785	4.28808
lnc-LIMK2-1	ncRNA	chr22	31212239	31259046	+	1.95266	9.80689	11.8118	7.41733	9.83966	11.0194	10.0869	7.05975	10.8682	10.3781	9.95242	8.01078	10.6421	7.70245	7.21705	7.25981	7.71509	6.62131	9.08641	6.48317	7.88421	7.39141	8.44282
lnc-MAPK13-1	ncRNA	chr6	36116390	36123524	+	1.95124	11.4254	9.73519	6.89674	9.77082	9.46526	9.24691	7.15783	8.14427	7.65752	9.14688	6.3302	8.9121	6.1519	6.74352	6.55314	6.82373	6.81115	7.30586	7.35161	6.69317	7.19064	6.0944
lnc-ZNF445-4	ncRNA	chr3	44396137	44399039	-	1.95081	8.22661	6.54166	5.28534	8.48744	7.49048	6.91879	4.99347	6.74038	5.91129	8.11662	4.61127	5.91008	4.62053	4.50931	4.92889	5.0084	4.83219	5.10191	4.81826	4.7835	4.92431	4.99615
lnc-LMOD3-1	ncRNA	chr3	69196719	69250248	-	1.94859	10.0829	12.5676	9.34468	14.7972	12.3834	13.659	9.78775	9.45018	13.3905	11.1871	9.31918	10.035	9.3115	9.28364	8.85845	9.50366	9.48927	11.1568	11.2806	8.8607	9.87198	9.62647
lnc-DSCR8-3	ncRNA	chr21	38235764	38251315	+	1.94742	11.436	11.0028	5.54253	6.28417	7.97414	9.80909	5.84282	8.44162	7.87046	8.41699	6.10559	10.1517	5.12494	5.15565	4.9961	5.07965	4.47182	9.62621	4.9088	6.10033	5.45784	8.59712
lnc-DHRS9-1	ncRNA	chr2	169100743	169101210	+	1.94712	9.44987	9.31114	5.92988	9.04433	10.0688	7.3542	5.8464	7.7053	6.498	7.69569	5.66704	8.44159	5.65327	5.66975	6.00493	5.76865	5.43358	6.0493	5.17029	5.82711	5.8689	5.76456
lnc-JTB-1	ncRNA	chr1	153982745	153985362	-	1.94611	8.42883	7.79379	4.36114	8.31784	7.004	6.45348	4.92559	9.47573	7.29985	5.66625	4.73197	6.04435	4.85222	5.23016	4.29026	4.78067	4.98775	5.90372	4.719	4.8176	4.8335	5.12727
lnc-MRPS18C-3	ncRNA	chr4	83588258	83595335	+	1.94519	9.67662	10.1173	5.36475	9.25473	9.521	7.26016	4.53755	8.57374	7.503	7.62737	5.89073	8.18418	5.12439	5.19099	5.0668	5.07793	5.57685	7.7211	5.36234	6.30502	6.47523	6.00561
lnc-TFAM-2	ncRNA	chr10	58364456	58369043	+	1.94355	15.2614	14.9749	12.7343	14.5848	14.8772	13.8583	11.1278	15.3821	14.4259	14.291	11.9461	14.3779	11.3901	12.1771	11.5162	10.3086	11.6572	13.9468	11.4708	12.174	12.2726	13.2614
lnc-RPS4Y1-13	ncRNA	chrY	1268800	1309935	+	1.94277	13.7341	13.1247	8.97385	12.8633	13.566	12.597	6.79025	13.2719	11.4809	11.7905	10.1633	11.4849	9.46995	8.83721	8.52305	8.91773	9.86557	11.5578	9.58968	9.78503	10.4646	9.85876
lnc-SNRNP27-1	ncRNA	chr2	69915132	69916446	+	1.94219	14.1793	13.4482	9.25983	12.1962	13.035	12.7552	8.89883	12.8555	11.9253	12.4601	10.493	12.4854	9.15613	9.4903	8.79053	9.30813	9.91283	12.3384	9.23669	9.88543	10.1862	10.6267
LPP-AS2	ncRNA	chr3	188151206	188154088	-	1.93891	8.14093	8.05374	5.76885	8.17857	8.97259	7.7434	5.73647	10.4977	6.6634	8.84581	5.40696	7.42059	5.97913	5.40758	5.45417	5.77027	5.72482	6.79715	5.28626	6.17205	5.60888	6.02694
lnc-VAV1-1	ncRNA	chr19	6898299	6898686	+	1.93883	7.91531	12.6985	6.20109	9.0072	10.3011	8.0819	5.3777	13.2606	9.65709	8.23408	7.12708	8.40977	6.85459	6.63644	6.71223	6.58477	7.08185	8.60489	6.62699	7.00298	6.91225	7.06166
lnc-AKAP1-3	ncRNA	chr17	56987090	56998325	+	1.93435	12.2344	12.3025	9.29044	11.6364	12.1921	11.195	9.22723	12.8442	10.8675	10.73	9.53672	10.1989	9.63631	8.75591	8.74541	8.68457	9.77338	10.282	8.79489	9.14269	9.33217	8.92842
lnc-FAM131B-2	ncRNA	chr7	143220468	143222267	-	1.93372	8.2368	7.02657	4.57785	6.31681	9.06325	6.82953	4.48476	5.62367	5.25921	7.3224	4.69257	5.8727	4.13726	4.45101	4.38996	4.34859	4.45479	4.53733	4.03355	4.50141	4.81633	4.24886
lnc-SLC2A14-2	ncRNA	chr12	7919231	7919750	-	1.93077	15.7058	16.9184	12.1502	15.7349	16.4426	15.1349	12.4592	17.277	14.8327	14.1968	13.3639	14.9585	12.9401	12.0167	13.1967	12.3514	13.2077	13.5018	12.4963	13.2123	13.4149	13.1935
lnc-CALCRL-2	ncRNA	chr2	187467002	187519860	-	1.92327	6.68874	10.7168	6.26595	11.8413	9.00114	9.69553	6.88314	6.91085	9.08452	6.83258	7.04397	6.90283	6.35724	5.24106	5.50057	5.92603	6.10098	7.33075	8.26818	5.93609	6.50831	6.50942
lnc-CRCP-1	ncRNA	chr7	66296407	66301064	+	1.91622	10.9634	8.30981	5.63487	9.19894	9.05983	10.519	6.08012	7.57069	5.64469	8.91241	6.0146	6.81351	5.93119	5.56847	6.20289	5.41849	6.59795	7.04391	6.4487	5.71897	6.69304	6.82614
lnc-FAM189B-2	ncRNA	chr1	155239635	155244606	-	1.9156	11.3868	12.2819	8.85792	11.6089	11.9964	10.8683	8.71698	12.3262	10.8511	10.9624	8.95749	10.1849	8.79041	8.8538	8.88397	8.13686	8.94789	9.49138	8.82024	9.04303	9.26817	9.4629
lnc-FBXL5-7	ncRNA	chr4	15563698	15564253	-	1.9146	10.8927	9.09052	5.73426	8.66211	7.68582	8.49691	5.57754	7.91151	6.73338	8.19663	5.41468	7.89333	4.57093	6.24684	6.08837	5.78587	6.21735	6.82936	5.30568	5.70052	5.60576	6.14371
lnc-EDEM3-5	ncRNA	chr1	184887739	184890185	-	1.9122	12.1428	12.7155	8.68811	11.8073	12.7498	11.4406	10.2348	11.9458	10.8619	11.5202	8.99874	11.7986	9.45272	9.08363	9.41247	9.20644	9.1163	10.3215	8.1658	9.07703	8.8613	10.4871
lnc-FCER1G-1	ncRNA	chr1	161215234	161219248	+	1.90906	17.2356	17.8183	13.8751	17.1465	17.7968	16.5236	12.0193	17.661	16.5572	16.6874	15.1253	15.7256	14.2855	13.6892	13.9592	13.4602	14.3135	15.8756	14.0975	14.2061	13.8371	14.5015
lnc-MYO1B-9	ncRNA	chr2	191683505	191685076	+	1.90825	12.3508	14.2459	10.1513	12.6406	13.9482	12.5451	10.6022	14.3562	11.4619	13.3214	10.3917	11.9099	9.80788	9.52522	10.1293	9.79911	10.4042	13.0997	10.5032	10.7619	10.5073	11.0101
lnc-CR1L-1	ncRNA	chr1	207645113	207684036	+	1.90369	11.4877	11.6655	8.12707	11.6617	12.0241	11.3171	8.63983	11.3394	10.832	10.6862	8.28291	10.6372	8.54087	8.92326	8.56181	8.1149	9.07969	9.77145	8.8001	8.61691	8.68516	8.47814
RTN3P1	ncRNA	chr4	145375543	145376253	+	1.90091	12.4794	12.3951	8.91007	11.7901	12.5762	11.7329	9.04291	12.1882	10.9458	11.0457	9.15465	11.0988	9.37162	9.18212	8.80708	8.36888	9.2799	11.0526	9.29786	9.18858	8.94548	9.16909
lnc-DNAJB4-3	ncRNA	chr1	77926569	77935970	+	1.90083	8.35407	12.5204	7.81783	13.7454	11.015	12.5935	8.95048	7.00435	10.8092	9.80043	9.71992	9.37285	7.85372	7.60103	7.39283	7.80661	7.14053	9.14446	9.92015	7.8379	7.60195	8.93096
lnc-PAPSS2-5	ncRNA	chr10	87864449	87894326	+	1.90076	15.678	15.7289	12.3782	14.5325	15.9009	14.4064	12.1249	14.8735	12.7199	15.0831	11.7092	14.5114	12.3746	12.2703	12.4161	11.8741	12.0767	13.0469	12.261	12.2875	11.865	12.6098
lnc-ACSM4-3	ncRNA	chr12	7496541	7499355	+	1.90003	8.92214	6.33165	4.62334	7.59369	9.05171	7.6886	5.24287	8.46428	5.91542	6.45529	5.06096	5.84785	5.14096	4.93086	5.23153	4.99468	5.31345	5.30143	5.02727	5.08489	4.94342	4.66918
lnc-CAPNS2-1	ncRNA	chr16	55538200	55542027	+	1.89898	8.9034	9.21895	5.93333	8.34223	8.98992	7.84038	4.68888	8.48891	8.83277	9.55941	6.2865	7.20172	6.48807	6.07939	5.35184	6.17138	5.64555	8.06104	4.72643	5.36862	5.99688	6.79259
lnc-FKBP6-4	ncRNA	chr7	73220639	73235945	+	1.89404	13.9117	15.0652	12.6791	13.0292	13.4998	13.7291	11.2343	14.8499	14.1181	12.7345	12.4412	12.2146	11.0455	11.1332	10.7219	10.4718	11.8318	12.9992	11.466	11.1695	11.4129	12.1853
lnc-PRHOXNB-2	ncRNA	chr13	28003947	28023421	-	1.88625	10.5389	6.36776	5.26773	8.9729	8.42801	8.73796	5.72488	6.70585	5.9082	7.1064	4.71652	6.80863	5.64991	5.15493	5.25534	5.03686	5.36027	6.02605	5.27213	5.51658	5.47714	5.60093
lnc-AF165138.7.1-4	ncRNA	chr21	14521173	14546313	-	1.88383	14.6581	14.8085	10.0314	13.3665	14.8611	13.7112	10.7272	15.0928	11.4163	13.769	11.0599	13.9502	10.414	10.2304	10.1858	11.0004	11.3872	13.5543	10.3301	10.9656	11.8302	11.4164
lnc-AF165138.7.1-6	ncRNA	chr21	14495700	14500606	-	1.88357	14.2139	14.8937	9.28968	13.4086	15.0888	13.2174	10.8631	15.3664	11.095	13.4938	10.8232	14.1096	10.3318	9.97673	10.21	10.732	11.3061	13.3526	10.2636	10.6892	11.3551	11.3639
lnc-CASP8-3	ncRNA	chr2	201479142	201480348	+	1.8829	9.28783	9.33901	7.26863	9.53661	9.50021	9.54388	11.257	10.5791	10.8007	9.37837	7.18577	11.0652	7.80043	7.22956	7.36836	6.6428	7.66945	7.83857	8.08045	7.0507	7.49957	7.76395
lnc-MUC19-4	ncRNA	chr12	40225595	40232783	+	1.88091	12.2981	12.22	8.74965	10.9292	11.8364	11.7569	7.94895	11.5049	11.692	10.8531	9.15735	9.97502	8.58418	8.53613	8.06121	7.26526	9.45172	11.4047	8.85769	8.89242	8.85824	10.1321
lnc-SNAI1-4	ncRNA	chr20	50191750	50192009	+	1.88027	10.8546	10.0059	6.3828	9.04844	9.5095	7.7803	5.9818	11.1694	8.63842	8.89529	6.98243	8.40946	6.88007	6.19693	6.58731	6.44904	6.60298	8.41076	6.16222	7.10305	6.45012	7.12201
lnc-OBFC2A-9	ncRNA	chr2	191678068	191683135	+	1.87964	11.4364	12.6268	7.83459	11.1425	12.2247	10.5492	8.12367	12.836	10.0744	11.6778	8.51351	10.77	8.21447	8.33104	8.51449	7.72686	8.71304	10.9751	8.62585	9.01263	8.7187	9.55969
lnc-TSEN2-6	ncRNA	chr3	12288839	12379834	+	1.87611	9.73078	6.15041	5.19703	9.50302	8.61665	7.1804	5.40266	7.93573	6.69055	6.75949	5.03075	6.72016	5.38911	5.32252	5.28938	5.28025	4.94024	5.4636	5.13022	5.58798	5.45027	5.68229
lnc-ZNF507-6	ncRNA	chr19	32438979	32469119	+	1.87058	11.5471	12.1358	9.20088	12.2158	12.9845	11.2984	9.70568	12.1952	10.1752	11.7415	9.55968	10.4219	9.23712	9.13856	9.47583	9.19591	9.48325	9.61149	9.53376	9.04267	9.17123	9.52174
lnc-LYZL2-6	ncRNA	chr10	30926524	30927043	-	1.86982	9.84893	9.72197	6.31583	8.94171	9.69477	8.86585	5.82051	9.19858	7.70487	8.87826	6.23138	7.86654	6.54237	6.62836	6.12739	6.9086	6.41915	7.29122	6.1813	6.63986	6.68274	6.03279
lnc-CTDSP1-2	ncRNA	chr2	218382169	218387584	+	1.86079	14.9505	12.0057	9.25845	12.6087	13.8108	13.5508	8.40268	13.8808	11.432	12.2702	10.814	12.1353	10.2954	9.34196	8.96259	10.0346	10.4243	12.0057	9.52876	10.1878	10.4753	10.0696
lnc-FAM189B-3	ncRNA	chr1	155234453	155235835	-	1.86035	9.6986	10.9676	7.38152	10.3022	9.98413	9.68836	7.39225	10.4468	9.13491	9.50924	7.43709	8.5272	7.12079	6.79515	7.42216	7.01986	7.61385	8.10516	7.46356	7.70816	7.72717	8.14239
lnc-AC051642.1-1	ncRNA	chr8	23541562	23566385	+	1.85398	11.137	10.6133	7.31676	8.21058	10.6981	9.33195	7.84985	8.41293	8.61946	10.0338	6.83909	9.3747	7.20281	7.25239	7.15909	7.02132	7.01042	7.76705	6.70609	7.37025	7.43548	7.28211
lnc-DNAJC25-GNG10-1	ncRNA	chr9	111681902	111682986	+	1.85288	11.8404	9.91732	6.25796	10.5338	9.65016	8.70912	5.9483	8.35437	7.4065	8.00513	6.27945	8.74749	6.11949	6.5259	6.47716	6.15682	6.68793	7.53475	6.75307	6.50916	6.95406	6.96787
lnc-C2orf56-3	ncRNA	chr2	37344728	37360053	+	1.8475	9.38255	8.92936	5.69557	8.98639	9.69501	9.20436	5.45258	8.15777	7.26781	8.31896	5.14774	8.58139	5.94364	5.7543	6.31447	5.67832	6.03979	7.87084	5.52788	6.3176	5.88017	6.0823
lnc-TSEN2-4	ncRNA	chr3	12408874	12410425	+	1.84666	8.18121	5.54629	4.55074	8.5523	7.63029	6.42989	4.56083	7.67717	5.34205	5.47795	4.49176	5.42508	4.63068	4.431	4.19741	4.65376	4.21522	4.75037	4.3305	4.70213	4.44097	4.30963
lnc-ATL2-2	ncRNA	chr2	38203363	38239590	-	1.84558	6.25303	8.74814	3.69705	6.15395	7.83406	4.6017	3.84292	6.01911	4.09039	6.05806	3.91995	4.43846	3.74227	3.86796	3.65054	3.94647	3.80111	3.83983	3.79146	4.11902	3.53189	3.96211
lnc-IL3RA-3	ncRNA	chrX	1268814	1300543	+	1.84547	13.0983	12.5727	8.73679	12.2677	12.9795	12.0265	6.92095	12.6196	10.8802	11.3167	9.6019	10.9475	9.08174	8.5432	8.35798	8.82901	9.76216	10.9165	9.3144	9.45381	9.82154	9.32764
lnc-ADAM32-3	ncRNA	chr8	39075888	39082726	+	1.84403	11.9235	12.5296	9.01277	12.5854	12.7804	11.258	8.57896	12.9273	11.2234	10.3506	9.12527	10.9161	9.76085	9.56685	8.64959	9.26832	9.29087	10.1218	8.9517	9.83951	9.1848	8.99988
lnc-ZCCHC12-2	ncRNA	chrX	118749703	118766897	+	1.84347	15.1619	12.5963	10.3948	12.6682	13.1828	12.7968	11.0234	11.6643	11.1228	12.6986	10.6888	11.5334	10.8371	9.51202	9.64866	9.87365	10.6922	12.4495	9.74429	10.4773	10.5418	9.85151
lnc-NNMT-2	ncRNA	chr11	114246790	114250476	+	1.84248	9.90111	6.8036	5.80481	7.27692	9.31463	8.6204	7.28567	7.00681	6.19116	8.07224	5.81252	5.48406	5.85457	5.93385	6.54177	5.64472	5.62704	5.87669	5.48918	5.39699	6.24267	5.51903
lnc-MBOAT2-2	ncRNA	chr2	8852690	8854246	-	1.84024	8.23708	8.19304	4.93252	8.10406	7.66116	7.92739	5.75769	6.16775	7.0728	6.74756	4.72383	7.47748	5.22408	5.40814	5.27807	5.08295	5.13365	5.49453	4.84992	4.33064	4.76435	5.11076
lnc-CLEC2L-4	ncRNA	chr7	139939679	139947163	+	1.83801	12.6516	9.64866	6.29525	11.112	10.7287	10.0208	6.08887	9.3741	8.55039	9.87258	7.32258	8.27871	6.7161	6.85851	7.27184	7.67071	7.51968	9.22259	7.25005	6.75636	8.38518	7.90308
lnc-HPR-1	ncRNA	chr16	72054623	72058028	+	1.83757	6.4748	8.53216	4.90859	8.12797	9.12192	7.74474	5.18447	7.96556	6.70741	7.26905	5.12779	6.05009	5.49364	4.98168	5.17175	4.75633	5.45552	6.19173	5.24265	5.43545	5.32261	5.16395
lnc-SPATC1-2	ncRNA	chr8	143991294	143992508	+	1.83341	10.9825	11.1886	7.82423	9.52569	10.8912	9.29524	7.9114	11.6127	9.86445	9.90897	8.46766	9.44795	8.12347	7.92506	7.61897	7.98613	7.7886	8.78511	7.22603	7.7875	7.84507	7.80343
lnc-FAM3A-2	ncRNA	chrX	154535992	154546933	-	1.83241	12.4586	13.5203	10.0006	13.2357	13.5263	12.7852	10.8163	13.2101	12.3136	11.6554	10.5556	12.006	10.2857	10.0002	10.5624	9.52024	10.6839	11.1816	10.0738	10.2783	10.1867	10.9033
IL10RB-AS1	ncRNA	chr21	33263873	33266260	-	1.83069	8.61989	7.82137	5.36999	8.66817	8.03318	5.98338	4.34099	9.02403	6.55352	6.80886	5.44988	6.54357	4.52035	4.7614	5.23814	5.55908	4.94222	6.55161	5.01224	4.93786	4.87425	5.10913
lnc-CEACAM4-1	ncRNA	chr19	41625567	41627074	-	1.8209	9.10809	8.45302	5.73687	7.95811	9.83588	7.81537	6.2937	8.1854	7.48465	8.51332	5.81753	6.85659	5.61439	6.12882	6.12095	5.99495	6.04347	6.43681	5.89464	6.31704	6.15397	6.03139
lnc-DSCR4-9	ncRNA	chr21	38235809	38236836	-	1.81258	7.67504	9.01517	4.77492	7.35895	7.99519	6.31947	4.70077	6.9703	6.46096	7.61493	5.24442	6.12516	4.81099	4.93715	4.86786	4.69588	4.42386	5.61153	4.87633	5.06078	4.93879	5.31911
lnc-RALB-1	ncRNA	chr2	120252875	120304760	+	1.8101	12.1444	11.7711	8.27464	11.3692	11.796	11.2452	7.99422	11.9723	10.8581	10.7957	9.24613	10.2547	8.62427	8.71291	8.72686	8.17307	8.74871	10.0716	8.51709	8.64994	8.75882	9.65986
lnc-PTH1R-3	ncRNA	chr3	47000950	47001969	+	1.80976	11.7191	12.1031	9.04211	11.1736	11.5298	10.3493	8.44113	11.2716	10.2717	10.689	8.91052	10.748	8.52063	8.57451	8.54407	8.28478	8.30647	9.00252	7.71323	8.98372	9.15143	9.45152
lnc-RP11-632K20.1.1-6	ncRNA	chr15	33105758	33106236	-	1.8088	8.92025	6.07583	4.31287	7.68956	8.52514	6.36687	4.41902	7.29167	5.32977	5.25326	4.29337	7.19135	4.33616	4.37913	4.0564	4.26022	4.3563	4.93839	4.20218	4.41576	4.134	4.75221
lnc-P2RY1-1	ncRNA	chr3	152839390	152841439	+	1.8077	7.71168	8.55684	5.37993	10.3588	9.10165	8.20836	5.94835	8.39756	8.06703	5.93195	5.86646	6.06366	5.26791	6.06889	5.55025	6.11181	6.00172	6.59232	6.71959	5.86238	5.55815	5.83909
lnc-CTDSP1-1	ncRNA	chr2	218392590	218394635	+	1.8055	13.1272	9.66333	6.43471	10.1882	11.514	11.3915	5.87611	11.5355	9.26109	9.90763	8.9155	10.1691	7.66346	7.1981	6.4335	7.58705	8.13823	9.93784	6.94156	8.13722	8.33442	7.55722
lnc-HDC-3	ncRNA	chr15	49987512	50119457	-	1.80414	10.5591	13.2587	8.61262	12.0477	12.0755	10.2334	8.574	11.2754	10.6858	10.4497	8.92659	10.4901	8.75008	8.48164	8.54089	8.33203	8.86386	9.32686	8.49056	8.77782	9.19842	9.49789
lnc-C10orf131-1	ncRNA	chr10	95833508	95873758	+	1.80195	11.9856	11.7335	7.83985	11.5847	11.9932	11.1309	8.80066	10.5356	9.79603	11.4751	8.85528	10.6878	8.51391	8.60787	7.94209	8.00569	8.86547	10.027	8.95421	8.25413	9.18577	8.72753
lnc-IRS2-5	ncRNA	chr13	109661988	109668510	-	1.80159	8.63656	4.30966	3.66925	5.44785	7.43975	6.56986	3.83818	4.59575	3.71699	5.67198	3.31437	4.60861	3.15625	3.42343	3.6932	3.61504	3.58262	3.57623	3.79708	3.58721	3.45507	3.24682
lnc-PAPSS2-10	ncRNA	chr10	87947168	87948937	+	1.79604	11.9647	11.6411	8.25816	11.0869	12.6318	10.7024	8.20824	11.7093	9.23187	10.8674	7.96714	10.5861	8.36642	8.55465	8.5187	8.71266	8.31016	9.5187	9.0266	8.48386	8.86172	9.10294
lnc-C12orf77-3	ncRNA	chr12	24817656	24830328	-	1.7955	10.082	4.73663	4.14632	7.50789	7.93804	6.64201	4.02961	9.54738	6.29776	4.51161	4.24111	5.44632	4.1694	4.49931	4.62296	4.34992	4.66636	6.38868	4.61871	3.97996	4.5491	5.44927
lnc-MSMO1-1	ncRNA	chr4	165222049	165223055	+	1.79408	11.2728	11.3224	8.32286	10.5871	12.2916	10.8573	8.73613	10.8916	8.88288	10.0182	9.09465	10.3415	8.17133	7.79853	8.47992	7.62823	8.86074	8.25277	8.00527	8.35484	9.01471	8.28792
lnc-ALPK1-2	ncRNA	chr4	112285509	112353012	+	1.78872	8.73531	9.59171	5.99655	8.24329	9.28785	8.26544	5.82168	8.7613	7.95693	9.44594	6.73801	7.53125	5.98836	5.96202	5.81904	6.10542	6.33624	7.09399	6.03962	6.30911	6.53366	6.60586
lnc-C10orf131-2	ncRNA	chr10	95839300	95842413	+	1.78818	11.9709	12.0728	8.63187	11.517	12.2644	11.1444	8.95041	10.4716	10.0564	11.4297	8.69361	10.7505	8.76767	9.22597	8.45425	8.11927	9.21498	10.2998	8.77898	8.8945	9.01699	8.53675
lnc-CLPS-1	ncRNA	chr6	35835428	35838841	-	1.77972	11.7118	12.312	9.53472	11.2436	12.4946	11.7551	9.47026	12.0042	10.2495	11.9008	9.01747	11.204	9.24433	9.39753	9.2784	9.19001	8.99709	9.5876	9.05261	9.7426	9.45987	9.68373
lnc-HEATR6-4	ncRNA	chr17	60207729	60208813	-	1.77882	13.0165	14.0614	10.7354	12.7988	13.6868	12.65	10.5216	13.763	12.2489	12.3953	10.6484	12.4718	9.96613	10.4046	10.6291	9.52364	10.772	11.4979	10.728	10.6716	10.9912	11.403
lnc-NHS-2	ncRNA	chrX	17150495	17152981	+	1.77632	9.80686	7.75029	5.56069	8.30737	8.7116	8.44316	5.66042	7.72708	6.03484	7.21087	6.06754	6.91327	5.92632	5.10897	5.38682	5.28867	5.45355	6.57286	5.61316	5.66505	5.27848	5.66529
lnc-C9orf16-3	ncRNA	chr9	128149472	128150609	+	1.76943	5.07591	9.18997	4.57139	7.65203	5.97635	5.18002	4.9608	7.87018	6.31947	6.23601	4.59521	5.31388	4.59101	4.36315	4.54117	4.22953	4.58221	4.56688	4.41919	4.32956	4.60064	4.27293
lnc-AL137145.1-7	ncRNA	chr10	6366595	6368142	+	1.76713	10.2969	9.98924	6.89475	8.54275	10.3628	10.1917	6.54139	11.9281	7.29855	11.7641	7.28048	8.23701	7.54548	7.51307	7.59386	9.93808	7.20548	7.10651	7.36436	7.58168	7.28356	6.71722
lnc-C1R-1	ncRNA	chr12	7094754	7097258	-	1.76704	10.9696	11.067	8.35103	10.4773	11.8233	10.442	8.09096	10.6831	9.90235	10.9934	8.07378	9.88894	8.46858	8.46569	8.66754	8.15544	8.56783	8.70984	8.36398	8.38971	8.36995	8.0344
lnc-CLEC2L-3	ncRNA	chr7	139829249	139953517	+	1.76497	15.5585	14.3069	11.6581	14.8724	15.2043	14.3554	10.4754	15.2289	13.8368	13.3981	12.007	13.2038	11.9372	11.6442	11.6475	11.8906	12.3282	13.6981	11.5661	11.7329	12.1685	11.6697
lnc-PFKFB4-4	ncRNA	chr3	48547879	48562015	-	1.7628	9.97752	9.75215	6.75216	9.03446	10.0562	8.33186	5.80471	8.8231	8.34947	8.92271	7.24384	7.90785	7.11869	6.37387	6.03498	6.92851	6.12888	7.51893	6.4563	6.39949	6.92124	6.77903
lnc-OR4F5-2	ncRNA	chr1	160446	161525	+	1.76168	7.55284	8.31838	6.00473	7.50882	9.46964	6.52507	5.74269	7.34097	6.46653	7.93966	5.27322	7.58622	5.18015	5.75756	5.06069	5.21033	5.21699	5.5548	5.11522	5.56228	5.36697	5.41861
lnc-MAB21L3-2	ncRNA	chr1	116032677	116037527	+	1.76162	13.1327	11.1569	7.87386	11.5448	11.8973	11.1109	7.97274	10.8876	10.3925	10.0327	8.63813	10.697	9.11004	8.14506	7.44473	9.20565	8.89088	10.607	7.85649	7.88437	9.09439	8.48912
lnc-MZT1-5	ncRNA	chr13	71857062	71860153	-	1.76038	8.65995	9.12554	5.87721	8.59077	9.49488	7.54111	5.19476	10.3318	6.39161	7.35923	5.6438	7.30336	7.01558	5.43414	5.76597	7.71354	5.60206	6.39421	5.87853	5.66652	5.63399	5.104
lnc-RPF1-2	ncRNA	chr1	84581926	84583823	+	1.75976	9.13732	9.49432	5.5241	7.0239	9.76061	8.27209	5.24168	7.47644	7.07437	8.38259	6.00717	7.15937	5.21241	6.08664	5.6822	4.79853	6.78103	6.90411	5.35032	5.85144	6.25727	5.65728
NCF1C	ncRNA	chr7	75156578	75172012	-	1.75945	14.1993	15.078	13.2296	13.2609	13.6561	13.9334	11.7321	14.9929	14.2678	13.0098	13.0333	12.671	11.526	11.3191	11.2483	10.2319	12.3263	13.4866	12.0495	11.6429	11.5727	12.6106
lnc-FBXL5-5	ncRNA	chr4	15659731	15681679	-	1.75805	8.29978	9.01339	5.07171	8.07509	8.60573	7.44979	4.83618	8.08943	6.95924	7.78527	4.94319	7.66618	5.228	5.51145	5.43733	4.81785	5.54912	6.89563	5.26637	5.34568	5.31135	5.95403
lnc-DYNLL1-5	ncRNA	chr12	120563272	120563905	+	1.75659	12.6367	13.6794	10.7498	12.5417	13.6113	12.7958	12.8662	13.6028	12.7428	12.7479	10.9849	13.3949	11.1496	11.0652	10.8498	10.8785	10.6826	10.6093	10.5436	10.7095	10.9283	10.6939
lnc-SLC25A3-7	ncRNA	chr12	98733648	98735418	+	1.75347	11.6819	10.8585	7.76569	11.2648	10.9814	10.2251	7.61377	10.4684	9.34538	9.33069	7.76446	10.2512	7.30578	7.30767	7.73527	7.06654	8.08923	9.49395	8.24699	7.98059	8.69901	8.46031
lnc-SLC8A1-1	ncRNA	chr2	40097776	40101365	-	1.75084	9.76051	5.43917	4.66117	8.09681	8.04783	7.06653	3.9474	6.1904	7.57716	5.06927	5.3617	5.29762	4.65947	4.26782	4.18999	4.69573	4.51722	6.22521	4.45216	4.4413	4.22342	5.68572
lnc-TFDP1-3	ncRNA	chr13	113500021	113539482	+	1.74973	9.19876	9.18418	6.40398	9.33573	10.1439	8.88178	6.21023	9.10868	7.66498	7.86699	6.6342	7.22932	6.22346	6.36629	6.87088	6.2426	6.50859	7.18659	6.41971	6.37629	7.27411	6.4703
lnc-TLR1-1	ncRNA	chr4	38790677	38805533	-	1.74748	11.7824	11.7334	6.37876	9.73158	11.4694	8.92589	6.7845	9.33656	9.09064	10.9877	8.12468	9.05719	7.9356	6.78123	7.38555	8.23052	6.91191	8.76534	7.19581	7.57716	7.96019	8.57
lnc-NIPBL-6	ncRNA	chr5	36606611	36671234	+	1.74647	8.03391	8.0292	5.25189	8.84336	9.66416	5.84256	4.69915	6.83697	5.9495	7.0263	5.08239	9.04884	4.97549	4.72901	4.94463	4.91915	4.78183	5.24221	4.96248	4.83826	5.034	4.69647
lnc-CDCA2-8	ncRNA	chr8	25308739	25310507	+	1.74458	14.5705	13.2242	10.5181	13.2487	13.8902	12.7599	8.85804	13.96	12.1496	12.2526	10.7029	12.4428	10.0584	10.8133	10.1657	9.61455	10.7848	12.4292	9.92254	10.6776	10.7965	11.175
lnc-IRF2-2	ncRNA	---	---	---	---	1.74288	10.1053	9.4487	5.91231	7.99295	7.6056	9.58518	6.20386	8.90173	7.31316	9.77836	6.20749	8.42361	5.64884	5.95163	6.21501	6.16217	6.01664	7.58382	7.6882	5.70654	6.41443	6.48371
lnc-NAPEPLD-7	ncRNA	chr7	102926283	102933735	-	1.74282	9.76657	7.53049	4.98163	7.03555	7.84374	8.04771	5.20943	7.36603	5.41224	8.31132	5.43491	6.35468	4.93962	5.57506	5.28708	5.25164	4.71501	6.20408	5.1802	5.53985	5.17252	5.23715
lnc-C15orf33-1	ncRNA	chr15	49897435	49917276	-	1.74036	9.01716	11.7928	6.96571	10.4443	10.7145	8.65632	6.6531	9.45403	9.03911	8.94513	7.85889	9.04022	7.37997	7.1315	7.41841	7.11543	7.50639	7.60427	6.60773	6.96622	7.10636	7.3988
lnc-ERGIC2-3	ncRNA	chr12	29141331	29148279	-	1.73762	5.88603	8.95375	5.11191	7.70023	8.18455	7.41151	4.35929	5.39213	5.25517	5.77775	4.69732	4.90106	4.88811	4.74818	4.34298	4.9386	4.62235	4.30884	4.80888	4.59354	4.53267	4.60488
lnc-ISM2-3	ncRNA	chr14	77552129	77554926	-	1.7356	13.1871	12.6749	9.89093	11.9881	12.4498	11.9744	9.25325	11.5302	11.1446	11.3114	10.4979	10.8484	9.10212	9.33636	9.43481	8.61106	9.85734	10.534	9.4792	9.6294	10.0053	10.3226
lnc-STXBP2-1	ncRNA	chr19	7645196	7647873	+	1.73428	8.5887	9.91763	6.39786	9.19167	9.39659	8.02185	6.2595	9.3636	8.06171	9.06612	6.85112	7.20039	6.49453	6.58602	6.20215	6.50153	6.54131	6.93789	6.79677	6.67342	6.7386	6.78321
lnc-HOXA1-1	ncRNA	chr7	26844030	26864585	-	1.72867	13.1847	13.6534	9.22682	13.028	13.5746	12.053	10.0626	12.5084	11.4661	11.5373	10.1004	11.5417	9.77662	9.581	9.79185	8.76522	10.4486	12.0003	10.2972	10.0739	10.4663	10.767
lnc-ISM2-1	ncRNA	chr14	77506038	77506802	-	1.72458	11.6865	10.4985	7.60471	10.4466	10.4923	9.77983	6.56311	9.31322	9.08639	8.92602	8.58097	8.6281	6.71915	6.68578	7.27143	6.82495	7.85204	8.67217	7.74182	7.20469	8.05276	8.3478
lnc-MMP2-3	ncRNA	chr16	55509072	55526058	+	1.72373	9.26835	10.1221	6.9662	8.94916	10.1376	8.2004	5.57011	9.65109	9.2439	8.75314	7.5374	8.03753	6.86992	6.559	6.62551	6.22625	6.79213	7.98277	6.06531	6.74965	6.75077	7.35352
lnc-SMARCA5-6	ncRNA	chr4	143438257	143469639	+	1.72232	9.47805	9.98357	6.92635	9.98132	9.79687	10.8073	9.01432	8.27575	7.65086	10.9318	8.05714	8.37131	7.3684	6.96944	7.05056	6.50921	7.87278	8.83722	8.01194	6.74617	7.49157	7.46186
lnc-SLC25A3-4	ncRNA	chr12	98670861	98671697	+	1.72124	13.2377	12.812	9.93957	12.6268	12.6027	11.632	8.63576	11.9583	10.9588	11.0408	9.7402	11.9147	8.81102	8.97639	9.51839	8.31796	9.41326	11.1179	9.71187	9.42501	10.4811	10.4507
lnc-TRIM62-4	ncRNA	chr1	33323627	33324020	-	1.71571	11.7103	9.79233	7.48251	9.48128	10.6335	10.0646	7.46819	10.3415	8.52781	10.2347	7.7949	9.6912	7.98907	7.84934	7.74456	7.97847	7.55086	7.95568	7.2087	7.66267	7.50591	7.36416
lnc-ZNF483-3	ncRNA	chr9	111666473	111666775	+	1.71213	9.57564	11.2222	6.53127	9.33164	11.5835	9.27916	6.59835	9.26742	9.4133	9.87877	7.58748	10.0675	7.27333	7.28511	7.71393	7.03276	7.12787	7.56277	7.26572	7.84229	6.55015	7.36295
lnc-IMMP2L-3	ncRNA	chr7	111778327	111788920	-	1.71187	11.1762	8.79398	6.21416	7.89451	9.0129	7.55956	5.94138	11.0958	8.73223	7.98194	6.66337	7.38638	6.51997	6.03083	6.29937	5.95908	6.79738	7.79728	6.62921	6.56071	6.03727	8.05988
lnc-AC005392.1-2	ncRNA	chr19	43329295	43331430	-	1.7112	6.43379	8.7869	5.30924	7.44328	8.84003	7.17688	5.71094	7.62078	5.9958	8.54043	4.94272	6.34164	5.51542	5.71152	4.62446	5.5443	5.35758	6.25533	5.13114	5.41882	5.24802	5.60435
lnc-RSBN1-4	ncRNA	chr1	113699875	113705981	-	1.7111	10.6701	10.8969	7.65201	10.9127	11.0277	9.7598	8.22229	8.96557	8.82702	10.4614	7.83183	9.73434	7.14483	7.47859	8.18811	7.37265	7.9393	8.4534	7.9654	7.63375	8.05816	8.54086
lnc-CRCP-2	ncRNA	chr7	66304718	66306908	+	1.71032	11.1482	7.94949	6.49223	9.12792	8.57105	10.4321	6.66814	7.36805	6.305	8.52684	6.31877	7.00524	6.32086	6.0881	6.4601	6.22449	6.53704	7.49131	6.79304	6.10548	6.79049	6.44795
lnc-GRN-1	ncRNA	chr17	44352748	44353102	+	1.70833	10.2589	10.1457	6.74502	8.63185	10.1496	8.88385	5.29964	10.5285	9.63849	9.55214	7.6007	8.80841	7.09152	6.17236	6.25351	6.76415	7.64978	8.62534	6.30104	7.03146	7.70501	7.29712
lnc-LILRA2-1	ncRNA	---	---	---	---	1.70787	11.1563	9.86466	8.20415	10.5797	10.4022	9.88639	5.93677	10.9244	10.207	9.03809	8.27426	8.94474	8.15499	7.30634	7.08441	7.01933	8.13867	9.72445	6.81786	7.45464	7.7863	8.23913
lnc-CERS2-1	ncRNA	chr1	150999411	151006871	-	1.70509	9.53184	10.9136	7.72331	10.7001	10.5836	10.4469	7.89694	9.44552	10.0475	8.82672	7.77465	8.88279	7.56988	7.18272	7.46772	6.86007	7.42988	9.15691	8.68742	7.78109	8.26128	7.82371
lnc-PTPN12-1	ncRNA	chr7	77654944	77656519	+	1.70267	8.72378	7.59301	4.66871	7.79037	7.13834	7.15693	4.94961	9.42871	5.76522	7.18388	5.12288	6.16919	5.43265	4.49522	5.15125	5.52353	5.20904	5.41154	5.50189	4.95815	5.93792	5.13297
lnc-LBP-1	ncRNA	chr20	38335473	38337261	+	1.70126	6.21757	8.42078	4.35832	6.43299	7.36221	5.62708	4.76159	7.39749	5.95935	5.32509	4.52506	5.72613	4.58749	4.52025	4.45052	4.16108	4.26849	4.52927	4.35729	4.28816	4.36708	4.03901
lnc-CHD2-16	ncRNA	chr15	94242587	94278263	+	1.70091	11.5008	13.1985	8.93972	11.5904	13.1731	10.9006	10.7395	12.9665	10.5629	11.5326	9.7143	12.4473	8.95685	8.80961	9.75179	9.02029	10.1213	10.2261	9.75935	9.0379	9.62464	10.245
lnc-AL669831.1-2	ncRNA	chr1	760911	761989	+	1.69166	7.22781	7.89676	5.11647	7.50646	8.32215	6.04704	5.17519	6.8492	6.22189	7.45465	5.27449	6.30577	4.74267	4.73158	4.39814	4.92852	4.99217	5.51425	4.82666	5.27877	4.66345	5.42483
lnc-CRNKL1-7	ncRNA	chr20	20669673	20670390	-	1.69085	9.71771	10.6627	6.39867	8.84786	11.6457	8.8722	6.72485	9.13171	8.35001	9.2729	6.98267	9.22987	7.30338	7.14393	7.13947	6.84173	6.95901	7.7452	7.11629	7.05577	6.61152	7.13011
LOC101927963	ncRNA	chr8	141126044	141129961	-	1.68701	10.9941	9.03702	7.47854	9.86658	10.4555	7.15317	6.75721	9.45014	7.98075	10.1885	6.56708	8.25826	6.89442	7.1406	7.43028	6.90816	7.41266	7.50395	7.522	7.62845	6.6313	7.09255
lnc-RP11-677C1.2.1-3	ncRNA	chr12	29149210	29297196	+	1.68436	9.5555	9.54787	6.98825	9.80231	8.99389	8.00275	6.48157	8.8329	8.45181	8.07153	7.02594	7.73913	6.58795	5.95407	5.92752	6.06544	6.84279	7.28606	6.56954	6.80499	7.22372	7.43454
lnc-ITGAD-2	ncRNA	chr16	31371474	31372654	+	1.68166	12.0945	12.9692	9.36596	11.8498	13.0335	11.9606	8.11371	12.7716	11.1535	11.3248	10.1956	10.8713	9.23016	9.34523	9.81536	9.13255	9.87413	10.6366	8.83622	9.72524	9.57919	10.143
lnc-RSBN1L-5	ncRNA	chr7	77618632	77618950	+	1.67749	12.7305	13.7502	8.81571	12.2838	13.7402	10.9932	10.9586	13.4629	10.8206	11.9869	9.37965	12.2996	9.43332	10.0986	9.67533	9.81718	10.3138	11.5689	9.27774	9.8394	10.2671	11.3509
lnc-REM2-3	ncRNA	chr14	22876717	22878083	+	1.67492	12.3612	12.4946	9.71189	11.4405	12.3889	11.7056	10.0327	11.7192	11.0994	11.9406	9.71711	11.3385	9.25391	9.67661	9.96097	8.81018	9.78324	10.1473	9.55086	9.66456	9.6845	10.1868
lnc-SGMS2-3	ncRNA	chr4	107824563	107895547	+	1.67244	10.5362	7.32854	6.07954	9.58028	9.75287	8.50627	5.73259	9.67807	8.20543	6.72316	6.37921	7.20036	6.487	6.46753	5.78529	5.61543	6.15876	7.92391	5.86531	6.85849	7.03978	6.69716
lnc-ADAM32-2	ncRNA	chr8	39089785	39103629	+	1.66941	11.9296	12.3199	8.59387	12.2593	12.6733	11.1031	9.09163	12.671	11.164	10.6599	9.38664	10.8544	9.82799	9.82756	8.96488	9.23165	9.44072	10.1657	8.8224	9.67894	9.64691	9.07797
lnc-HNF4G-3	ncRNA	chr8	75376709	75377014	+	1.66079	9.56762	11.4041	8.17976	11.6711	11.0376	10.2738	7.87247	10.8044	10.8528	10.2654	8.40656	10.2172	8.39536	8.07537	8.29465	7.78023	8.46084	9.17146	8.24872	8.42012	8.53992	8.37505
lnc-C11orf84-1	ncRNA	chr11	63681474	63714479	+	1.65983	10.8076	9.78258	7.44112	9.52839	10.6802	10.0496	6.84033	10.16	8.59953	8.78511	7.48102	8.93903	7.25356	6.9417	7.36394	7.18236	7.36233	8.39081	7.45195	7.47816	7.95912	7.4873
IFITM4P	ncRNA	chr6	29750807	29751148	-	1.65905	13.9694	14.1961	10.6324	12.7668	14.154	13.0779	11.414	13.8092	12.7673	14.2251	12.6128	12.3365	11.2137	10.4281	11.3972	10.7301	11.7147	12.3315	10.4789	11.1791	10.2437	12.6395
lnc-CACNA1B-1	ncRNA	chr9	138216187	138258850	+	1.65481	13.7067	14.3392	10.7592	13.3893	14.2998	12.8271	10.7949	13.5312	12.2818	13.7537	11.1556	13.0724	10.7323	11.0535	10.1693	11.5296	11.399	12.1596	10.76	11.0151	11.3054	11.41
lnc-STEAP4-1	ncRNA	chr7	88270892	88273750	-	1.65449	8.96173	8.53251	4.70287	7.24366	8.59157	7.5496	4.43404	8.97681	7.29774	7.03048	4.96593	7.99725	5.90194	4.96969	4.77042	4.84657	5.43567	7.12325	5.54423	5.39142	5.21334	5.97165
lnc-NNMT-3	ncRNA	chr11	114212598	114213529	+	1.64881	9.80275	6.87182	5.59901	7.12761	8.22608	8.41556	8.46763	6.69125	5.34771	8.38361	5.96197	5.55002	5.74354	6.05497	5.67396	6.21505	6.01714	5.97112	5.48801	5.28381	6.14722	6.02709
lnc-BET1L-4	ncRNA	chr11	141453	180341	-	1.64622	15.4555	16.0828	12.8567	15.1678	15.791	14.5463	13.0311	15.403	14.2416	15.5204	13.1281	14.8368	12.6251	13.1385	12.2141	13.3984	13.1744	13.7754	12.6636	13.0839	12.8512	13.0713
lnc-AC078953.1-4	ncRNA	chr3	171612307	171643154	-	1.64427	7.57208	7.13754	4.73922	7.48621	7.48088	6.06456	4.6376	7.22273	5.93632	5.00692	4.30666	5.90831	4.17956	4.28531	4.75284	4.49795	4.83995	5.24931	4.42657	4.52339	4.50197	4.73782
lnc-PLEKHA3-10	ncRNA	chr2	178554561	178558966	+	1.63909	10.8431	9.86906	8.23182	9.92344	10.337	10.2831	7.11629	9.04509	8.4085	10.442	7.87633	8.63361	7.09811	7.23502	7.30057	7.67847	7.23532	8.89661	8.24975	7.40619	8.04116	8.07907
FAM41C	ncRNA	chr1	868071	876903	-	1.63823	14.7601	14.9121	11.6867	14.1618	15.5906	13.0104	12.3724	13.8238	12.2591	14.5208	11.7247	14.167	11.3129	12.5268	9.92551	12.6093	12.7752	12.8812	11.8441	12.0931	11.9544	11.0444
lnc-PTH1R-4	ncRNA	chr3	47007117	47008398	+	1.63683	9.07807	9.3033	6.20163	8.33828	8.88089	7.63657	5.95649	8.65418	7.64004	7.91335	6.18335	7.86819	5.87681	5.91398	6.26682	5.97967	5.84738	6.59197	5.24832	6.38731	6.77674	6.94084
lnc-TCTEX1D2-3	ncRNA	chr3	196234369	196237914	-	1.63366	10.8666	12.1128	8.6109	11.8872	11.6803	10.264	8.62815	11.8683	10.6351	10.0885	8.9711	10.2008	8.45435	8.61248	8.9332	8.87831	8.72416	9.39621	8.53241	8.58931	9.55886	9.51506
lnc-RANBP2-2	ncRNA	chr2	108685522	108687241	+	1.6228	11.3347	13.8325	9.44824	13.9923	12.3552	12.548	10.6434	12.4473	13.4505	10.9517	10.2524	11.9231	9.62563	9.65353	10.1122	9.62677	10.0483	12.0713	11.2188	9.69457	10.6684	10.836
lnc-ACSM4-2	ncRNA	chr12	7493193	7495409	+	1.62217	7.95163	7.05863	4.64309	7.24259	9.03986	7.31888	4.93863	7.94444	5.66467	6.32143	5.12341	6.19329	5.17622	4.81367	5.2975	5.36747	4.81844	5.24738	5.14346	5.09032	4.91518	5.09625
lnc-CSTF1-1	ncRNA	chr20	56366908	56367154	+	1.61819	12.4239	11.5547	9.55486	11.1623	11.7691	10.3693	13.9103	12.7065	13.6585	9.61263	9.47168	14.1717	9.85571	9.44125	9.71119	8.94458	9.72882	10.3207	9.50483	9.85817	10.3036	9.33582
lnc-SMAD1-1	ncRNA	chr4	145376909	145377957	+	1.61573	9.62942	8.95313	6.94565	9.50364	9.61627	8.64801	6.22551	9.01539	7.87331	7.88181	6.75526	8.38198	6.65599	6.66913	6.33152	5.85878	6.94541	7.88159	6.50986	6.48634	6.63636	6.64965
lnc-C10orf105-4	ncRNA	chr10	71762186	71765698	-	1.61391	13.0075	11.7221	9.24836	10.9694	12.0645	11.3935	9.48048	11.0025	9.97694	11.026	9.86869	10.0888	9.32189	9.40689	8.95666	9.4139	9.6115	9.4546	8.79242	8.84084	9.6559	9.09056
lnc-CKLF-CMTM1-1	ncRNA	chr16	66552573	66558532	+	1.61303	11.2897	11.4983	8.94968	10.3326	11.2741	10.6196	7.76616	11.426	9.31507	10.5186	8.26456	10.1453	8.3579	8.59362	8.57819	7.61299	8.76341	9.2507	8.79385	8.13667	8.86452	8.86967
lnc-QSER1-1	ncRNA	chr11	32853703	32858120	+	1.60971	9.76913	7.83823	6.71866	7.67023	8.1667	6.84262	6.44196	6.83464	7.75554	7.85435	5.37713	7.01459	5.9328	5.45577	5.43514	5.56881	6.11048	6.78256	5.47222	5.83068	5.87906	6.89472
lnc-KIAA0825-2	ncRNA	chr5	94707525	94710693	-	1.60817	10.381	11.3184	6.65077	10.0385	10.2514	9.30672	6.54558	10.6113	9.6656	8.51989	7.68014	8.87427	7.14282	7.72536	7.08236	6.86816	7.61963	9.07356	7.64346	6.81286	7.84121	8.28504
LINC01002	ncRNA	chr19	197016	205076	-	1.60709	15.6822	16.3307	12.9703	15.4307	16.1204	14.8699	13.0246	15.5367	14.4531	15.6969	13.2298	15.2549	12.7867	13.1496	12.3743	13.3651	13.5413	14.2351	12.8639	13.305	13.4063	13.3417
lnc-PAIP2B-2	ncRNA	chr2	71435373	71436559	-	1.6033	8.4085	8.13787	5.12527	8.15569	8.93188	6.00052	4.7995	6.88182	6.29778	7.8143	5.755	7.01447	4.96145	5.19195	5.21572	5.73189	5.19039	5.12028	5.32316	4.94654	5.3237	5.64964
lnc-B4GALNT3-6	ncRNA	chr12	622775	623060	+	1.6013	8.31395	7.17044	5.7622	6.59739	7.4681	5.51254	4.82132	8.67391	5.86017	7.50183	4.88222	6.48816	4.86193	4.60578	5.319	5.00148	4.83197	5.97179	5.06012	4.95958	5.15019	4.8704
VCAN-AS1	ncRNA	chr5	83541477	83581320	-	1.60103	11.7641	8.43352	6.86512	11.423	10.3409	8.67032	4.42864	8.55826	10.7689	7.60014	6.74106	10.0118	7.06095	5.77395	6.5315	6.73413	7.52924	9.19925	6.71197	7.08849	7.28083	6.74802
lnc-C7orf71-4	ncRNA	chr7	26667384	26668467	+	1.59924	7.36524	8.19267	5.23018	7.61496	8.23022	6.35348	5.59528	7.42204	6.67669	5.93153	5.06891	6.34358	5.18827	5.08393	4.80611	4.40432	5.81986	5.84017	5.52295	5.1086	4.86479	5.09231
LOC101927015	ncRNA	chr9	68543541	68546589	-	1.5985	10.252	8.56431	5.95543	7.21893	8.08038	6.81646	5.89038	7.53734	7.08598	8.02543	5.69487	6.70036	6.51115	5.15665	5.66552	5.20841	6.35907	7.04608	5.01371	5.67182	5.20557	7.09678
lnc-FBXO45-8	ncRNA	chr3	196228079	196240880	+	1.59725	6.79522	8.84099	5.25394	7.47686	8.7314	6.09873	4.86735	7.71189	5.94129	7.94286	5.19873	6.34384	5.33536	5.34325	5.12328	5.25154	5.53817	5.37612	5.23855	5.23176	5.04179	5.40317
lnc-GNA14-3	ncRNA	chr9	77716723	77720497	-	1.59663	15.0111	15.009	12.0593	14.763	14.7784	13.7507	10.6191	15.0457	14.0254	13.4129	11.8425	14.0179	12.2857	11.7204	11.8711	12.1624	12.1648	12.9962	11.8228	12.0952	12.3612	11.6699
lnc-RDH13-3	ncRNA	chr19	55014526	55018819	-	1.59085	6.36603	9.8555	5.58859	11.0778	8.98847	8.35857	6.54586	5.75657	9.68843	5.37396	5.79897	6.48007	5.86401	5.6103	5.81292	6.02445	6.0945	7.38281	7.72093	5.41381	6.04037	5.78636
lnc-SMTN-5	ncRNA	chr22	30890949	30894261	+	1.5907	5.80974	7.13811	5.32995	9.97893	6.72058	8.41924	8.98453	6.24181	10.317	5.07282	6.03076	8.17768	6.04892	5.12781	5.034	5.20506	5.35142	6.3761	5.61788	5.32544	5.73589	5.69586
lnc-CTSA-1	ncRNA	chr20	45897781	45898820	+	1.58947	13.3324	14.5023	11.1722	14.6158	13.9016	13.8058	11.5088	12.529	13.9955	12.1084	11.787	12.9238	11.1949	11.1686	10.6614	10.6753	11.2559	12.7072	11.7282	11.1631	11.8287	11.5984
lnc-DDX60-2	ncRNA	chr4	168358061	168361439	-	1.58813	12.9288	14.5776	10.6739	12.6831	13.1594	12.1769	9.58423	12.9677	12.1461	13.8395	12.6215	11.7905	9.44102	10.1678	10.731	9.51007	10.6967	11.263	10.4578	10.5735	10.9674	12.4067
lnc-CLCN1-3	ncRNA	chr7	143387889	143388597	+	1.58654	8.70629	8.87646	6.52069	8.95231	9.32874	8.10812	5.5687	8.70965	8.19207	8.05945	6.67657	7.86318	6.47972	6.23685	6.16007	6.30133	6.43475	6.75358	5.90414	6.1709	6.83779	6.36966
lnc-KIAA1462-8	ncRNA	chr10	29644778	29646773	-	1.58371	11.3875	10.284	7.71796	10.629	10.1514	9.42525	6.43851	10.5628	9.3332	9.60779	7.15914	8.7144	8.1242	8.0384	7.12243	8.07438	7.58171	8.42078	7.65142	8.30188	8.52436	7.92723
lnc-PGS1-4	ncRNA	chr17	78420222	78425114	+	1.5739	8.68095	9.32611	5.62539	7.60261	9.21961	7.55049	5.53828	7.57024	6.64712	7.97923	5.84143	8.28876	5.63236	5.71477	5.81107	5.70071	5.63701	6.23806	5.53648	5.95395	5.99107	5.65552
lnc-PSMG1-2	ncRNA	chr21	39080758	39082101	-	1.57299	8.3633	4.81786	5.05643	6.43662	6.87312	6.39406	4.57034	10.2625	4.74479	5.56219	4.3354	5.08664	4.84429	4.79972	4.78766	5.2692	4.41288	4.99505	4.21313	4.52997	4.97411	4.57352
lnc-ULBP2-6	ncRNA	chr6	149810040	149810908	+	1.57166	10.1851	10.9457	8.2709	11.2543	10.8965	9.62801	8.14434	10.7647	9.75767	9.64502	8.45529	9.329	7.83624	8.51051	8.06287	7.85595	8.33597	8.72425	8.44925	8.27772	8.38791	8.30585
lnc-ABCB1-1	ncRNA	chr7	87836111	87842267	-	1.56944	12.4353	13.223	10.2402	13.2	13.5824	12.7574	10.0438	13.7823	11.9263	12.1691	10.2826	12.0654	10.1267	10.1754	10.6946	10.318	11.0596	11.5835	10.829	10.4484	10.6972	10.9179
lnc-WIF1-3	ncRNA	chr12	64722833	64729218	-	1.56881	11.254	10.318	8.26513	10.4585	10.5453	9.68124	7.39306	10.6886	9.81481	9.46013	8.73984	9.15484	7.53704	7.88861	7.97054	7.87018	8.45269	9.29825	7.43847	7.97881	7.96918	8.33039
lnc-ZNF483-1	ncRNA	chr9	111662604	111662833	+	1.56878	8.29447	10.1544	6.65179	8.88463	10.2538	8.16658	6.60083	8.35909	8.72926	8.67332	6.49049	8.99033	6.76896	6.74283	6.4689	6.46525	6.51957	7.1642	6.79	7.29793	6.37359	6.82454
lnc-DHRS13-2	ncRNA	chr17	28879341	28897654	-	1.56767	10.4363	11.3112	7.78248	10.4417	10.9263	9.93591	7.88394	10.0702	9.03838	9.71063	7.93422	9.56329	8.0916	8.07134	8.26366	7.56641	8.14434	8.53081	8.02179	7.87823	8.20011	7.96678
lnc-ZSWIM1-1	ncRNA	chr20	45892961	45894680	+	1.56715	13.0166	13.8005	10.5104	13.5177	13.3537	13.1553	10.8177	11.846	13.4324	11.876	11.0964	12.3358	10.7674	10.6366	10.1125	10.1237	10.3903	12.3168	11.2752	10.4156	11.3174	10.7981
lnc-LILRA4-1	ncRNA	---	---	---	---	1.56644	13.0326	14.2781	10.8483	13.6513	14.5253	12.1551	10.1954	15.36	12.9146	12.321	11.6564	11.6831	10.4027	10.8734	12.0124	10.2318	11.5847	12.3018	11.4336	11.0477	11.5505	11.5625
lnc-ADD3-7	ncRNA	chr10	109661814	109662050	+	1.56168	9.56313	9.76723	6.96311	9.9193	10.5754	9.25416	7.92655	9.9729	8.1693	9.44619	7.20746	8.24908	7.32555	7.41428	7.90185	7.01288	7.74017	8.05344	7.61515	7.45077	7.22859	7.92943
lnc-NSMCE2-2	ncRNA	chr8	125432859	125433581	+	1.55933	10.4948	10.1401	6.62411	8.49899	9.73727	8.06503	6.3241	10.6261	7.94313	8.84699	6.91253	9.96068	6.68023	6.77055	6.10506	5.93112	5.94494	9.08313	6.23819	7.23956	7.12708	8.05569
lnc-EIF2C1-2	ncRNA	chr1	35853488	35854758	+	1.5593	12.7534	11.9536	9.45927	11.9939	12.4279	11.7006	9.03221	11.9114	10.6099	11.0807	9.48448	10.7875	9.57004	8.92815	9.50615	9.76776	9.6407	10.6099	9.40681	9.39012	9.90218	9.80206
lnc-SLC31A1-3	ncRNA	chr9	113157722	113162914	+	1.55807	14.4882	12.3973	11.5118	12.8784	13.1404	11.7252	8.4705	13.7074	12.9931	10.5693	13.0266	10.5796	10.5922	9.98195	9.79758	9.5876	10.2375	11.4544	8.56244	11.7167	10.6688	11.3557
lnc-DIRC3-5	ncRNA	chr2	217813709	217815368	-	1.55639	7.21753	6.95999	5.24366	7.96216	7.44371	6.52614	10.1015	8.86139	10.114	6.0778	6.10829	10.2859	5.64255	5.55121	5.47287	5.68452	5.4053	5.72442	5.56541	5.45406	6.4064	5.83184
lnc-LILRB5-3	ncRNA	---	---	---	---	1.55512	9.56536	10.0953	6.80573	9.01768	9.79905	8.47004	6.63564	10.0393	8.852	9.02993	7.58651	8.87639	7.07682	6.25946	6.45921	6.77003	7.24709	8.47197	6.89632	7.12821	7.15268	7.38587
lnc-TM9SF3-1	ncRNA	chr10	96595565	96620411	-	1.55295	11.8855	13.1131	9.87258	12.0426	12.2639	10.885	9.83059	13.2204	11.4415	12.0854	10.7304	11.0532	9.35126	9.61038	9.89059	8.77924	10.2109	10.9698	9.96331	9.61348	10.2525	10.9082
lnc-CAMKK1-1	ncRNA	chr17	3903912	3904743	-	1.54876	7.94592	9.65051	6.42232	9.07729	8.39552	8.74691	6.63277	9.99591	8.26196	7.57156	6.91422	7.31595	6.49584	6.43014	6.30885	6.28218	6.92058	7.29442	6.77187	6.64041	6.72534	6.55592
lnc-FAM21C-4	ncRNA	chr10	45436236	45439159	+	1.54693	10.4547	10.5171	7.05078	10.3537	9.43784	9.58579	7.62963	9.52812	8.1793	9.45022	8.01642	8.79998	7.39132	7.22348	6.95021	7.29079	8.06745	8.85987	7.56002	6.95764	7.45284	7.49128
lnc-HIST2H4A-2	ncRNA	chr1	149790368	149791675	+	1.54562	6.8626	9.42238	4.68399	6.70212	7.31018	4.89992	4.39411	5.4302	8.8204	8.58057	5.60414	8.13778	4.63719	4.30972	4.58718	4.84097	4.55366	5.52241	4.53594	4.86771	4.5958	5.7878
lnc-SHISA5-3	ncRNA	chr3	48523760	48526072	-	1.54326	8.7935	8.52878	5.88089	8.16452	8.37599	7.43736	5.73879	7.93814	6.83369	6.73421	5.95572	6.99897	5.94715	5.8015	5.67967	5.91054	5.74273	6.27792	5.25752	5.56875	5.97309	5.6784
lnc-AC092964.1-2	ncRNA	chr3	172345895	172352878	+	1.54081	12.6922	13.1942	9.85708	12.0648	12.2546	10.8818	9.2633	11.9743	10.9024	12.134	10.0858	11.7631	9.4424	9.28264	10.1473	8.88898	9.79293	10.7797	9.58231	9.95761	9.69278	10.3572
lnc-CDCA2-4	ncRNA	chr8	25414910	25415715	+	1.5375	11.1708	9.47822	6.78204	9.72378	10.0234	9.29035	5.63701	10.2339	8.43186	8.51353	6.60348	9.01413	6.88217	7.10478	6.66763	6.7037	7.05919	8.9372	7.09814	7.50683	7.16285	7.95172
lnc-GAPT-6	ncRNA	chr5	58491481	58497090	+	1.53663	9.76326	11.3063	8.99568	11.388	11.0041	10.8839	8.45511	12.0327	9.83562	10.2843	8.55058	9.84329	7.72948	8.2367	7.71231	7.16699	8.84802	11.2186	9.73996	8.62996	9.14592	9.47741
lnc-DDC-2	ncRNA	chr7	50727793	50747664	-	1.53603	6.16997	6.88811	4.10359	7.23849	8.61919	7.18053	5.05999	6.67191	5.15097	6.38952	4.96137	5.3208	4.85535	4.53904	4.73213	4.36005	4.87091	5.01481	4.509	4.69643	4.71226	5.16223
lnc-RSBN1L-4	ncRNA	chr7	77636765	77639490	+	1.53392	9.96552	10.4208	7.27651	10.2975	10.7349	9.38278	8.58483	10.8423	8.86175	9.26529	7.92713	9.15222	7.60231	7.95048	8.15917	7.56563	7.60955	9.03518	7.74605	7.57957	7.66519	8.35899
lnc-S100A5-1	ncRNA	chr1	153535093	153535991	-	1.53178	7.54874	8.45595	5.30462	8.13266	8.6446	7.35232	4.54659	9.25144	7.3986	7.22594	6.44916	7.29442	5.71197	5.42763	5.68507	5.60043	5.22061	6.27644	5.02252	5.36257	6.09208	6.10947
lnc-PRMT3-1	ncRNA	chr11	20376017	20383778	+	1.53042	11.6327	11.3503	8.8764	10.9481	11.2745	10.4028	8.67164	10.9173	10.5722	10.4709	9.58769	9.9279	8.16796	8.66825	9.04885	7.25608	8.79266	9.61152	8.9911	8.68947	8.98988	10.0439
lnc-ALPK1-5	ncRNA	chr4	112451240	112451564	+	1.53027	7.71689	7.66253	5.11547	6.9018	7.03698	5.43821	4.69271	6.52548	5.25159	6.62205	4.7395	5.01447	4.92725	5.02607	4.7054	4.58551	4.57074	4.36304	4.86317	4.74679	4.7999	4.8514
lnc-MZT1-4	ncRNA	chr13	71865946	71866244	-	1.53003	8.36053	9.84924	6.24678	8.54959	9.38652	8.60537	5.55284	9.29191	7.06265	7.78982	6.1422	8.0052	6.80825	6.27016	6.19584	7.35996	6.29589	6.23712	6.64138	6.55622	6.66762	5.29418
NCF1B	ncRNA	chr7	73220639	73235945	+	1.52637	16.3258	17.1102	15.8102	15.5533	15.8591	16.2653	14.0286	17.2118	16.5282	15.2624	15.2709	14.9306	13.9827	14.1547	13.7032	13.4427	14.6921	15.8856	14.2986	13.9716	14.4328	14.864
lnc-DYNLL1-4	ncRNA	chr12	120560839	120563224	+	1.52498	13.0249	14.2504	11.7722	13.0432	14.198	13.2934	13.347	13.7786	13.161	13.0366	11.656	13.6731	11.9831	11.837	11.6777	11.5553	11.6423	11.4112	11.2023	11.4686	11.5174	11.5626
lnc-RP11-171N4.2.1-2	ncRNA	chr4	156762803	156873972	-	1.52467	6.03618	7.58107	4.71067	7.56946	8.17972	6.71135	4.7765	5.99789	6.54327	5.9616	4.60921	4.93797	5.08632	4.47526	4.58709	4.94651	5.11401	5.10646	5.32652	4.38041	5.33005	4.68542
lnc-ZFYVE16-1	ncRNA	chr5	80487986	80542042	+	1.52453	8.80362	8.6641	5.89842	8.35634	8.76248	7.48252	5.79614	8.07222	7.33909	7.42865	5.62598	6.78503	6.20227	6.0604	5.79973	5.90764	6.06189	6.67339	5.98054	5.9211	6.54558	6.06641
lnc-LACE1-7	ncRNA	chr6	108680963	108681190	+	1.52373	16.8891	15.8417	13.519	15.831	16.5371	15.9255	16.8632	16.329	16.2297	15.0484	13.6747	16.5853	14.4529	14.0183	13.6639	13.583	14.342	14.8044	13.6027	14.4669	14.4946	14.8432
lnc-RPA3-7	ncRNA	chr7	8218441	8218951	-	1.52264	7.50144	7.45429	5.2897	8.56565	7.63341	6.74192	5.03398	8.08958	6.79758	6.37963	5.10588	6.15668	5.63753	5.10648	5.20704	5.46547	5.30669	6.00682	5.56316	5.0113	5.14933	5.39653
lnc-AC006946.15.1-7	ncRNA	chr22	17085057	17097509	+	1.52061	11.166	11.9739	8.55064	10.3355	12.0559	10.3911	8.04662	10.6897	9.97165	10.4757	9.20079	10.3431	8.2871	8.71104	8.53421	8.93246	8.58765	9.13695	8.63374	8.59989	9.02734	8.14638
lnc-CNTNAP3-8	ncRNA	---	---	---	---	1.51763	6.72273	6.98013	5.27496	7.37483	8.90128	9.86134	6.06703	7.47589	6.29321	8.13209	5.43046	8.17626	5.46588	5.85724	5.13362	5.4019	5.62146	6.85693	5.20791	5.31704	4.95507	6.06486
lnc-DOCK5-5	ncRNA	chr8	25409432	25418082	+	1.51702	11.5041	9.90358	6.53661	9.64893	10.6858	9.46092	6.00041	10.5809	9.12948	9.41318	7.75667	9.25524	7.03019	7.66419	6.79261	7.2252	7.7017	9.00071	7.3878	7.3711	7.75242	8.29455
ASAP1-IT1	ncRNA	chr8	130295355	130296533	-	1.51616	9.81663	11.074	7.08112	9.70434	11.3109	8.92861	8.40292	11.1501	9.63737	9.37032	8.10047	9.37917	7.70084	7.58313	7.66868	8.28261	7.7167	9.20809	7.37386	8.40823	8.10696	8.04908
lnc-AL023807.2-1	ncRNA	chr6	17867299	17867849	-	1.51495	9.50976	7.98002	5.92196	8.46845	8.01626	7.89659	5.17896	6.95273	7.68307	7.40158	6.17558	6.74953	6.21368	5.23564	5.76345	5.23601	5.42352	7.95826	5.52549	5.74629	6.04047	5.76395
lnc-TMEM171-1	ncRNA	chr5	73058421	73077440	+	1.51217	11.4255	9.5898	8.00289	9.3376	10.6945	9.58465	8.7005	10.866	9.49118	9.63383	8.10117	9.53563	7.51253	8.19436	7.94595	7.8613	8.11288	8.88978	8.30315	8.13211	8.12143	7.93546
lnc-MS4A2-1	ncRNA	chr11	60069531	60070981	+	1.51196	9.36395	10.3886	7.4307	12.0831	8.21256	10.148	8.23264	11.4071	10.5758	8.43815	5.91993	9.62379	8.97551	8.10125	7.8045	8.31643	8.078	10.1006	7.35269	7.11542	8.35878	7.64633
lnc-MCF2L-2	ncRNA	chr13	112885237	112885680	+	1.51168	13.9273	13.8977	11.1512	13.2758	13.7831	12.9209	10.2837	13.2641	12.6744	13.2054	11.3497	12.7372	11.1	10.6722	10.8306	11.1582	11.0971	12.3502	10.9794	11.2815	10.9442	11.4199
lnc-MLKL-1	ncRNA	chr16	74671857	74678413	-	1.51119	11.233	12.3347	8.36227	10.6984	11.3894	9.69666	7.71121	11.232	10.5817	11.1435	9.50719	10.7259	8.30908	8.26737	8.44813	7.38993	8.38139	9.86453	8.18482	9.37068	9.23944	9.43668
lnc-EOMES-5	ncRNA	chr3	28324187	28327002	-	1.51032	12.4315	12.6454	9.38383	11.767	12.4757	11.3626	9.3981	12.3835	10.193	11.7567	10.6789	10.4784	9.41262	9.05986	9.70796	9.69599	9.75516	10.4085	9.63541	9.7767	9.59693	10.2265
lnc-RPS6KA5-3	ncRNA	chr14	90646948	90657447	-	1.50902	5.8367	8.78206	4.95025	8.6833	6.48397	8.02601	5.60536	6.01056	8.49116	5.51367	5.69505	6.07555	4.74123	5.26197	4.7612	4.54005	5.13476	6.42172	5.75091	4.64101	5.3255	5.60249
lnc-COIL-6	ncRNA	chr17	56892112	56904343	-	1.50861	13.4724	14.2386	10.9028	12.8094	14.1687	12.3066	10.1479	11.9344	12.1525	13.2368	12.798	13.6655	9.87813	9.97362	10.0471	9.88134	10.4652	11.3826	10.0976	11.7091	10.5602	11.8826
lnc-RASGRP3-11	ncRNA	chr2	33301632	33317940	+	1.50726	6.85386	11.0303	6.14929	11.5312	8.07637	9.17656	7.32572	5.88453	10.7891	5.85226	6.81059	7.59427	6.27046	6.24498	6.45154	6.05632	5.71974	8.78845	7.31025	6.06426	7.12027	6.68484
lnc-WSB1-5	ncRNA	chr17	27294080	27313631	+	1.50671	13.2066	14.9642	11.8894	14.0676	14.2369	13.2795	11.5635	15.1749	13.1824	14.9963	12.4136	12.7666	10.9931	11.6018	11.7667	11.6034	12.2102	13.0746	12.1695	12.0539	12.404	12.7355
lnc-EEPD1-3	ncRNA	chr7	36403493	36417148	+	1.50589	8.15716	8.70767	5.67135	9.92961	8.1146	7.80807	7.72448	11.0837	8.2374	8.35859	6.61805	9.94727	6.57607	5.83116	6.42947	6.34653	6.14152	7.21433	7.48674	6.19936	6.07273	7.6172
lnc-HAPLN1-1	ncRNA	chr5	83541477	83581320	-	1.50228	11.2933	7.99329	6.41393	10.8603	10.15	8.43529	5.35777	8.96499	10.1312	7.08238	6.56991	9.97072	6.81256	5.26321	6.46746	6.12948	7.40514	9.36907	6.22121	7.56703	7.35099	6.86479
lnc-RAB10-1	ncRNA	chr2	26034107	26135347	+	1.50052	13.9069	13.9131	11.5261	14.1976	13.8076	13.2684	10.5963	14.1604	13.6735	12.7972	11.9294	12.8556	10.6646	10.774	11.4978	10.3012	11.3374	13.0252	11.9033	11.2697	11.9787	12.6734
lnc-NOL12.1-1	ncRNA	chr22	37675652	37677228	+	1.50005	8.75423	9.81847	7.67514	11.121	11.4015	9.37692	7.03833	12.2821	10.4428	8.07005	8.22915	9.20863	8.10467	7.92488	7.60886	7.31424	8.19412	8.33009	7.55104	8.3683	7.93661	8.40556
lnc-MAP3K8-13	ncRNA	chr10	30685294	30689436	+	1.4956	9.6456	9.6748	7.25707	9.05134	9.78561	8.84431	6.45539	10.0686	8.54055	8.78731	7.02108	7.64624	7.43067	7.05661	7.29469	7.71665	7.03242	7.28328	7.20044	7.45166	7.48004	7.17184
lnc-FEM1A-4	ncRNA	chr19	4838332	4838907	+	1.49003	6.99315	8.42363	5.90065	8.01375	8.21867	6.73475	5.38602	8.24361	7.62497	6.53761	5.74299	6.84735	5.66243	5.61609	6.11584	5.56382	4.94481	5.58703	5.41691	5.26458	5.61109	6.23883
lnc-HNRNPK-1	ncRNA	chr9	84305276	84340659	-	1.48895	5.73389	6.26673	4.97166	7.12608	7.80134	5.91764	5.42181	10.4015	7.23793	5.88092	4.99485	5.1137	5.03216	5.31343	5.18467	5.17061	5.54819	5.46063	5.07813	4.99464	5.21575	5.13724
lnc-C1orf112-4	ncRNA	chr1	169540713	169541654	+	1.48779	7.68953	8.26877	6.41824	8.65425	8.97838	8.44619	4.84877	7.70363	7.72145	7.79112	5.8494	7.37287	5.73746	5.9859	5.83832	6.06121	6.21474	6.72093	5.90733	6.42257	5.6534	6.20681
lnc-DNAJC25-GNG10-2	ncRNA	chr9	111929249	111931308	+	1.48666	12.178	12.9532	9.25374	12.23	12.1328	10.538	9.20288	12.2932	11.0691	11.7055	9.50747	11.871	9.49936	9.86309	9.39306	9.03626	9.47399	10.3616	9.19254	10.0969	10.2026	9.92995
lnc-CHRNA9-5	ncRNA	chr4	40786110	40786710	+	1.48493	10.1808	8.11722	7.97764	9.28427	9.73009	8.50227	8.80643	10.1457	8.44818	7.99306	7.59135	8.4902	7.65711	7.2544	6.8798	7.34945	6.97156	7.56502	6.85491	7.66566	7.4529	7.47119
lnc-TRDMT1-2	ncRNA	chr10	17233325	17234833	-	1.48442	9.25072	9.11187	7.10575	9.33431	9.34434	8.22713	6.28693	9.66921	8.83293	7.67198	7.19034	8.21569	7.45219	6.16977	6.6235	7.11902	6.94885	7.22285	6.49536	6.69977	6.93283	6.91895
lnc-C14orf176-2	ncRNA	chr14	21087753	21089414	+	1.48129	9.40881	6.40381	5.87625	7.62306	8.60708	7.80164	4.67592	5.83179	6.16926	7.21584	5.49841	6.47023	5.61954	5.77113	5.01982	4.92952	5.30128	6.28607	4.9577	5.2817	5.6177	5.0075
lnc-CEP350-1	ncRNA	chr1	180131729	180134851	+	1.48111	7.57091	6.82473	4.50728	6.61757	6.43905	5.58097	3.90282	5.21831	4.48268	6.76159	4.4919	6.7911	4.19161	4.24481	4.24799	3.70404	3.89595	5.31384	3.47094	4.12082	3.29451	3.94622
lnc-NEK11-5	ncRNA	chr3	131387163	131388824	+	1.47944	10.2769	6.88946	5.90067	8.69525	9.76219	8.17101	6.04703	7.0224	7.39222	8.06628	6.17891	7.23459	6.26333	5.76768	6.58946	6.23911	5.78957	7.60988	6.16382	6.23496	5.84808	6.19544
lnc-HLTF-2	ncRNA	chr3	148446285	148455458	-	1.47879	5.11146	5.51888	4.70286	6.58387	6.60365	6.53624	6.69876	7.90356	8.38221	5.41634	4.6174	8.05815	4.95505	5.2475	4.43138	4.23328	3.91647	4.3122	4.47879	4.68556	5.08227	4.38594
lnc-IGFBP1-8	ncRNA	chr7	45816557	45821064	+	1.47843	11.7874	11.4407	8.78453	10.7846	12.2355	11.0825	8.61899	10.5502	9.48375	11.0404	8.58902	10.3111	8.89793	8.57967	8.87875	9.20287	9.00244	9.42303	9.40719	8.79918	9.13288	9.00503
lnc-ENTPD1-2	ncRNA	chr10	95880076	95900155	+	1.47415	8.0418	8.10777	5.12446	7.99151	7.8738	7.46529	5.61189	7.65497	6.43026	8.60354	5.74527	6.08937	5.31495	5.38084	5.46865	5.97909	6.77598	6.86726	5.87088	5.19075	5.95498	5.15848
lnc-TP53BP2-6	ncRNA	chr1	223982754	223988154	-	1.47371	16.429	16.9159	14.0522	16.1239	16.6897	15.6989	14.229	16.4542	15.3313	16.219	14.2193	15.9296	13.8022	14.3762	13.4291	14.6355	14.3462	14.8979	13.9869	14.144	14.0168	14.3035
lnc-RPL3L-1	ncRNA	chr16	1940978	1941939	-	1.47117	6.79035	8.18048	5.44305	7.54464	8.07358	7.52047	5.81608	7.16662	7.33129	7.28496	5.5922	6.80448	5.77254	5.28038	4.98222	5.82807	5.09891	6.52973	5.60834	5.24806	5.3477	5.63514
lnc-KLLN-1	ncRNA	chr10	87938883	87948937	-	1.4684	7.57146	7.77532	5.918	7.25348	8.45857	7.08342	5.69019	7.92664	6.28999	7.53072	5.67218	7.16744	5.38129	5.61649	5.21627	5.33864	5.45897	5.91211	5.35421	5.63087	5.38124	6.04687
lnc-PLEKHA3-9	ncRNA	chr2	178548884	178550681	+	1.46668	10.849	10.3078	8.30476	10.5749	10.6975	10.4508	7.88494	9.50549	8.55715	10.6118	8.56995	9.2488	7.47098	7.52235	7.82405	7.94871	8.45444	9.42548	8.33367	7.80663	8.92911	8.15875
lnc-NEK6-2	ncRNA	chr9	124353473	124359186	+	1.46644	11.2203	11.6201	8.62038	11.7504	11.603	11.0047	9.16629	11.2206	9.7601	10.2996	8.71078	10.6733	8.71717	8.70422	8.81814	8.11005	9.453	10.4743	8.88365	8.64193	9.39541	9.33934
lnc-AC006946.15.1-6	ncRNA	chr22	17102137	17103563	+	1.46415	15.801	15.9421	13.0964	15.4755	15.8297	15.1639	11.4862	15.2025	14.6196	14.8475	13.0732	14.7505	12.7862	12.6879	12.8645	12.9115	13.1688	14.4886	13.1065	12.9857	13.357	13.2073
lnc-TSG101-1	ncRNA	chr11	18532406	18536764	-	1.46389	9.42314	9.98097	7.25369	10.0122	10.1218	8.32231	7.35345	9.51989	9.10318	9.044	7.7421	8.6469	6.74926	7.25714	7.75399	6.4298	7.30982	8.51694	7.13922	6.71173	7.88587	8.45202
lnc-MTR-9	ncRNA	chr1	237830032	237832702	+	1.46226	6.01117	7.53764	6.1381	9.60996	6.44449	6.75948	4.98216	4.71921	7.02641	6.02055	5.00974	5.27909	4.67192	5.14001	4.67133	4.88547	5.34691	5.01975	4.94514	5.24257	5.23189	5.30801
lnc-PDLIM4-2	ncRNA	chr5	132295425	132320972	+	1.46166	8.21345	7.9131	5.77643	8.11906	9.07471	7.54927	5.78185	7.58676	6.90847	8.32594	5.78154	7.44271	6.14055	5.76675	5.56884	5.74309	6.18954	6.42893	5.22715	6.18684	6.28886	5.99411
lnc-IFFO1-3	ncRNA	chr12	6537794	6538370	-	1.46115	9.15927	9.54031	7.66354	9.5289	9.65619	8.53231	7.55232	9.74834	8.73914	8.80818	7.19268	9.06178	7.44184	6.86504	7.43168	7.32682	7.11043	7.57343	7.148	7.44757	7.10413	7.47705
lnc-TTC37-4	ncRNA	chr5	94942350	95166175	-	1.45984	10.1989	10.6248	6.93468	9.62566	10.0056	8.50502	6.02969	10.5512	9.75669	7.59775	7.71327	8.57018	7.18547	6.85799	7.16781	6.53204	7.57466	8.73266	7.27445	7.15976	7.70823	7.80124
lnc-LTA4H-3	ncRNA	chr12	95983682	95985967	-	1.45831	8.9865	4.73235	4.07626	6.4035	7.13525	6.83829	3.91087	4.51288	3.87577	6.51537	3.82701	4.94052	3.52926	3.75766	3.54965	3.97807	4.06162	5.81472	4.53691	3.78992	4.5842	4.51516
lnc-RSL24D1-2	ncRNA	chr15	55238118	55289813	-	1.45772	11.6463	13.1099	9.67247	11.9973	13.4974	11.8924	10.3159	11.8872	10.555	11.5235	9.78404	11.7187	10.1754	10.0159	9.84586	9.78136	9.99734	10.5065	9.1032	10.027	10.2723	10.5966
lnc-SMC1B-7	ncRNA	chr22	45196702	45198033	-	1.45672	10.2867	10.9397	8.02641	10.8955	10.7782	9.70069	7.06293	9.92195	10.4047	9.42823	8.51684	9.36705	7.7532	7.35134	8.29287	7.51166	8.384	8.88792	8.09378	8.03955	8.8334	8.42174
lnc-STYK1-1	ncRNA	chr12	10699317	10704438	-	1.45665	13.9196	14.4012	12.0608	13.8161	13.9335	14.7422	15.0351	14.8553	14.2869	13.8455	13.0662	14.4053	12.6033	12.5911	12.2197	12.6021	12.314	12.867	11.8345	12.3386	12.5884	12.1653
lnc-CYB5R4-2	ncRNA	chr6	83976652	83978339	+	1.45609	9.05021	8.81729	5.75947	7.53308	8.65895	8.5188	6.68361	7.0824	6.77206	8.1403	6.12369	6.819	5.54434	6.15413	6.34967	5.90864	6.72359	6.81553	6.4702	6.24791	5.61966	6.17003
lnc-RSBN1L-6	ncRNA	chr7	77606928	77611046	+	1.45517	14.5556	15.0743	12.9213	14.6602	15.489	14.4979	13.5097	15.1612	14.0313	14.3312	12.531	13.8638	12.4886	12.7029	13.2635	12.2579	12.9501	13.9089	13.1722	12.5115	12.499	13.4666
lnc-NEURL2-1	ncRNA	chr20	45892694	45893419	-	1.45307	9.21658	9.99424	7.41754	10.2968	9.63292	9.3454	7.54852	8.5077	9.83529	8.20822	7.39347	9.19813	7.45165	7.06762	7.0858	7.01026	7.28153	8.40036	7.80283	7.3	7.46794	7.10735
lnc-NHS-3	ncRNA	chrX	17135694	17147628	+	1.45275	9.25899	8.07217	5.33436	7.45618	8.1973	8.02127	5.27607	6.84952	5.93244	6.89527	5.32585	7.26879	5.4034	5.81048	5.79512	5.12524	5.35192	6.0905	5.39322	5.3372	5.78779	5.42985
lnc-NUDT22-3	ncRNA	chr11	64211704	64220016	+	1.4524	10.8056	12.3179	9.30217	12.1535	11.6953	11.5079	9.34429	11.3774	11.7098	9.91455	9.48505	10.9314	9.18247	9.18316	9.54986	8.47949	9.28716	10.484	9.43783	9.32402	9.79014	9.59079
lnc-DYNLL1-3	ncRNA	chr12	120554350	120557368	+	1.44822	13.8944	14.9013	12.5592	13.8705	15.0083	14.0141	13.9512	14.7829	13.9793	13.9114	12.5174	14.5509	12.8254	12.6857	12.5817	12.2396	12.2927	12.5137	12.0563	12.4176	12.5953	12.3921
HBBP1	ncRNA	chr11	5241954	5243592	-	1.44611	4.18934	4.77549	3.87179	5.58154	5.98202	5.18589	6.17544	6.45212	8.35792	4.28291	4.17883	5.257	3.97569	3.64463	3.65457	3.80476	3.69194	3.94322	3.63911	4.04905	4.47739	4.15587
lnc-KCNJ16-4	ncRNA	chr17	69536066	69542011	+	1.44433	9.94276	12.5503	8.68096	11.325	12.5518	11.3996	8.30221	10.9242	9.39959	10.75	8.46037	9.88848	9.02446	8.93538	9.31252	7.63604	9.01928	9.48237	9.61149	9.33361	9.58239	9.37314
lnc-IMMP2L-4	ncRNA	chr7	111869460	111872347	-	1.44405	10.4877	7.63277	5.87535	6.25058	8.45018	6.97687	5.13333	10.3267	7.81369	7.52078	6.60026	6.63314	5.73355	5.23022	5.91383	6.61718	6.36694	6.86733	5.98582	5.79596	5.45105	7.23767
lnc-PKN1-1	ncRNA	chr19	14404370	14405605	+	1.44392	10.6475	9.29091	8.82272	9.19937	8.12726	7.6387	8.38159	11.5589	9.18848	8.13993	7.80339	8.45904	6.74012	7.45797	7.00781	6.633	6.79855	8.22226	6.63391	9.292	8.12847	8.69085
lnc-C15orf59-6	ncRNA	chr15	73560934	73563492	-	1.44109	13.3375	13.8713	11.1669	13.5006	14.2164	12.9457	11.4554	14.0023	12.6946	12.293	11.6596	12.133	11.0239	11.2921	11.2265	10.9857	11.3642	12.3426	11.4854	11.2071	11.6582	11.7091
lnc-SLC25A3-6	ncRNA	chr12	98699496	98712761	+	1.4362	13.3089	12.9267	10.1627	12.7983	12.8317	11.9647	9.21242	12.0913	10.995	11.2512	10.3009	12.0834	9.50798	9.63459	9.95636	9.50624	10.0124	11.3744	10.0191	9.86412	10.8605	10.6969
lnc-TRPV5-2	ncRNA	chr7	142954286	142958427	-	1.43546	4.76706	6.30892	4.26078	6.52343	6.18177	7.33803	5.17703	6.33156	7.75549	4.9089	4.1366	5.35406	4.67343	4.31966	4.29803	4.48157	4.61054	4.52459	5.02268	4.15129	4.61631	4.04933
lnc-FBF1-2	ncRNA	chr17	75953249	75955589	-	1.43511	11.8939	11.8441	8.57308	11.7565	11.6788	11.8553	8.7637	11.6144	10.4713	10.0223	8.96074	10.7325	9.11302	8.68357	9.22474	9.39251	9.02684	10.6065	9.0571	8.95002	9.41957	9.77974
lnc-AJUBA-2	ncRNA	chr14	22947309	22957091	-	1.43448	9.67538	8.84181	6.68579	8.82313	9.8038	8.64336	6.68945	7.96813	7.83086	8.30547	6.70174	8.02075	6.83664	6.65357	7.02779	5.99406	6.65233	7.38712	6.97876	6.57192	7.02963	6.85252
lnc-PLSCR2-2	ncRNA	chr3	146504570	146506560	-	1.43345	10.5606	8.93244	6.19133	8.0622	8.02536	7.82868	6.48837	8.25809	7.61095	8.47387	8.02479	7.08027	4.86666	6.12784	6.78889	6.48816	6.44907	7.04529	6.71224	6.0985	6.32513	7.31006
lnc-PLSCR4-1	ncRNA	chr3	146072557	146073657	-	1.43335	6.3174	8.45759	5.21166	8.89272	6.74278	8.04329	5.52025	5.4354	8.75342	4.96708	5.44475	5.02839	5.53296	5.65895	5.73788	4.46644	4.95464	6.09851	5.67412	5.23188	5.35201	5.62924
lnc-ANXA1-5	ncRNA	chr9	73168098	73170393	+	1.43208	13.1286	11.8945	11.3618	13.1966	12.1566	10.6327	9.99036	12.7196	12.1028	11.3135	10.7158	11.4627	10.2493	10.6195	9.80915	9.26839	9.92291	10.5734	9.10474	11.0196	10.7075	11.5583
lnc-KIAA1462-11	ncRNA	chr10	29494980	29508536	-	1.43175	9.79647	10.0525	7.24597	9.3903	10.4121	8.8643	7.16102	10.4468	8.95824	8.66538	7.44	7.9961	7.76615	7.46555	7.63902	7.5263	7.76879	7.46424	7.4685	7.89398	8.24358	7.33853
lnc-KLF6-8	ncRNA	chr10	3775996	3782051	-	1.4265	15.195	14.2088	14.2939	14.3012	14.1226	13.6782	12.883	15.5755	14.2048	13.496	12.6534	13.6828	12.5898	13.3129	12.0376	11.3401	11.5527	13.4114	11.366	14.3144	12.9957	13.9757
lnc-STX19-1	ncRNA	chr3	93906040	93911157	-	1.42006	5.84179	9.7166	5.06374	9.55771	6.59664	7.77494	5.75314	5.33832	8.98044	5.2024	5.16486	6.8252	5.17113	6.01337	5.3245	5.033	4.48982	6.96189	5.92021	5.05076	5.8398	4.95562
lnc-GOSR1-1	ncRNA	chr17	30454021	30456863	+	1.41966	11.3406	10.5892	7.94123	9.47857	10.4094	8.64878	8.07995	11.1161	9.0429	9.92213	8.13617	9.96916	7.76816	7.61219	8.28552	8.07058	8.04257	9.02511	6.99666	8.5828	8.21391	8.14391
lnc-ZDHHC1-2	ncRNA	chr16	67438503	67438997	-	1.4186	13.4225	13.5681	10.7552	13.351	13.7285	12.8456	10.5743	13.3466	13.0601	12.2051	11.5757	12.4836	11.2052	10.8731	10.7699	10.801	11.2543	12.1565	10.5254	11.0119	11.0674	11.481
lnc-MDH1B-2	ncRNA	chr2	207120884	207122044	-	1.41812	12.7192	13.1915	10.5784	12.1098	12.9324	11.5275	10.367	13.342	10.9862	11.6025	10.7813	10.5482	11.2063	10.7485	10.3969	11.1427	10.445	10.4503	10.1472	10.5325	10.2592	9.55225
lnc-BET1L-2	ncRNA	chr11	112967	125927	-	1.41755	11.7463	11.2847	8.50176	10.787	11.9609	10.9888	8.88309	10.1572	9.23128	10.8406	8.49585	9.92033	8.89454	8.62822	8.80505	9.22873	9.1687	9.6304	9.23791	8.46225	8.77407	9.00133
lnc-SLC35E2-1	ncRNA	chr1	1754165	1754866	-	1.41727	11.1005	11.3705	8.30132	10.1873	10.5965	10.3621	7.56485	10.4386	9.82807	10.2799	9.34304	9.68607	8.05265	8.17297	8.02754	7.73826	8.43891	9.69852	8.2399	8.22809	8.39117	9.01122
lnc-TXNDC2-7	ncRNA	chr18	9775287	9859592	+	1.41631	14.2366	14.2961	10.6925	14.1349	13.9222	13.6531	9.39587	13.7721	13.205	12.3508	12.1455	12.9067	11.5718	11.3901	10.3487	10.8127	11.5106	12.6522	11.1054	10.8327	11.776	11.5432
lnc-UGCG-1	ncRNA	chr9	111819913	111824322	+	1.41468	9.52388	9.02296	5.52617	9.15692	8.57062	7.37887	5.76258	6.57065	6.43499	6.57318	5.83928	6.7614	5.82002	5.71157	6.13284	5.84937	6.10439	6.10131	6.01402	5.90704	6.21355	5.99403
lnc-TCP1-5	ncRNA	chr6	159682610	159692650	-	1.41435	16.2541	16.5939	13.1836	15.225	14.9951	15.692	12.933	17.1353	15.9185	13.9642	13.995	15.7546	12.7274	13.1224	12.6384	12.7957	13.359	15.8924	12.9996	13.6685	13.9244	14.4238
lnc-LACE1-8	ncRNA	chr6	108681284	108684768	+	1.4131	12.1427	11.2238	9.05512	11.1625	11.8826	11.1686	11.9248	11.3737	11.6997	10.2256	9.42812	11.7043	9.79722	9.55434	9.31085	8.8721	9.83846	10.3497	8.8303	9.72503	9.7207	10.1427
lnc-ANKRD27-9	ncRNA	chr19	31336998	31338924	-	1.41219	6.59054	6.96278	4.59618	6.69309	7.94757	6.83352	4.05638	5.94589	5.38478	5.68951	5.05108	5.51781	4.73609	4.41081	4.55465	3.53092	4.48786	5.42901	4.72909	4.60559	4.59101	4.25013
lnc-TREM1-3	ncRNA	chr6	41247834	41248810	-	1.40903	9.0653	8.57704	6.01471	7.61747	8.68428	7.54835	5.87437	8.91839	6.85764	6.90603	5.68246	7.47391	5.70528	5.88549	5.7676	5.7502	6.45449	7.16172	5.83291	6.23681	6.29658	6.12046
lnc-CASP8-1	ncRNA	chr2	201451734	201458823	+	1.40845	8.38217	8.47266	7.01918	8.78373	8.8418	8.04564	10.1467	9.31117	9.99677	8.35627	7.41108	11.0542	7.08583	7.16203	6.96003	5.93621	7.22153	7.47735	6.89552	7.04843	6.63251	7.04125
lnc-ASAP3-3	ncRNA	chr1	23516359	23519396	-	1.40743	6.05556	7.37502	5.22035	8.23038	7.36974	6.02114	6.28473	7.98616	7.23475	6.32086	5.23449	7.63042	5.28441	5.0116	5.02872	5.11844	5.41454	5.35935	5.0814	4.77318	5.11138	5.78135
lnc-AP3B1-4	ncRNA	chr5	78488812	78491306	-	1.40713	9.02551	8.77083	6.53224	9.53671	7.53962	7.41739	6.16061	6.7498	8.09006	7.7612	6.3342	6.49111	6.38281	6.32208	6.13881	6.32523	5.89747	6.92229	6.13664	6.39658	6.13605	6.73194
lnc-MBP-12	ncRNA	chr18	76360586	76360989	-	1.40684	13.5899	12.261	9.63005	12.3412	12.7192	12.8786	9.09126	11.7936	11.1018	11.6459	10.0531	10.604	10.2312	9.89361	9.98373	10.266	10.712	11.666	10.3478	9.84341	10.3785	9.60157
lnc-KCND3-3	ncRNA	chr1	111722804	111725438	-	1.40532	8.89154	6.97246	5.20638	6.7167	6.81781	7.3918	5.27192	7.408	6.25411	6.65026	5.09102	5.80872	5.36483	5.49242	4.97206	5.01873	5.05012	6.21529	5.21284	4.88371	5.42092	5.70266
lnc-DSCR4-1	ncRNA	chr21	38237217	38238201	-	1.40524	5.69311	7.83306	4.02389	5.43645	6.43048	5.25045	3.92992	5.66601	4.55495	6.30333	4.17389	5.41666	3.89445	3.93499	3.65854	4.11584	3.62991	4.46924	4.28844	3.90797	3.75299	4.04017
lnc-AP000322.53.1-1	ncRNA	chr21	34449374	34459595	-	1.40513	6.73266	6.77543	4.76602	6.71452	6.71859	6.26016	4.71388	7.23837	5.28714	6.76792	4.83762	5.07258	4.80789	4.5308	4.6506	4.67925	4.84681	5.21694	5.02248	4.79131	4.34624	4.70559
lnc-GYPA-2	ncRNA	chr4	143996142	144019345	-	1.40408	5.45054	5.76497	4.30503	6.79133	5.43408	4.96482	7.55724	6.53563	8.19056	5.54281	4.39534	8.3577	4.36774	4.34647	4.21171	4.66901	4.54468	4.03079	4.19909	4.40027	4.58246	3.69014
lnc-RP11-276H1.3.1-3	ncRNA	chr16	12780974	12803844	-	1.40388	10.3522	8.90896	7.36353	9.22696	10.0146	9.55643	5.58747	9.75779	9.2998	8.50917	7.74392	8.36282	7.35236	7.13003	6.79312	6.74259	7.31955	8.88088	6.6986	7.30486	7.50281	7.61423
lnc-RBPJ-2	ncRNA	chr4	26432993	26434919	+	1.40341	14.5298	14.0305	11.9991	14.1652	14.3928	13.1733	11.5337	14.2984	13.2788	13.1656	11.8781	13.1925	12.3295	11.9012	11.5322	12.7964	11.3935	12.4021	11.6228	11.8107	11.8489	11.932
lnc-NIPAL2-4	ncRNA	chr8	98706543	98749340	-	1.40249	13.2928	13.1514	9.80681	12.7239	12.8151	11.1109	9.25887	11.8269	11.9881	11.5731	10.3391	11.6216	9.84323	9.62136	9.95611	9.68288	10.2647	11.68	10.4231	9.86738	10.2988	10.6294
lnc-UBE2C-2	ncRNA	chr20	45802997	45805366	+	1.40096	10.564	9.99522	7.47987	10.1059	10.3363	10.152	7.84307	10.2874	9.28294	9.12926	8.54432	8.84569	7.5096	7.65498	8.0198	7.9934	7.40103	8.42323	8.37244	8.10816	8.15596	8.3711
lnc-FAM105A-2	ncRNA	chr5	14620020	14621313	+	1.39855	10.6008	7.26001	5.41949	9.47304	9.17485	8.06562	6.00413	8.2742	6.18533	7.14698	5.97495	7.19726	6.38028	6.28351	6.78684	7.17249	6.19744	6.00249	6.61852	5.83681	5.98236	5.90976
lnc-SGIP1-2	ncRNA	chr1	66752532	66770507	+	1.39645	6.6268	9.1307	6.08779	8.01933	7.75891	6.09762	5.93298	9.94374	6.85464	7.08387	5.80887	6.77575	6.15994	5.72232	5.6628	6.13185	5.92924	6.20431	6.14071	5.89277	5.57503	5.48267
lnc-IRS2-1	ncRNA	chr13	109400853	109402486	-	1.39565	7.8519	4.70283	4.39991	5.05491	7.69955	7.33058	4.70539	5.85063	4.02376	5.57802	4.16822	5.35726	4.51278	4.41553	3.94444	4.32139	4.21443	4.56353	3.96051	4.13839	4.1813	4.11137
lnc-EBAG9-1	ncRNA	chr8	109497229	109499305	+	1.39202	5.37862	9.93467	6.18833	10.2815	7.49749	9.45379	6.49302	5.53066	8.95514	5.71058	6.26776	7.11074	6.06154	6.27071	5.58213	5.40218	5.85065	6.41868	6.54281	5.7393	6.44231	6.11555
KLF7-IT1	ncRNA	chr2	207120884	207122044	-	1.39182	13.8486	14.1397	11.3679	13.591	13.9082	12.3297	11.0897	14.3549	11.9733	12.3933	11.6271	11.4579	12.423	12.0321	11.2913	12.0114	11.5564	11.5007	11.1148	11.503	11.4573	10.1189
lnc-EIF2C1-1	ncRNA	chr1	35856082	35857675	+	1.39126	10.8882	9.87974	7.29001	10.0451	10.5612	9.60122	7.20193	9.48001	8.89839	9.3974	7.44184	8.99865	7.68968	7.68551	7.80733	7.77392	7.74359	8.56581	7.73177	7.52303	8.32881	7.90686
lnc-PSMG1-3	ncRNA	chr21	39075110	39082750	-	1.39107	7.54108	4.53134	4.87236	5.43243	6.22955	4.8948	4.4838	9.52598	4.78668	4.76868	4.66227	4.56582	4.04809	3.93294	4.16217	4.59927	4.36	3.99402	4.03095	4.00684	4.41111	5.01374
lnc-RP11-262H14.4.1-10	ncRNA	chr9	62804338	62804579	+	1.39048	11.3445	9.69362	6.96447	9.04338	9.71699	9.39408	6.91601	8.7379	8.37161	10.0312	7.33002	8.31627	7.34858	7.56434	7.5437	6.68645	7.74005	9.48399	6.97631	7.02919	7.61483	7.93704
lnc-FAM105A-3	ncRNA	chr5	14562419	14562975	+	1.3895	6.66643	6.32927	4.40754	6.76888	7.81393	6.03986	3.99539	5.54699	4.16513	5.21258	4.12992	6.13979	3.91746	3.6544	4.10332	4.21197	4.40658	4.08605	4.36367	4.68729	3.84986	4.11094
lnc-CFL2-4	ncRNA	chr14	34758214	34761936	-	1.38822	12.5484	12.8934	9.58618	12.2193	12.1763	11.3553	9.47229	11.269	10.7421	11.9286	10.3156	11.1159	9.11591	8.8531	9.81506	9.99302	10.0562	10.4432	10.3885	9.57489	9.99844	10.7007
lnc-MARC2-2	ncRNA	chr1	220799484	220801814	+	1.38564	7.30154	5.30241	4.32823	7.3925	6.27394	7.11053	4.23825	4.75525	5.20857	5.92194	4.12542	5.47192	4.34674	4.16287	4.39678	4.25866	4.24909	5.10639	4.22947	4.00438	4.19628	4.22411
lnc-IGSF3-2	ncRNA	chr1	116521882	116544566	-	1.38306	14.8701	14.8962	12.4714	14.1472	14.8442	13.5818	11.5878	15.2761	13.5879	14.0245	12.1642	13.7086	12.3096	12.7103	11.9619	12.7228	11.9246	13.3682	11.3186	12.6289	12.2909	13.4394
lnc-NLRP12-3	ncRNA	chr19	53787597	53788169	-	1.38289	7.96579	5.95523	4.57019	6.26931	5.90041	5.77499	4.09046	5.51376	4.44634	6.37993	4.09965	5.59593	4.43686	3.79429	3.80892	4.45831	4.27891	4.38418	4.29927	4.29526	4.48623	3.7072
lnc-RNF149-2	ncRNA	chr2	101018542	101021158	-	1.37889	9.59022	10.5832	6.08119	9.55263	10.0836	8.10711	4.19496	8.97475	7.9015	8.06468	6.16883	8.48707	6.97706	6.08294	6.46622	6.85215	7.51574	8.00763	6.35434	6.35676	6.94733	6.99789
lnc-ITGA7-2	ncRNA	chr12	55725447	55729660	-	1.378	9.65152	10.5019	8.3464	10.2433	10.4132	9.72288	7.88011	10.8729	10.075	8.64714	8.71928	9.34636	7.95029	7.81318	8.45331	8.03409	7.73151	8.62308	8.16871	7.96172	8.10257	8.18519
lnc-MS4A6A-1	ncRNA	chr11	60177019	60184666	-	1.37757	11.7242	9.99241	9.34911	11.282	11.4838	10.4857	6.4558	10.1925	10.4732	9.18077	9.86694	9.75122	9.34909	7.64067	7.89603	7.82714	8.672	9.63433	7.90443	8.30092	8.91316	8.45667
lnc-UBE4B-1	ncRNA	chr1	10278558	10282383	+	1.3756	9.28333	10.2923	5.92371	8.66126	10.1528	8.30455	7.32861	9.64432	7.35162	9.28249	7.71054	9.04859	6.52702	6.92887	7.12215	6.18288	6.7267	7.61414	6.59637	7.37492	7.64666	7.48383
lnc-NISCH-1	ncRNA	chr3	52507961	52509476	+	1.37468	11.6981	6.70839	6.55885	10.5346	10.3278	7.75346	5.80769	7.88638	9.21393	6.96714	6.89997	8.41997	7.28727	6.48272	5.95281	6.26924	6.82369	8.1493	6.40146	7.19533	6.86381	6.90587
lnc-ZC3HC1-4	ncRNA	chr7	129830735	129832578	-	1.37328	10.8493	10.9205	9.00526	11.129	11.3661	10.2007	9.04358	10.8696	9.6786	10.9086	8.92237	9.74821	8.87017	8.68002	8.96088	8.45925	8.97468	8.98603	9.39924	9.13739	9.23401	8.91385
lnc-TNFSF13B-1	ncRNA	chr13	108251240	108307033	+	1.37218	11.6704	13.5507	9.44782	11.5344	12.3046	10.9337	7.23266	11.1545	12.1325	12.2969	11.418	11.118	9.19971	8.67905	8.70853	8.56771	9.88733	11.2835	8.90745	10.0149	9.70505	10.7544
lnc-COBL-3	ncRNA	chr7	51386363	51387101	-	1.37046	8.27586	9.552	5.66991	7.65392	8.56308	7.15271	6.4131	8.08105	7.34643	8.93667	6.42427	7.75228	6.03261	6.03762	6.01893	6.69671	6.28649	6.63344	5.87697	6.21769	6.37592	6.37519
lnc-CCRL1-4	ncRNA	chr3	132513008	132514816	+	1.36833	13.5911	13.7529	10.8304	12.9756	13.0894	12.1024	10.532	12.3834	12.253	12.6103	11.3783	12.0894	10.0788	10.8042	11.0499	9.76619	10.9528	11.6226	11.0156	10.9857	11.432	11.3492
lnc-KIAA1462-9	ncRNA	chr10	29555090	29647255	-	1.36658	12.1422	11.8288	8.55008	11.2541	11.7653	10.7626	8.23396	12.6263	10.686	10.7109	8.88826	10.0096	9.66194	9.30908	9.29809	9.53449	9.40292	9.75977	9.58703	9.61759	9.51107	9.29338
LOC101927865	ncRNA	chr2	207186717	207237875	-	1.36554	8.58844	10.4295	7.64135	8.40958	7.20539	6.49883	7.79674	12.0372	7.54123	11.5344	6.9152	6.70366	6.88226	7.96875	7.73705	7.98771	7.47257	7.98961	7.38828	7.43703	6.83943	7.51134
lnc-CFL2-5	ncRNA	chr14	34783896	34786601	-	1.36518	14.6739	15.2587	12.5625	14.3844	14.9816	13.8009	12.1621	14.2142	13.3132	14.2428	13.169	13.7495	12.1593	12.0432	12.1923	12.6861	12.0634	12.9179	12.4257	12.2698	12.3209	13.1338
lnc-RP11-88J22.1.1-5	ncRNA	chr8	92885323	92966144	-	1.36517	9.42194	8.20113	6.10757	8.76278	8.75471	8.31396	6.48954	8.14831	7.78544	7.4087	6.72037	7.37097	6.45454	6.30587	5.99946	6.11828	6.5074	7.70519	6.52837	6.09085	6.63384	6.45577
lnc-DDC-3	ncRNA	chr7	50755887	50782910	-	1.36468	7.71601	7.86482	5.67249	7.03383	9.1684	7.75264	5.51767	7.39882	6.0272	7.28718	5.39645	6.66996	5.83544	5.6094	5.52484	5.9722	5.79567	5.78184	5.65096	5.85156	5.64642	5.61599
lnc-CDS1-3	ncRNA	chr4	85475486	85722386	+	1.36456	11.2644	10.0481	7.1413	10.3384	10.4064	10.0889	7.31629	8.72244	8.10652	9.39223	7.10124	8.95929	7.67415	8.66857	6.62146	8.87779	7.70223	8.97557	7.99061	6.91264	8.17414	7.35762
lnc-FOXS1-2	ncRNA	chr20	31664461	31723926	-	1.36437	9.82336	11.4235	9.4164	11.6395	10.5111	10.2775	12.0663	10.8196	12.4919	9.77135	9.24112	12.6428	8.78442	9.24821	9.23654	8.54913	9.11186	9.38471	9.29503	9.07627	9.33276	9.61332
lnc-PPP1R21-2	ncRNA	chr2	48373360	48375150	+	1.36418	12.6635	13.0447	11.365	13.0174	12.6688	12.0148	10.6733	12.4774	11.4765	12.2617	10.8807	11.7279	10.2563	10.5202	10.5808	10.2938	10.0309	11.3136	10.7448	10.8514	11.0698	11.3554
lnc-PGAM1-4	ncRNA	chr10	97320741	97321823	+	1.36393	9.96664	9.40098	6.46171	9.35135	8.82981	8.66173	6.55796	7.86581	7.45147	8.66851	7.02353	7.3835	6.80369	6.43811	7.25359	7.20696	7.10881	6.88375	6.58756	6.71912	7.0669	7.01648
lnc-CHD2-15	ncRNA	chr15	94273496	94274005	+	1.36353	8.54091	9.28464	6.40572	8.56232	10.2113	7.60443	7.79735	8.51573	7.6931	8.09658	7.37457	9.27709	5.98355	6.62193	6.8891	6.05003	6.55248	7.35198	6.50874	6.57381	6.66677	7.042
lnc-EOMES-6	ncRNA	chr3	28331691	28332437	-	1.36039	11.5529	11.3237	8.94057	10.6155	11.3448	9.81348	8.71758	11.5252	9.30634	10.6309	9.07713	9.74988	9.00571	8.36879	8.77887	9.03935	9.02343	9.5796	8.83637	9.06227	8.58655	9.09259
lnc-RAB17-2	ncRNA	chr2	237763952	237765460	-	1.35803	11.2385	11.2127	9.46714	11.0524	11.8103	9.49012	9.96149	11.4723	10.3192	9.2879	8.63484	10.6821	8.81793	8.73273	9.42492	8.8158	9.34745	8.9337	9.03746	9.40321	8.41003	9.83797
lnc-VNN1-1	ncRNA	chr6	132678448	132679170	-	1.3577	7.04586	7.9356	5.14056	5.36377	7.93659	6.51226	4.43936	7.97205	5.10328	5.62497	4.76889	6.04955	4.86502	4.76101	4.76572	4.36289	4.90677	5.7945	4.87043	4.77445	4.623	4.85451
lnc-PCNXL2-6	ncRNA	chr1	232403533	232415870	-	1.35542	8.76204	8.06631	5.84389	7.01415	8.87165	6.76945	5.51189	6.919	6.49778	8.24756	6.17622	6.91275	5.82403	6.06748	5.67373	5.8321	5.37571	6.04968	5.41083	5.79713	5.75219	5.86761
lnc-IGFBP7-1	ncRNA	chr4	57030773	57110279	-	1.35525	9.54403	8.47033	6.3129	9.94502	9.80415	8.34956	6.80605	9.35232	9.42643	8.02286	7.10125	8.11139	7.25773	6.52717	7.68345	6.48936	7.80338	7.69906	7.38061	6.91488	7.24649	6.76259
lnc-TMEM50A-1	ncRNA	chr1	25272549	25328921	+	1.35503	6.16376	7.63118	5.21726	8.40185	6.58878	6.87777	7.31535	6.17744	9.08504	5.43153	5.17142	6.00775	5.56036	5.1765	5.30187	5.43431	5.18865	5.82725	5.93826	5.4279	5.85606	5.51724
lnc-LY96-1	ncRNA	chr8	74052340	74099853	+	1.35363	6.57993	7.0912	5.47757	6.21245	7.44495	6.2151	4.36509	5.25151	5.44182	6.43459	5.12764	5.02617	4.82517	4.5545	4.22023	4.9339	4.6662	4.82783	4.68612	4.50848	4.27803	4.71922
lnc-PPM1N-2	ncRNA	chr19	45522734	45526202	+	1.35344	12.0704	12.8464	9.76959	12.2309	12.4356	11.7923	9.38521	13.0709	11.5009	11.2268	10.4483	11.585	10.0875	9.76449	9.98581	9.57171	9.99089	10.9311	9.91602	10.0011	10.2741	10.7975
lnc-LRRC57-1	ncRNA	chr15	42531867	42532840	-	1.35281	9.42448	9.71235	7.0029	9.33031	9.78911	9.19282	7.45657	8.96883	8.81547	8.30208	7.1489	8.36091	7.36611	6.81372	7.16869	7.02552	7.42361	8.14787	7.24693	7.61913	7.2073	7.83154
lnc-AC010507.1-2	ncRNA	chr19	182670	195710	-	1.35267	10.2504	9.89803	7.25631	9.14871	10.3869	9.60624	7.36144	9.13189	8.10018	9.19654	7.56767	8.28416	7.32964	7.54811	7.15253	7.89155	7.45013	8.07693	7.84396	7.58289	7.77518	7.66917
lnc-AC092964.1-1	ncRNA	chr3	172306936	172310927	+	1.35158	12.1954	12.8117	9.56054	11.4381	11.9124	10.2625	8.48663	11.2467	10.5461	11.866	9.70501	11.3631	9.43805	8.66128	10.0697	8.26831	9.25466	10.2407	9.68493	9.67088	9.51403	10.3017
lnc-TRMT1L-1	ncRNA	chr1	185143920	185157072	-	1.35134	11.7757	11.1197	9.07615	11.099	10.5655	10.0855	8.60702	9.96927	9.92681	11.0707	8.54778	9.75878	8.03149	8.70468	9.19479	7.61912	8.83174	10.2744	9.4986	8.34393	9.51112	9.4221
lnc-C5orf47-5	ncRNA	chr5	173890666	173891607	+	1.35055	10.4688	10.91	7.72667	10.1857	10.8475	9.11887	7.92515	10.155	9.17072	9.72142	8.44076	10.4839	7.75396	8.1107	8.05412	7.28221	7.92057	8.6328	7.62261	8.46872	7.86485	8.63404
lnc-CLCN1-2	ncRNA	chr7	143382028	143383240	+	1.34883	9.84509	10.3494	7.57452	10.4119	10.6768	9.68009	7.41987	10.0059	9.67611	9.38123	8.54951	9.29833	8.24379	7.86882	7.69161	8.10247	8.12467	8.47194	7.61949	7.55005	8.06773	8.25078
lnc-RAB33B-8	ncRNA	chr4	139665997	139704068	+	1.34815	9.89858	7.98315	7.0823	9.07539	8.74239	7.83575	6.40462	7.90972	8.51116	6.81332	7.06728	7.69841	6.35679	6.27798	6.05914	6.17723	6.22464	7.32098	6.90109	6.4782	7.03135	6.53681
lnc-COBL-4	ncRNA	chr7	51388430	51389114	-	1.34746	8.53896	9.7349	6.15215	7.94973	8.69475	7.70898	6.49504	8.25801	7.28141	8.67524	6.85672	8.03569	6.1631	6.12575	5.93474	6.68409	6.57757	6.91528	6.19422	6.52279	6.75964	6.44786
lnc-PLEKHA3-12	ncRNA	chr2	178578790	178580906	+	1.3464	9.41625	9.36775	7.12079	9.12163	9.29299	9.20548	6.54739	8.09718	7.84817	9.68185	7.36832	7.80303	6.39712	6.93094	6.87128	6.55237	7.08925	8.01866	7.29142	7.29358	7.55991	7.50666
lnc-AL023807.2-2	ncRNA	chr6	17855477	17987551	-	1.3449	10.449	9.53964	6.72883	9.9799	9.96944	9.31924	5.64834	8.6065	9.16178	8.41665	7.22292	8.69658	7.38255	7.11262	6.34035	7.1312	7.67477	8.95249	6.58111	7.13757	7.78869	7.22346
lnc-HORMAD2-4	ncRNA	chr22	30022463	30025963	+	1.3426	10.3356	10.0915	7.00146	8.68288	10.0672	9.64125	7.67884	9.40966	8.1613	9.19698	7.75746	8.35592	7.77826	7.68986	7.47048	7.74729	7.31892	7.922	7.36113	7.54032	7.70256	7.56468
lnc-ABCD1-1	ncRNA	chrX	153691363	153693972	+	1.34148	6.41186	6.89878	4.62345	6.8796	6.44819	6.47204	8.76394	7.53687	8.66098	5.6731	5.3972	9.24309	4.94723	5.11076	5.0372	5.29171	5.14909	5.1772	5.07955	5.01741	5.35889	5.13548
lnc-CRNKL1-6	ncRNA	chr20	20408827	20410268	-	1.34111	11.4692	11.5716	8.21238	10.1369	11.1646	10.0864	7.72263	9.51201	9.24536	10.1233	8.77151	9.16431	8.44382	8.02381	8.6418	9.01442	8.65605	9.03818	8.46381	8.16603	8.68946	7.92666
lnc-C1orf64-2	ncRNA	chr1	15988182	15988441	+	1.33974	8.7231	6.91812	4.60809	7.01838	7.19389	5.73511	4.93256	7.34281	6.03004	6.38412	4.77527	6.29842	5.1185	4.95439	5.17239	4.39677	4.78378	5.69849	4.45374	5.40775	5.15072	5.5764
lnc-GPR128-3	ncRNA	chr3	100519239	100556972	+	1.33899	8.0416	6.9421	5.4671	7.20688	6.92573	6.87135	5.67511	5.20753	5.72044	6.86722	4.62774	6.64438	5.01589	5.0697	5.3537	4.90404	5.10905	5.18658	5.3588	4.99137	4.96774	4.61318
lnc-DNM1L-4	ncRNA	chr12	32600875	32601080	+	1.33738	7.23957	6.1101	4.03328	7.20885	7.77002	6.14063	4.14249	5.97282	5.26243	6.33678	5.43528	5.23758	4.56204	4.29303	4.23332	4.5371	5.01433	4.93926	4.51906	4.19968	4.54875	4.69228
lnc-GFM1-5	ncRNA	chr3	158804231	158819706	+	1.33691	14.7689	14.5101	12.5731	15.1019	14.6021	14.3149	11.8372	14.41	14.3524	12.8573	12.9047	13.177	12.2204	12.154	12.0635	11.3066	12.5866	13.7255	12.8755	12.3985	13.0584	12.6801
lnc-TMBIM4-1	ncRNA	chr12	66251745	66257434	-	1.3362	7.33693	6.08569	4.53254	5.86708	6.97643	6.19219	4.73029	6.4862	5.54778	5.58315	4.6455	5.27299	4.21544	4.74229	4.49868	4.27785	4.35845	4.66111	5.06153	5.00235	4.22359	4.21171
lnc-SCN1B-3	ncRNA	chr19	35023298	35023830	+	1.33574	9.53128	9.88172	6.3989	8.026	8.87323	7.5018	6.06803	9.26392	7.61934	8.10941	6.66223	7.25783	7.16229	6.56963	6.49821	7.51054	6.69704	6.97289	6.56354	6.62735	6.4575	6.52043
CCDC147-AS1	ncRNA	chr10	104351591	104353575	-	1.33573	5.94849	6.23742	4.72296	5.17241	5.23241	4.81986	4.5307	7.80616	5.68799	5.53834	4.32961	5.12358	4.26092	3.74519	4.46711	3.55875	3.80248	4.25239	4.20848	3.87292	4.16431	5.02154
lnc-PAG1-2	ncRNA	chr8	81130491	81130758	-	1.3357	7.06828	7.55026	4.83792	5.84059	6.65777	5.71347	4.51532	7.09425	4.53208	6.74895	4.59755	5.61702	4.58493	4.7365	4.52618	4.76937	4.94824	5.16391	4.41953	4.42347	4.46971	4.38585
lnc-ANKRD18A-9	ncRNA	chr9	39173794	39174513	-	1.33469	5.08142	5.57585	3.89042	5.77505	7.10854	7.81396	5.20536	5.49743	4.26473	6.11732	3.95571	5.41188	3.83526	4.17128	4.28877	4.54177	3.75318	4.55781	4.15832	3.65681	4.56833	4.68074
lnc-CYP26C1-1	ncRNA	chr10	92909484	92916030	+	1.334	11.9943	12.8612	10.1949	12.2485	12.6082	12.2074	10.845	12.0938	11.1178	11.9599	10.4737	11.2785	9.89071	10.1587	10.467	10.0927	10.3816	10.7774	10.6405	10.1886	10.6206	10.779
lnc-MKLN1-6	ncRNA	chr7	130871456	130872076	+	1.33329	7.71593	7.97255	5.95273	7.13341	8.07702	7.94035	6.22889	7.38139	6.7	6.77508	5.28279	6.42991	5.72705	5.511	6.34782	6.49089	6.33159	5.12574	5.98133	5.49625	5.78211	5.74684
lnc-SCNN1A-2	ncRNA	chr12	6330268	6331147	-	1.33217	12.449	11.8461	8.67605	11.5545	11.704	10.808	7.98651	11.1777	10.9299	10.9642	9.29515	10.9743	8.86192	9.05644	9.27441	9.34363	9.13976	10.3111	9.25698	9.2037	9.44191	9.56978
lnc-RGS21-1	ncRNA	chr1	192158485	192181454	+	1.33061	13.2806	14.4789	11.8721	14.6429	13.6756	14.2172	12.0168	12.1366	13.1573	13.3412	12.1245	12.1394	11.5672	11.2312	11.0612	12.3821	11.1126	13.2021	13.5846	10.8504	11.8907	12.2699
lnc-RP11-10J21.3.1-2	ncRNA	chr8	141155894	141166233	+	1.3306	11.8656	12.0645	8.78674	11.2906	11.9353	11.3704	9.86958	11.6792	10.2514	11.3128	9.58931	10.5084	9.70234	9.28964	9.69908	10.6598	9.63168	10.3377	9.01987	9.34801	9.32083	9.43749
lnc-ST6GALNAC3-3	ncRNA	chr1	76636877	76637339	+	1.32967	7.34974	5.26368	3.59366	6.21336	6.51498	5.6617	4.29614	5.73551	4.31049	5.94151	4.19776	4.2215	4.22672	4.18107	3.51397	4.22787	4.567	4.32156	4.26033	3.69542	4.43957	4.04819
lnc-MCF2L-6	ncRNA	chr13	112836243	112855928	+	1.32854	10.5472	10.6547	8.04468	9.9197	10.4124	9.03737	6.95096	9.72524	9.26519	9.05245	8.2818	9.21637	7.61688	7.5211	7.73683	7.14817	7.82491	8.70255	7.45517	8.15171	8.35134	8.38252
TREML5P	ncRNA	chr6	41249377	41249589	+	1.32649	8.19789	7.87686	5.14497	7.86624	8.03244	6.83712	5.56635	7.94125	6.92316	8.30428	5.73599	6.99675	5.15248	5.26421	5.52623	5.16416	6.02608	7.47065	6.39228	5.58014	5.6959	6.30588
lnc-SIPA1L1-6	ncRNA	chr14	71026195	71027202	+	1.32538	12.394	11.4431	9.12969	10.8681	12.0877	11.5224	10.2083	11.4522	9.86783	11.746	9.68719	10.4402	9.70245	9.41209	9.58784	9.40876	9.40224	10.0272	9.56767	10.0139	9.81363	9.89549
lnc-AC092964.1-4	ncRNA	chr3	172148535	172187218	+	1.32426	10.6286	10.985	8.70601	10.1174	10.1409	8.92034	8.09952	10.0382	9.18866	10.2644	7.94817	10.4804	7.88137	7.78359	8.13854	7.2572	7.4448	9.20847	8.17324	8.87278	8.50511	8.92214
lnc-NAGLU-5	ncRNA	chr17	42490537	42494589	+	1.32339	11.728	11.7195	9.36192	12.1916	11.7889	10.9192	9.6953	11.545	10.9585	10.0954	9.44927	10.9063	9.74286	9.44783	9.14948	8.31848	9.88297	10.9205	9.51373	9.41065	9.85315	9.52803
lnc-TXNDC3-1	ncRNA	chr7	37821210	37821610	+	1.32049	8.05976	6.99592	4.90992	7.08341	6.7733	6.58352	4.31102	6.68851	4.75527	6.68391	4.53139	5.84611	4.19779	4.99483	5.2696	4.62226	5.01235	5.4738	5.26676	5.04004	4.41612	4.89648
lnc-UQCRFS1-7	ncRNA	chr19	27772054	27773609	-	1.31911	6.30552	6.48371	4.99048	6.36997	6.59728	6.71628	5.98877	6.32006	5.36686	6.42675	5.01012	4.464	4.30951	4.41658	4.7755	4.79326	5.22891	5.41216	5.14397	4.70035	4.75805	5.03712
lnc-FAM49B-4	ncRNA	chr8	130076397	130112414	-	1.31831	12.3434	13.0867	10.2157	12.8604	13.016	12.2698	10.09	12.4319	12.1658	12.2073	10.785	11.9387	10.7699	10.1912	10.2965	10.6133	10.6565	11.3015	10.5581	10.5501	10.6476	10.6963
lnc-CNIH3-3	ncRNA	chr1	224356921	224371297	+	1.31759	13.1356	12.088	10.0521	12.2886	12.8237	11.3976	9.04021	12.1621	11.0241	11.4842	10.1485	11.2109	10.2478	9.79765	10.1881	10.4827	10.1234	10.328	9.71796	9.94392	10.3839	10.2116
lnc-PARP6-1	ncRNA	chr15	72210410	72231215	-	1.3159	12.8742	14.1136	11.7089	14.4449	13.9669	13.6094	11.4013	13.8652	13.9576	13.1661	11.9132	13.5069	11.8534	11.3116	11.5866	11.0285	11.9635	12.762	12.1501	11.9224	12.0331	11.9074
lnc-SPTBN4-1	ncRNA	chr19	40577082	40580463	+	1.31547	9.19391	9.64867	7.06685	8.98788	9.45834	8.83441	6.97686	9.30062	8.38693	8.28841	7.32219	8.47496	7.0981	6.79259	7.25481	6.52452	7.15339	7.75351	6.99044	7.20284	7.65392	7.36452
lnc-LRIT3-2	ncRNA	chr4	109959134	109963206	+	1.31518	5.0193	8.51854	4.97266	8.3046	6.05498	7.56836	5.54468	4.0062	8.25966	5.01061	4.57006	5.97538	4.92584	4.70173	4.03517	4.4865	4.44379	5.78927	5.58292	4.71795	5.52078	5.37998
lnc-AC138035.1.1-1	ncRNA	chr5	181329241	181342213	+	1.31439	12.2829	11.6471	9.55181	11.4401	12.3841	11.5648	10.1243	11.1078	9.88676	11.2538	9.50129	10.2233	9.74779	9.77595	9.29791	10.188	9.86056	10.2253	10.1817	9.53099	9.55538	9.63139
lnc-KIAA1462-10	ncRNA	chr10	29546821	29548913	-	1.3131	10.2125	10.236	7.13123	9.5089	10.4153	9.33459	7.13862	10.6768	9.18309	9.67934	7.87696	8.78561	7.65289	7.66149	7.92286	7.78916	7.80601	8.03843	7.97835	8.46043	8.36397	8.12625
lnc-LILRB4-2	ncRNA	---	---	---	---	1.31119	8.9682	6.92061	5.97886	8.14444	7.93641	7.13066	5.20285	9.52915	9.32203	6.74788	7.04446	5.96937	6.46181	5.65062	5.59558	5.98754	6.05459	7.99142	5.5246	6.27276	5.74692	7.02336
lnc-SRSF7-5	ncRNA	chr2	38581815	38585747	-	1.30818	11.8142	12.4994	11.5343	12.011	11.6858	10.8779	10.8691	12.1569	10.9723	11.4199	9.56014	11.8985	10.1133	10.3576	10.3514	9.59999	9.80098	10.1416	9.4314	10.3718	10.6148	11.0693
lnc-MREG-2	ncRNA	chr2	216043972	216057947	-	1.30522	11.5826	10.9769	9.07513	10.5353	11.121	11.8935	8.35703	10.7403	9.225	9.92154	8.86211	9.78452	8.64932	8.64313	9.73093	8.17379	9.17133	9.14593	9.04971	8.85601	9.65029	8.7342
lnc-ZNF643-2	ncRNA	chr1	40413977	40415369	+	1.30466	15.2113	14.2485	12.5196	13.6528	14.6155	14.8444	14.0961	14.5333	13.6753	14.8843	13.67	12.9798	12.7127	12.8582	12.4334	13.5968	13.337	13.4505	12.3173	12.6028	12.9029	12.2201
lnc-AKAP1-1	ncRNA	chr17	56982749	56985104	+	1.30229	7.03246	7.20581	5.63821	6.59037	7.22852	6.67581	4.94547	7.76867	6.01266	6.42923	5.57601	5.78499	4.66015	5.10889	5.11655	5.51291	5.20019	5.22746	4.72571	5.55095	5.75318	4.7881
lnc-C2orf63-4	ncRNA	chr2	54972559	54972776	-	1.30211	17.2218	17.0177	15.3877	17.3283	17.2123	16.0515	14.8116	17.6019	16.8491	16.2364	15.3875	16.1177	15.1435	15.0177	15.2405	14.7407	15.1163	15.6972	14.97	14.9459	15.3368	15.5227
lnc-FAM157A-4	ncRNA	chr3	198210245	198228805	+	1.30197	15.6688	16.0791	13.7753	15.255	15.9962	15.0738	14.1371	15.6407	14.7369	15.752	13.9805	15.022	13.4889	13.4147	13.3302	14.1209	13.9938	14.3686	13.5318	14.0178	13.7944	13.8507
lnc-CEP95-2	ncRNA	chr17	64465453	64466651	+	1.30181	10.3874	11.4625	8.52233	10.2244	9.9045	9.33405	7.54948	10.3805	10.3259	8.67567	8.77059	8.55275	8.38568	8.27698	7.61222	7.98736	8.31613	8.76935	8.27351	8.02525	8.84361	8.68493
lnc-NAIP-2	ncRNA	chr5	70480870	70481338	-	1.30084	11.4159	11.4265	8.93667	10.0003	11.3113	10.1776	8.91236	9.92346	9.60398	10.4891	8.86903	9.32861	8.92918	8.633	9.04466	8.52609	8.95729	9.16287	9.04128	8.87139	8.57794	9.08531
lnc-MRP63-6	ncRNA	chr13	21373669	21376658	+	1.29998	8.46269	8.37847	6.8592	7.89492	9.43919	6.70462	7.18658	8.02394	8.35273	7.25544	6.62094	7.58079	6.59092	5.53975	6.4958	6.8177	6.71196	6.5842	6.42107	6.70686	5.5627	7.03693
lnc-HHIPL2-4	ncRNA	chr1	222518425	222519732	-	1.29976	14.3661	15.1674	12.1848	14.2436	14.7167	13.5298	12.4213	14.3698	13.3099	14.422	12.5459	13.9012	12.2309	12.5564	11.8391	12.9131	12.4481	12.9433	12.1418	12.5573	12.399	12.4045
lnc-DBN1-3	ncRNA	chr5	177483695	177485014	-	1.29822	7.63284	8.52752	5.82866	7.77508	7.67932	7.99369	6.10515	8.67177	7.46166	6.91167	5.75007	7.27823	6.09553	6.22618	5.64041	6.46038	5.80461	6.70494	5.99013	6.18212	5.69771	6.09594
lnc-MLNR-2	ncRNA	chr13	49247934	49267814	+	1.29741	10.0084	10.6343	8.01295	9.62153	11.1075	8.9751	8.35293	10.7276	9.17964	10.3467	7.82794	10.0819	7.94558	8.26429	8.33866	8.10323	8.21093	8.9103	7.81117	7.99996	8.64957	8.64759
lnc-CYP2E1-10	ncRNA	chr10	133768310	133768592	+	1.29638	14.121	13.922	10.8327	13.4626	14.7601	12.5479	11.4484	13.0867	11.4608	13.6287	11.805	13.5664	11.0007	11.9948	9.37473	12.284	11.9898	12.4117	11.0751	11.6356	11.8184	10.6123
lnc-RP11-10J21.3.1-3	ncRNA	chr8	141143914	141150889	+	1.29557	13.7223	14.286	10.8573	13.5002	14.2052	13.463	11.8685	13.7361	12.0015	13.495	11.5789	13.0195	11.826	11.6098	11.382	12.8058	11.9288	12.2447	11.0984	11.1067	11.6408	11.5739
lnc-AC078953.1-2	ncRNA	chr3	171765129	171771385	-	1.29273	6.55604	5.95676	4.07646	6.58675	6.80976	5.03758	4.40153	6.9513	5.72917	5.08415	4.41648	4.38049	4.2946	4.59373	3.9615	4.52932	4.15497	4.60857	4.50941	4.83115	4.09063	4.74385
lnc-PRKCQ-4	ncRNA	chr10	6293100	6294684	-	1.29248	7.40249	7.52352	4.50119	6.29858	6.95434	5.93426	4.93728	8.25981	5.72531	6.97073	4.49153	6.01254	5.15701	4.65817	4.95467	5.59942	5.01017	5.89482	5.2406	4.81837	4.99799	5.06391
lnc-BRI3-1	ncRNA	chr7	98306522	98310441	+	1.29141	7.61534	8.05152	6.05585	7.29084	8.59313	7.6173	6.2298	9.30258	7.55243	7.39913	5.8402	6.84928	6.06187	6.17434	5.94934	7.36767	6.37112	5.86695	6.09509	6.15153	6.58393	6.04129
GNG5P2	ncRNA	chrX	110346472	110346973	-	1.28947	8.79685	8.94858	4.98349	8.44105	8.48583	6.5453	5.41927	8.68617	6.96708	8.11783	6.59193	7.73033	6.17666	5.50918	6.03818	5.71881	6.03155	6.72175	6.02444	5.79273	5.74309	6.91746
lnc-TPST1-3	ncRNA	chr7	66205272	66420543	+	1.28933	10.3372	7.92433	6.93014	7.77147	8.39272	9.82919	6.9134	7.48498	6.19344	8.45431	6.79961	6.95728	6.93017	6.49044	6.8564	6.41229	6.7038	6.9497	6.75851	6.70607	6.79146	6.44958
lnc-MPZL3-1	ncRNA	chr11	118226691	118229125	-	1.28919	10.8074	9.90164	7.8954	11.3529	10.4718	9.26032	7.53092	10.0276	7.80975	8.11294	7.21791	9.21324	7.86843	7.84199	7.70744	8.34678	8.22384	8.48973	7.88617	8.18097	7.71345	7.64459
lnc-CDC26-3	ncRNA	chr9	113184292	113188561	-	1.2888	13.7733	12.8463	10.8959	13.2933	13.365	11.8719	9.90299	13.532	13.1211	11.6881	11.4813	12.1525	10.6072	10.5499	10.7036	9.59431	11.3312	12.2183	10.8416	10.9992	11.6865	11.5165
lnc-FAM20A-2	ncRNA	chr17	68425926	68427569	-	1.28764	10.6667	10.0017	7.8933	10.065	9.90614	9.54462	7.63437	11.1717	8.48931	9.03513	8.4901	8.942	8.47842	7.48095	7.83941	8.09862	8.39562	8.37752	7.9843	7.8408	7.97198	7.93822
lnc-FBXL5-10	ncRNA	chr4	15492729	15492972	-	1.28618	11.3506	10.9802	8.43479	11.1553	10.9536	10.0888	9.2423	11.2548	10.5755	10.7427	8.97494	10.7921	8.87507	8.72476	9.12473	8.65929	8.94747	9.67636	8.98314	9.04713	8.99355	9.50175
lnc-RALGAPA2-5	ncRNA	chr20	20385755	20391561	-	1.28576	9.59778	9.64484	6.39376	8.7346	9.25496	8.22368	6.00253	8.37992	7.09434	8.25452	7.00568	7.4034	6.66188	6.66524	6.79053	6.8388	7.0759	7.15656	7.07557	6.46511	6.90455	6.4248
lnc-NUMB-2	ncRNA	chr14	73272182	73274081	-	1.28449	9.98762	9.16097	6.4745	8.22311	8.77831	8.63809	6.29486	8.29324	7.11714	8.31049	6.74081	7.92647	6.90886	6.10848	6.88091	6.86441	6.50406	7.23482	6.75161	6.70349	6.4377	7.0585
lnc-PSD4-5	ncRNA	chr2	113117981	113130121	+	1.28428	6.09227	7.91298	4.72277	6.89997	7.7903	6.16929	5.10487	7.02028	7.19901	7.65155	5.55384	8.50181	4.45274	5.02538	3.99811	4.62469	4.66233	6.38746	4.77235	5.4732	5.10505	5.90766
lnc-MRGPRF-6	ncRNA	chr11	69303412	69303807	-	1.28376	13.6869	14.1614	11.1448	12.7152	13.7236	12.7439	11.2277	13.0871	13.0225	14.1427	12.8177	12.6626	11.3445	11.3259	11.3952	11.0532	11.5152	12.2569	11.0953	11.4214	10.6826	12.6115
lnc-SUMF2-8	ncRNA	chr7	56163145	56163533	+	1.28234	15.3783	15.8947	13.2134	14.6295	15.4934	14.6514	12.5878	15.0631	14.6199	15.8629	15.0165	14.3781	13.0877	12.8842	13.1524	12.6623	13.2951	14.2351	12.5009	13.2332	12.673	14.3671
lnc-ITGAX-2	ncRNA	chr16	31355134	31357862	+	1.28216	9.14558	10.3222	5.91634	8.38457	10.3678	8.48505	6.00556	10.1627	8.57898	8.53039	7.83799	8.08451	6.87635	6.73306	6.96217	6.65627	7.50346	8.23394	6.51517	7.12906	7.4583	7.70288
lnc-TDP1-1	ncRNA	chr14	90107675	90107995	+	1.28006	9.2895	10.0996	7.98988	9.52274	10.1861	8.66324	7.43755	9.79355	9.37225	9.09939	7.67063	8.83509	7.68616	7.53619	7.9759	7.23243	7.76849	8.66957	7.6222	7.45332	7.76042	8.17348
lnc-HMGN2-2	ncRNA	chr1	26551446	26554135	+	1.2797	10.9271	10.9312	8.87531	10.6808	11.2182	10.4793	8.29141	10.8846	9.91781	9.93593	9.10158	10.1302	8.73413	8.48659	9.28181	7.86185	8.74367	9.22516	8.79183	8.52028	9.20859	9.12791
lnc-PVRIG-2	ncRNA	chr7	100200138	100200946	+	1.27885	5.10159	7.24241	4.79389	6.80089	6.51262	6.69717	7.41943	6.19801	4.69286	7.35533	4.84688	5.32515	5.32477	4.78384	4.8358	5.542	4.62417	4.84521	5.00147	4.80092	4.87669	5.22389
lnc-CD164-3	ncRNA	chr6	108999939	109001472	-	1.27689	11.4173	11.1049	9.88664	10.1365	10.9018	12.89	11.5501	9.96335	9.04338	12.3402	9.00522	9.58855	10.2446	9.8974	9.74255	9.67602	9.5418	9.42491	9.19347	10.3716	9.97641	9.09577
lnc-RP11-297N6.4.1-3	ncRNA	chr8	11847093	11849578	-	1.27549	15.6787	14.3446	12.6689	15.0782	15.1539	13.7424	12.0164	15.242	15.2392	13.2248	13.3	14.0471	12.8122	12.4793	12.5836	12.5578	13.1267	13.8167	12.2823	13.003	12.7787	12.7735
lnc-NAMPTL-3	ncRNA	chr10	36944111	36944738	-	1.27462	7.42889	7.43716	5.43157	7.30006	7.51494	7.18383	5.84274	7.69919	6.53454	7.63328	5.83833	6.24435	5.60787	5.32461	5.56878	5.60365	5.54028	5.76884	5.75794	5.63211	6.0173	5.80789
lnc-PAPLN-1	ncRNA	chr14	73275674	73285497	+	1.27333	7.61641	7.41882	4.85116	5.82677	7.01864	6.2184	5.09902	6.68606	6.22353	5.88308	5.3036	5.59554	4.87669	4.4535	4.78992	4.42059	5.48998	5.85849	5.28832	4.91587	4.63694	4.50091
lnc-C6orf191-3	ncRNA	chr6	129578419	129598961	-	1.27075	8.53322	10.254	7.74816	11.542	9.69628	9.72899	8.13183	9.51138	10.0144	8.15103	8.29549	8.69992	6.82711	7.43348	7.96839	6.97765	7.7666	9.402	8.48937	7.69525	8.51846	8.65077
lnc-SDC2-4	ncRNA	chr8	96785128	96835191	+	1.26909	12.0542	11.086	8.58719	10.5572	11.4688	11.0585	8.08492	11.362	9.77741	9.83646	9.12959	9.77664	8.39544	8.5158	9.23031	8.69746	8.82179	10.4762	8.67289	8.89911	9.23709	9.56609
lnc-B3GNT5-10	ncRNA	chr3	183253283	183298504	+	1.26647	6.34865	7.74923	5.19039	6.79299	7.69535	6.09488	4.99413	9.37711	5.748	7.27157	5.0369	7.32817	5.18068	5.24176	4.71183	5.21409	5.48624	6.14822	4.8628	5.34536	5.4459	5.51516
lnc-TBXAS1-4	ncRNA	chr7	140023748	140024222	+	1.26629	8.49441	7.49838	5.98731	7.22197	8.25491	6.69124	5.09816	6.62882	6.1424	6.75567	5.98965	6.39483	5.13791	5.21191	5.23749	5.27162	5.5407	5.85226	5.97558	5.64001	5.23094	5.84952
lnc-HSPB11-3	ncRNA	chr1	53878322	53889789	-	1.2658	8.3815	8.37497	6.34654	7.89886	8.25781	7.25786	5.86168	7.72895	7.30469	8.20956	5.96607	7.49556	5.86521	6.22435	6.37259	5.6578	6.12926	6.77732	6.17274	6.01251	6.16227	6.72163
lnc-ZNF143-5	ncRNA	chr11	9585183	9588456	+	1.26571	7.84564	10.6307	10.0236	11.6781	9.26188	11.5495	12.2865	11.1872	9.00425	10.7155	8.96034	11.0165	8.67621	9.2941	9.08806	7.9536	8.45949	9.44433	8.70326	9.42291	8.68638	10.1255
lnc-NIPAL2-3	ncRNA	chr8	98553330	98602276	-	1.26543	9.75086	9.22231	6.21883	9.07766	9.14383	7.75048	5.80128	8.03568	8.23337	8.16755	6.9048	7.65903	6.05631	6.51393	6.59705	6.13869	6.78727	8.12966	6.93874	6.80287	6.52971	7.43898
lnc-SHOC2-4	ncRNA	chr10	111035523	111036006	+	1.26338	8.31921	7.202	5.1271	7.99152	6.57445	7.73041	6.2002	7.66584	5.1497	7.36838	6.17205	5.86299	5.23313	6.00213	5.90595	6.37453	5.31538	5.42982	6.36354	5.17482	5.11546	5.08416
lnc-HMGN2-3	ncRNA	chr1	26555199	26557036	+	1.26337	12.8502	12.7504	10.8684	12.8083	13.0308	12.4456	10.4268	12.8886	11.599	11.8546	11.1682	11.9962	10.323	10.5526	11.1903	9.89219	10.8942	11.3124	10.7835	10.546	10.6169	11.3914
lnc-ABCB1-3	ncRNA	chr7	87856291	87876305	-	1.26287	11.4983	12.2867	9.41756	12.1979	12.6556	11.6221	9.13573	12.8529	10.9714	11.1786	9.79186	11.1916	9.4738	9.0197	9.91229	9.81267	10.1804	11.0461	10.2604	10.006	10.5361	10.1949
lnc-DLG5-4	ncRNA	chr10	77063692	77084717	-	1.26268	3.9342	6.50132	4.10553	4.70543	7.11567	8.0827	3.49687	7.3363	4.16998	3.71362	4.0481	4.15504	4.41837	4.12338	3.62226	3.89688	4.00544	4.18503	4.2329	3.88342	4.00479	4.06614
lnc-NOP14-8	ncRNA	chr4	3512570	3518911	-	1.26261	12.4634	11.9032	9.81629	12.0678	12.7944	11.2237	9.90084	11.3909	11.4137	11.5309	10.3424	11.2354	10.2773	9.84444	10.2424	9.92104	9.71553	10.4519	9.55565	10.1625	10.3178	10.1883
lnc-HAL-1	ncRNA	chr12	96013239	96014324	-	1.26169	11.57	9.96744	8.22341	10.7169	9.25801	10.3391	7.87846	9.57544	9.31597	9.37365	8.29183	8.72288	7.98731	8.29713	8.21451	8.22837	7.9178	9.03522	7.95298	8.37994	8.56497	8.72887
lnc-EEA1-6	ncRNA	chr12	93135827	93137119	-	1.26118	5.85038	5.28114	4.22973	7.19557	5.44256	5.55596	3.69105	4.78121	3.88883	5.96491	4.06659	4.39473	3.88914	3.94115	4.22394	3.82329	3.9401	3.66049	4.05948	3.58782	3.74966	3.78706
lnc-SERP1-2	ncRNA	chr3	150611262	150611877	-	1.26088	10.3707	7.75078	7.12826	8.79917	9.44377	8.46708	7.76121	8.19164	7.30057	8.73017	7.31194	7.6637	7.07109	7.18542	7.08393	7.06473	7.30488	7.11562	6.32404	7.37974	6.74469	7.35168
lnc-DMRTC2-2	ncRNA	chr19	41808813	41810031	+	1.26015	7.75505	7.95022	6.10272	6.92664	7.3851	6.53258	5.29313	8.98322	6.87737	6.22866	5.71875	6.29736	5.44757	6.15714	5.393	5.24532	5.54054	6.19737	5.60498	5.67862	5.66213	5.9771
lnc-RSBN1L-7	ncRNA	chr7	77571154	77600965	+	1.26008	14.8082	15.4623	12.9679	15.1594	15.7496	14.9812	13.8784	15.7295	14.5613	14.5081	13.4114	14.234	13.1339	12.7767	13.815	12.9422	13.291	14.6634	13.7054	13.0537	13.3408	13.8787
lnc-FMN1-6	ncRNA	chr15	32765546	32767369	-	1.25949	9.41748	5.53438	5.35998	8.39169	8.59315	6.78791	4.02446	6.98982	6.19626	6.19097	4.82003	5.77856	4.7656	5.96611	5.97857	5.85903	6.29265	5.32263	5.64572	6.05503	5.40161	3.98398
lnc-RP11-54H19.8.1-1	ncRNA	chr1	156200390	156210427	+	1.25811	11.2421	11.0474	8.6374	10.4732	10.8574	10.3944	8.67884	9.9867	8.69891	10.0281	8.65318	10.1877	8.4957	8.19064	8.68911	8.38399	8.20587	9.21102	8.2735	8.75252	9.19704	8.71558
lnc-INSL4-2	ncRNA	chr9	5125965	5126974	+	1.25793	12.1813	12.5933	9.84183	11.4508	11.9873	11.4416	9.2673	10.9669	11.7735	10.9447	11.6956	11.1396	9.00628	9.43062	9.66795	8.75873	10.0818	10.706	9.55911	9.24787	9.78508	10.7645
lnc-SOD2-1	ncRNA	chr6	159639307	159640101	-	1.25787	9.52447	7.17139	5.52843	6.3947	5.91442	6.87444	4.33362	7.30977	5.89378	5.51549	5.15769	5.39805	4.64039	4.82221	4.68327	5.29882	5.12486	5.72042	5.25671	5.42485	5.29884	5.43209
lnc-LRRN1-1	ncRNA	chr3	3848937	3849834	+	1.2547	7.88065	5.45404	4.49933	7.38434	7.28352	6.72759	4.45289	4.74678	4.88097	7.12122	4.81912	5.71256	4.83699	4.71575	5.16708	4.44781	4.64525	4.75226	5.07113	4.17374	4.53255	4.58691
lnc-H2AFB2-1	ncRNA	chrX	155348752	155349799	+	1.25382	10.2797	10.5304	8.32568	10.6337	10.6292	10.2132	8.29805	9.63782	9.22896	9.86418	8.70918	9.02413	7.96767	8.27406	8.60277	7.77748	8.26332	9.19712	8.71528	8.18054	8.91008	8.50165
lnc-SLC2A14-3	ncRNA	chr12	7921547	7925908	-	1.25345	17.3877	18.149	14.8459	17.3154	17.7949	16.9249	14.7868	18.4389	16.8205	16.4129	15.8446	16.909	15.3704	15.0055	15.5588	14.7562	15.7509	16.0112	14.9356	15.6729	16.0832	15.7125
lnc-PLEKHA7-6	ncRNA	chr11	16186781	16252536	-	1.25255	6.82785	6.7197	5.64391	5.61711	7.1743	6.8163	7.56157	7.40189	7.45497	6.18961	5.22284	7.52916	5.10715	5.07526	5.49479	5.49362	5.44066	5.35447	5.40218	4.72402	5.16032	5.85353
lnc-PAPSS2-8	ncRNA	chr10	87925523	87933487	+	1.25212	16.9531	16.6008	14.799	16.3702	16.7535	15.9314	14.4264	16.7203	15.145	16.5336	14.3369	15.921	14.3818	14.4374	14.6292	14.0771	14.7615	15.5376	14.749	14.7724	14.6257	15.0247
lnc-TNIK-4	ncRNA	chr3	171623304	171624862	-	1.2517	7.54432	7.17338	4.96549	7.03382	7.67834	5.24018	4.59891	6.88405	5.7654	5.49965	5.05281	6.15409	4.41135	5.32093	4.74067	4.41591	4.01819	6.0624	4.69369	5.13237	5.2072	4.63029
lnc-IL12RB2-8	ncRNA	chr1	67685229	67686588	+	1.24983	8.40255	8.96571	6.82205	8.6786	9.86234	8.20797	6.94071	9.20846	7.84005	7.86261	6.7876	8.02425	7.38601	6.75275	7.13664	7.26268	6.60812	6.71153	7.16136	6.70054	6.92689	6.89294
lnc-MFSD1-5	ncRNA	chr3	158822443	158829719	+	1.24777	15.214	14.9659	13.2199	15.5358	15.2681	14.785	12.7625	14.9784	15.0712	13.3805	13.6745	13.8261	12.7754	12.8921	12.6342	11.9972	13.3544	14.4473	13.4619	12.9832	13.8565	13.3414
lnc-H2AFB3-1	ncRNA	chrX	155491449	155492489	-	1.24577	10.0419	9.91893	8.20976	10.2796	10.295	9.98941	7.96008	9.38484	8.97854	9.56077	8.62384	8.58188	7.56107	8.0288	8.37033	7.19563	8.02247	8.87165	8.44214	7.78864	8.5046	8.60231
lnc-HORMAD2-5	ncRNA	chr22	30017683	30019651	+	1.24571	12.4758	12.3833	10.6125	11.5318	12.7204	12.1525	10.3808	12.0545	10.8935	11.7048	10.4174	11.2032	10.4439	10.5586	10.1859	10.6675	10.1684	10.4596	10.0785	10.5207	10.609	10.0307
lnc-LIPH-3	ncRNA	chr3	185646880	185649523	-	1.24562	8.11233	7.55619	5.85816	8.70052	6.94564	7.32511	7.65077	7.44102	8.13804	5.6	6.08985	8.03655	5.58093	5.39529	6.12546	5.47143	6.19775	6.75657	5.89498	5.97547	5.78666	5.73491
lnc-CLDN16-7	ncRNA	chr3	190624595	190625169	+	1.24485	7.57223	8.19662	5.73665	7.07974	8.57087	5.57409	5.08474	8.61504	6.27511	6.75559	5.47539	7.67531	5.63004	5.75233	5.30791	5.25308	5.35146	5.69007	5.32978	5.73169	5.61137	5.60618
lnc-PGC-2	ncRNA	chr6	41687094	41688200	-	1.24466	9.93958	9.79028	8.26508	9.70583	10.028	10.093	8.40428	8.95534	8.53119	10.5615	7.65797	8.82652	7.79356	8.28168	8.33714	8.17907	8.1944	8.80316	7.77581	7.87614	8.03429	8.43322
lnc-WBP2-1	ncRNA	chr17	75843159	75844313	-	1.24452	10.1344	10.2344	7.64513	9.65292	10.0317	9.45027	7.94949	9.97331	9.41206	8.96139	8.19087	9.25009	7.81543	7.70059	8.36991	7.16545	7.8911	8.41054	8.01233	8.12752	8.17302	8.09298
lnc-METTL14-2	ncRNA	chr4	118610935	118618201	+	1.24417	13.3307	14.1389	11.8989	12.8106	13.8064	12.6537	11.4979	13.2653	12.3139	13.6989	11.8645	12.8335	11.5661	12.0114	11.0098	12.0877	11.5901	11.788	11.0968	11.4814	11.8619	11.1771
lnc-PIK3CG-4	ncRNA	chr7	106425463	106511544	+	1.24292	10.9222	7.56345	5.18574	6.55452	7.90529	6.25178	5.18496	8.43436	7.11264	8.14782	5.52601	7.72529	5.72001	6.10163	5.67953	5.61227	5.3429	7.38576	5.77907	5.97577	5.53281	6.61922
lnc-NPL-2	ncRNA	chr1	182831689	182837951	+	1.24215	7.51751	5.35937	4.13215	6.13	6.52234	6.10291	4.08363	5.95093	5.75493	5.82315	4.32245	4.40887	4.54111	4.4984	4.35468	4.56379	4.82669	4.60426	4.20186	4.34666	4.88076	4.39695
lnc-KCNJ12-9	ncRNA	chr17	21284710	21314227	+	1.24209	9.00402	9.45013	6.86058	8.42736	9.25005	8.51355	8.25413	9.4015	8.4952	8.07728	7.41562	8.64805	7.30429	7.12127	7.25905	6.7821	7.12876	7.44061	7.0662	7.38002	7.16003	7.26946
lnc-IL32-1	ncRNA	chr16	3053256	3055380	+	1.24049	12.8461	12.6219	9.93117	11.85	12.4412	12.5918	9.97765	10.9683	10.3856	11.9804	10.0633	11.8055	9.96636	10.114	10.1841	9.69449	10.482	10.2818	10.4994	10.308	10.3092	10.1189
lnc-GBA-1	ncRNA	chr1	155231272	155233637	-	1.24025	6.51945	6.77629	4.87125	5.99519	6.451	6.22068	5.08696	7.21957	6.07648	5.76363	4.27982	5.28403	4.88765	4.93696	4.98037	4.94894	4.9998	4.59465	4.99902	4.98334	4.74877	4.65027
lnc-RHBDL3-5	ncRNA	chr17	32203860	32207541	+	1.24005	12.4982	12.6479	10.5008	12.253	12.7177	11.7698	9.61696	11.442	11.7429	11.7684	10.5928	11.0531	10.0309	9.96508	10.1219	10.1231	10.3227	11.1459	10.4319	10.4004	10.6222	10.6586
lnc-TLE1-3	ncRNA	chr9	81574668	81575219	-	1.23988	4.55002	6.19872	4.79852	6.71811	5.68099	7.85008	5.80551	5.8123	4.71893	7.81341	5.00231	4.94663	4.63397	4.92706	4.58789	4.27725	5.34267	4.92318	4.43957	4.66992	4.8682	4.43872
lnc-TXNDC2-6	ncRNA	chr18	9814048	9845692	+	1.23924	14.5573	14.9647	11.2895	13.673	14.0895	13.9232	9.91441	13.9777	13.1459	12.8601	12.6048	13.326	11.9796	12.0339	10.3198	11.4373	12.4786	13.1386	11.5177	11.651	11.8351	11.6809
lnc-CYBB-2	ncRNA	chrX	37773667	37783899	+	1.23897	10.9027	12.6313	10.0525	11.9292	11.2215	10.878	9.77126	12.061	11.9876	9.74334	10.294	10.9006	9.7538	10.0014	9.01539	8.87925	9.61854	11.3664	9.57611	10.0808	8.89482	10.1653
lnc-C2orf80-1	ncRNA	chr2	208251261	208255113	-	1.23863	7.72607	7.51016	5.76499	8.40152	8.2591	7.01873	5.07262	7.45944	7.15593	6.50792	6.19058	6.65381	5.08011	5.00756	5.46032	5.35507	5.95563	6.52044	5.60759	5.94577	6.09089	6.32042
lnc-COIL-5	ncRNA	chr17	56908483	56913117	-	1.23743	12.2276	12.7853	9.58688	11.6707	12.8844	11.0698	9.09797	10.8308	10.8394	11.7168	11.4742	12.2806	9.53957	9.1881	9.70088	8.86559	9.38621	10.2916	9.00543	10.4099	9.67201	10.5882
lnc-CLGN-2	ncRNA	chr4	140101867	140105514	-	1.23641	9.58353	8.95524	5.32995	9.07722	8.84946	8.72541	5.31222	6.43139	6.53903	8.66496	5.64593	7.12172	6.25342	5.80457	6.08537	6.71724	6.8934	7.31022	6.7092	6.17434	6.73011	6.67967
lnc-C20orf160-1	ncRNA	chr20	32052288	32072589	+	1.23443	8.93937	8.96308	6.66802	8.82249	9.04777	7.344	6.33503	8.88779	8.33996	7.60044	7.5359	8.07828	6.46167	6.26213	5.78198	6.51916	6.59171	8.03718	6.40958	6.45628	6.89793	7.29261
lnc-SLC25A1-3	ncRNA	chr22	19229845	19232821	-	1.23283	8.10291	7.84674	6.45403	8.47881	7.68658	7.0995	5.69653	6.80116	6.70988	6.72034	5.41615	6.8009	5.87513	6.33663	5.94229	5.78516	6.04703	5.82455	5.68914	6.13032	5.4686	5.8059
lnc-DNAJC3-1	ncRNA	chr13	95792699	95792932	+	1.23154	12.8877	12.3781	10.5431	12.6803	13.3097	11.9969	10.4506	12.3335	11.7698	10.9043	10.3661	12.1901	10.9407	10.5441	10.4001	10.549	10.3067	10.9604	9.96672	10.8726	10.623	10.6068
lnc-GPR141-3	ncRNA	chr7	37650301	37802383	+	1.22876	8.83985	8.30915	6.01074	8.56775	7.83556	8.32833	6.76182	8.30344	6.81314	7.67135	6.56361	7.39085	5.50478	6.18242	6.80766	5.93302	6.2049	7.09739	6.24095	6.84281	6.8695	6.54637
lnc-BROX-1	ncRNA	chr1	222739684	222747447	+	1.2271	5.34176	8.01669	6.08723	7.015	6.84279	8.78958	7.65556	5.91409	4.7486	9.9192	5.74191	5.9895	5.70417	5.84415	5.63631	5.13064	5.80298	7.28498	6.16488	5.12999	5.85244	5.38942
lnc-KIAA1462-7	ncRNA	chr10	29657870	29686640	-	1.22705	12.0821	11.8286	9.11772	11.4444	12.0107	10.9758	8.29344	12.3798	11.034	10.8014	9.15549	10.4592	9.88444	9.80727	9.42559	9.78618	9.65345	10.0768	9.54895	9.9498	10.0391	9.45058
lnc-DERA-4	ncRNA	chr12	16347643	16370408	+	1.22678	8.34163	6.70857	5.41004	8.44929	7.44451	6.82188	5.43224	7.31347	6.93202	6.50028	4.82786	7.85618	5.761	5.29641	5.30555	5.08087	5.8795	6.17867	5.65777	5.49616	5.92181	5.24163
lnc-RHBDL3-6	ncRNA	chr17	32142677	32199504	+	1.22575	14.3948	14.3219	12.5549	13.9154	14.5363	13.5074	11.3422	13.4827	13.4436	13.1853	12.3016	13.2223	11.7359	11.7709	12.2509	11.6867	11.9741	12.7981	12.1876	11.8999	12.5349	12.5496
lnc-GSG1L-4	ncRNA	chr16	28111173	28111647	-	1.22535	11.4519	10.3522	7.5682	9.84699	10.3355	9.62565	9.09263	9.78929	8.79096	10.4026	9.08942	9.14164	8.06742	8.40084	7.72227	8.58026	8.67836	9.09856	8.429	8.04237	7.97761	8.77532
lnc-GSG1L-3	ncRNA	chr16	28105689	28106422	-	1.22425	14.8471	14.7277	12.2848	13.8165	14.7539	14.1988	12.5981	14.2756	13.0454	14.5241	12.7548	13.3977	12.0959	12.6896	12.6203	12.7133	12.8416	13.0451	12.571	12.4203	12.5411	12.5047
lnc-NUDT22-2	ncRNA	chr11	64220835	64223120	+	1.22425	11.3689	12.3425	10.3154	12.3292	12.0328	11.785	9.7495	11.7927	11.9098	10.7809	10.3546	11.2935	9.91094	9.71088	10.1425	9.35141	9.88969	10.9725	10.1599	9.81397	10.6707	10.3263
lnc-TMEM171-3	ncRNA	chr5	73034468	73037192	+	1.22093	9.14168	6.89476	5.98869	7.63769	8.8378	7.04426	5.84282	8.6417	7.24162	7.54156	6.09889	6.97751	5.93465	6.43633	6.25799	5.64655	6.23656	7.27697	6.3737	6.31084	5.58247	5.99152
lnc-CLDN16-8	ncRNA	chr3	190642163	190642503	+	1.22081	10.2463	10.1572	8.16409	9.72157	11.6294	8.4263	7.7988	11.3927	8.48752	9.7603	8.13426	9.42946	8.51841	8.63024	8.36164	8.10636	8.26008	7.99352	8.06936	8.63079	8.09871	8.05841
lnc-ARPC1A-1	ncRNA	chr7	99385700	99388956	+	1.22076	11.6715	12.2345	9.619	12.1202	11.8005	11.2477	9.66345	11.8488	11.648	10.5948	10.4039	11.2709	9.86816	9.1948	9.75098	9.39444	9.80457	10.6527	9.73591	9.97713	10.159	10.0765
lnc-ADCY1-3	ncRNA	chr7	45773595	45788814	+	1.21924	15.3779	16.1235	13.1594	15.0083	15.5144	14.7803	13.5374	15.5231	14.269	15.7513	13.6395	14.9882	13.4678	13.4395	12.9559	14.1384	13.6044	14.153	13.3148	13.7006	13.3329	13.4876
lnc-PTPN13-4	ncRNA	chr4	85924697	85942450	+	1.21676	8.95251	7.81718	4.42944	7.26665	8.77202	7.90021	5.61761	6.80298	6.73637	7.07039	5.41435	6.32053	5.63523	6.34422	5.38178	6.42104	5.67089	6.89841	5.97212	5.58086	6.01048	5.38734
lnc-DNHD1-5	ncRNA	chr11	6608746	6609815	+	1.21645	12.3803	13.4126	10.2069	13.101	12.7302	12.2121	10.913	13.0209	12.8908	11.2284	11.1366	12.1188	10.4607	10.2112	10.455	10.102	10.9486	12.0136	11.379	10.5787	11.0497	11.4641
lnc-ANKRD34B-5	ncRNA	chr5	80628538	80654547	-	1.21552	9.02069	9.95708	8.05241	10.0368	10.0489	9.27628	8.33477	10.3449	9.04382	9.34901	7.89034	10.8226	7.35078	7.28866	7.86086	7.31706	7.66926	7.79715	8.46798	7.57649	8.62502	8.90507
TREML3P	ncRNA	chr6	41208554	41217947	-	1.21535	7.33668	6.35425	5.4271	7.21659	6.87085	5.54229	5.49672	7.96599	6.72975	5.53058	5.4632	5.1609	5.65916	5.46835	5.22075	4.63481	5.14263	5.24416	5.38506	5.28299	5.27073	4.84804
lnc-GYG1-2	ncRNA	chr3	148990601	148992566	+	1.21395	7.89772	8.96926	5.68151	7.06821	9.51694	7.21298	5.71783	7.15178	5.86117	6.84047	6.10569	7.7455	5.66207	5.48148	5.58428	5.99371	5.93371	6.1134	5.25333	5.90233	6.13413	5.82445
lnc-OTOA-1	ncRNA	chr16	21626742	21627569	+	1.2133	11.1035	12.4089	9.15992	11.6081	12.6938	10.5741	8.22812	11.2204	10.3139	10.2374	8.89841	10.9948	9.55874	9.52389	9.63717	8.93908	9.11483	9.87473	8.8466	9.63392	9.99248	9.4835
lnc-AC092964.1-5	ncRNA	chr3	172126973	172227263	+	1.21252	11.1551	11.2718	8.55683	10.5901	10.7353	9.58264	7.45055	10.3171	9.64204	10.9056	8.88955	10.3882	8.27725	7.86894	8.72283	7.04969	8.33591	9.97547	8.61044	9.24718	8.89592	9.43685
lnc-COIL-7	ncRNA	chr17	56890521	56891526	-	1.211	10.9299	10.9134	8.12818	9.68621	10.8341	9.01439	6.85143	8.79874	8.87777	9.54291	9.65556	10.3326	7.58734	7.15305	7.66524	7.14901	7.61779	7.99709	7.00516	8.60144	8.24214	8.75407
lnc-MCL1-1	ncRNA	chr1	150568973	150569269	-	1.20988	13.6373	11.3895	8.73348	10.976	11.5883	10.9587	8.77763	12.5382	10.4706	11.0446	10.4058	10.7086	9.53334	8.74662	8.69819	9.55037	10.0439	10.3813	9.41953	9.88595	10.0254	10.2195
lnc-PLEKHG1-1	ncRNA	chr6	150934968	150935566	+	1.20974	9.16667	7.08513	6.74209	8.52826	9.06293	8.01352	7.64496	9.31083	7.56536	7.81494	6.43942	7.68347	7.2963	6.96476	6.85173	6.94766	6.20953	7.15033	6.24567	7.08383	6.91871	6.81327
lnc-GOLM1-3	ncRNA	chr9	85553873	85579025	-	1.20896	11.7244	12.1504	9.84851	11.4312	12.51	11.1792	9.5916	12.0677	10.9086	10.8217	9.80224	10.7344	9.83219	9.90187	10.1259	9.97078	9.77565	9.98397	9.90129	10.007	10.0856	10.0516
lnc-UVRAG-1	ncRNA	chr11	75775904	75776929	+	1.20893	7.61555	7.64148	5.73813	6.40224	8.53596	7.76058	5.78883	8.09267	6.80055	7.66851	5.9656	7.0955	5.5311	5.49519	4.73238	5.47002	6.02559	7.65765	6.08391	5.71128	5.58796	6.59002
lnc-ZNF483-2	ncRNA	chr9	111664480	111664832	+	1.20765	7.23065	8.70994	5.47555	7.18493	9.38752	7.49463	5.41257	6.90761	7.59999	8.19354	6.61467	7.97349	6.23652	5.80937	5.83656	6.08872	5.56696	6.12691	5.88013	6.21588	5.66192	5.81332
lnc-AC090616.2.1-5	ncRNA	chr17	32227890	32228108	-	1.20688	9.05468	9.34015	7.03751	9.01584	8.67659	8.16114	7.43848	9.05347	8.61972	7.97117	6.83567	8.41798	7.41137	6.94756	7.11226	6.63559	7.04832	7.63124	7.0018	7.16385	6.76177	7.79248
lnc-CALB1-4	ncRNA	chr8	89935432	89937347	-	1.20665	8.6966	11.251	7.60531	8.66777	9.51225	7.97539	8.19684	11.1471	9.26946	8.5181	8.26728	8.44945	7.61121	7.5846	7.88457	7.76486	7.73072	8.86414	6.83797	7.6198	7.2439	8.66942
lnc-GTF2I-3	ncRNA	---	---	---	---	1.20545	7.52477	8.59958	6.12626	7.14674	7.13751	7.32477	6.1734	7.89933	7.46512	6.96627	6.70973	6.57659	6.02007	5.56067	6.06008	5.1094	6.07731	6.94413	5.66899	5.35427	5.82858	6.46123
lnc-SDCBP-3	ncRNA	chr8	58552924	58572301	+	1.2044	15.9943	15.5075	13.5241	14.9646	15.7175	15.1791	13.126	15.8562	14.7591	14.6371	13.8084	14.7769	13.6211	13.3318	13.1678	13.1664	13.62	14.8887	13.1461	13.7027	13.5843	13.8515
lnc-SUSD4-2	ncRNA	chr1	223134432	223143248	-	1.20385	13.2211	11.3805	9.5452	11.1979	11.6549	10.0844	8.87257	9.97808	10.204	10.7407	9.7124	10.274	9.2001	9.42311	9.02361	8.57273	9.39497	10.293	9.32757	9.32507	9.71613	9.54635
lnc-WISP1-1	ncRNA	---	---	---	---	1.20374	8.60251	8.71476	6.11362	7.10126	9.46768	7.06533	6.47885	8.44747	6.22837	7.67053	6.33721	7.60024	6.14093	5.92943	5.73859	6.06707	6.60258	6.65327	5.8964	6.38674	6.22732	7.04378
lnc-OBFC2A-13	ncRNA	chr2	191377522	191383339	+	1.20274	7.11929	8.78457	6.09854	8.37662	6.84268	7.83682	7.66389	11.108	7.81744	8.1587	6.17117	6.33103	6.9791	6.71577	6.43665	5.60592	7.29731	7.4112	7.64834	7.08356	6.62294	7.03191
lnc-BTLA-4	ncRNA	chr3	112411244	112460780	-	1.20186	6.49866	9.73044	6.97878	9.2945	8.31499	10.871	8.89856	6.88798	7.58246	10.686	7.53136	7.94986	7.01009	6.99402	6.84447	6.70626	7.48222	8.89834	7.40145	7.27662	7.3133	7.06164
lnc-IGFBP1-9	ncRNA	chr7	45814602	45815263	+	1.19997	10.1855	11.3236	8.01511	9.57683	10.8331	9.22336	8.22024	9.98693	9.04131	10.6647	8.64772	9.9243	8.04564	8.09854	7.72051	8.52058	8.40911	8.94042	8.38406	8.43582	8.61941	8.33901
lnc-EPM2AIP1-6	ncRNA	chr3	37063742	37066684	-	1.19973	10.6567	11.5963	9.06848	10.7885	11.1437	10.3135	9.19382	11.7713	10.6868	10.7071	9.1097	10.3589	9.13272	9.20044	9.0904	9.01699	9.26545	9.74405	9.08835	9.45568	9.60362	9.6484
lnc-SORBS1-2	ncRNA	chr10	95238634	95247620	-	1.19909	6.56307	10.8202	7.67532	11.6059	8.72226	9.44339	8.90085	8.01792	10.7191	7.84868	7.94849	8.25058	7.46192	7.50844	7.39764	6.93061	7.72968	8.64414	8.94969	7.2195	7.65395	8.29627
lnc-LTBR-3	ncRNA	chr12	6406285	6406595	+	1.19909	8.15194	4.57865	3.71396	6.34755	6.42382	4.28536	3.74335	4.32688	5.45768	5.68304	3.76467	4.34526	4.47391	4.10446	4.16532	3.72991	3.40239	4.26957	3.89878	4.01161	4.25625	4.44349
lnc-EMILIN2-3	ncRNA	chr18	2920966	2921685	+	1.19774	9.01675	6.74253	5.46027	7.45181	8.03221	6.11301	4.87903	6.30725	5.82872	6.48132	5.18508	5.91397	4.93246	5.01473	5.51118	5.02573	5.47101	6.08367	5.35723	5.54927	5.44743	5.71079
lnc-RHOU-3	ncRNA	chr1	228746240	228746669	+	1.19765	6.10002	7.2846	4.39169	7.46627	6.46558	4.76072	4.71857	7.65728	6.66785	5.99709	5.47674	5.39761	5.07328	4.81391	4.79208	4.39281	4.59247	4.71804	4.81221	5.31699	4.77893	5.27481
lnc-FABP2-1	ncRNA	chr4	119405523	119410660	-	1.19715	14.6608	14.7604	12.3152	13.8699	14.8259	13.831	12.7654	14.4103	13.6338	15.1087	12.7745	14.2606	12.2729	12.6461	12.2443	12.9035	12.9957	13.4177	12.2677	12.8652	12.4067	12.7971
lnc-RANBP3-4	ncRNA	chr19	6026196	6110473	-	1.19685	7.26286	7.16092	6.09091	7.07797	7.40756	6.23086	5.27194	7.33358	7.20064	6.39611	5.18809	6.11823	5.95059	5.5848	5.36639	5.62903	5.18689	5.60243	5.45669	5.55524	5.3817	5.53774
lnc-GEMIN5-1	ncRNA	chr5	154818494	154850653	-	1.19394	7.41097	9.92346	6.65001	10.8015	8.64098	9.75002	8.23877	7.23074	10.2004	7.42172	7.43752	8.63858	7.13653	7.16807	6.72935	6.89535	6.54388	8.51335	8.70588	6.65993	7.76075	7.00587
lnc-C13orf35-4	ncRNA	chr13	112703287	112810699	+	1.19377	11.9915	12.1196	9.41126	11.1461	11.854	10.8798	8.85659	11.4463	11.1614	10.5825	9.90897	10.8951	9.62603	9.15175	9.57555	9.24724	9.47071	10.5751	9.38678	9.6463	9.8809	9.64915
lnc-C11orf1-2	ncRNA	chr11	111864254	111864460	+	1.19252	11.6961	11.9099	9.2617	11.4835	11.7697	10.6373	8.93576	11.702	10.891	11.5927	10.1471	10.9992	9.75289	9.9146	9.22522	9.38798	9.43121	9.98579	9.40664	9.76503	9.31441	10.2155
lnc-ATP5F1-3	ncRNA	chr1	111474568	111478511	+	1.19204	14.2407	13.4263	11.6502	13.228	13.8797	12.614	10.2069	13.5975	12.3668	13.1286	12.1295	12.0965	11.6227	11.3907	11.2103	10.9142	11.8048	12.4449	11.287	11.3594	11.9657	11.4763
lnc-LRRC57-4	ncRNA	chr15	42421958	42425781	-	1.19179	13.802	13.5806	11.9322	13.18	14.1452	13.2217	11.3477	13.1119	12.4392	12.1223	11.8125	13.1213	11.3196	11.5596	11.6473	10.7608	11.7642	12.3096	11.5159	11.2962	11.5788	11.6723
lnc-NDUFB3-2	ncRNA	chr2	201118523	201119177	+	1.19167	11.4523	11.6206	9.29216	10.3241	11.4136	10.8018	9.61939	10.6561	9.52754	10.9434	9.31227	11.2365	9.07656	9.1352	8.86501	8.96512	8.60397	9.59808	8.83205	9.79176	9.28107	9.78354
lnc-UNC45A-3	ncRNA	chr15	90917652	90919698	+	1.19144	10.0922	8.6817	7.13973	8.33343	8.84175	8.48301	7.45477	7.61175	7.88019	8.82866	7.1868	8.33987	7.1765	7.30564	6.90929	6.98618	6.79594	7.57697	6.71901	6.95457	6.88435	6.88411
lnc-PHTF1-1	ncRNA	chr1	113749522	113759489	-	1.18976	8.46642	8.80001	6.4083	8.27853	8.79254	7.54709	6.65028	6.94301	7.16863	8.16931	6.12231	8.09226	6.09006	6.34943	6.38983	6.07402	6.30738	7.04367	5.97365	6.22307	6.7915	6.93466
lnc-MDM4-2	ncRNA	chr1	204626775	204629712	+	1.18871	8.47245	9.53507	7.89876	8.47629	8.72995	10.3252	9.88127	7.41148	8.22153	10.4671	8.09233	8.33473	7.56288	7.57714	7.60165	7.49257	7.55304	7.72689	7.81451	7.9836	7.96034	7.33883
lnc-MRPS18A-6	ncRNA	chr6	43624614	43625864	-	1.18835	10.4043	12.5733	9.06318	11.7096	10.2307	11.2549	9.26768	11.7677	11.168	10.309	10.7985	10.0335	9.24908	8.89598	9.38602	8.16022	9.09716	10.3174	9.91588	9.45365	9.68713	10.0433
lnc-COX7C-15	ncRNA	chr5	87303554	87303881	+	1.18632	9.46573	8.77143	6.88346	9.40048	8.31881	9.48129	7.89296	7.4114	8.7425	9.49938	7.48231	7.88929	6.7445	6.49376	7.36353	7.57052	6.71816	8.20935	7.32888	7.22456	8.3214	7.45885
ULK4P3	ncRNA	chr15	30103732	30131745	+	1.18605	10.935	10.101	9.13658	10.5163	10.0299	8.98351	7.74754	10.721	9.82957	9.96753	8.53271	9.00906	9.48118	9.5913	8.35098	8.85464	8.21464	8.47031	7.62199	8.46908	8.0648	8.66826
lnc-SAP30-10	ncRNA	chr4	173398861	173400328	+	1.18496	9.52786	5.27901	4.51712	7.5792	7.29929	7.13179	5.15112	6.12963	5.46479	6.18217	5.05863	5.58506	4.78263	4.99484	4.97262	4.97416	5.51215	6.08958	5.34258	4.70723	5.35178	5.52359
lnc-MMP15-2	ncRNA	chr16	58001401	58021617	+	1.18488	9.07242	10.2987	7.47975	8.66083	9.93022	8.24068	7.5429	9.75179	8.42226	8.19865	7.60273	8.96415	7.27829	7.19993	7.55247	6.74013	7.49218	7.98151	7.24337	7.44841	7.52138	7.87468
lnc-LARP7-4	ncRNA	chr4	112564988	112565398	+	1.18325	10.3948	10.7135	8.37418	10.4844	10.5342	10.1891	8.71874	10.7719	9.99651	9.4549	8.62992	9.5352	8.5836	8.11377	8.6961	8.54335	8.76913	9.29157	8.87867	8.75048	8.46804	9.09986
lnc-BSG-1	ncRNA	chr19	582496	583492	+	1.18242	10.9872	10.3145	9.27803	11.0761	11.4272	10.3788	10.9924	11.5664	11.5985	10.1667	9.84588	11.0678	9.10779	9.24709	9.57482	8.69764	9.53232	9.7024	8.95428	9.36235	10.1035	9.95816
lnc-RUNDC3A-5	ncRNA	chr17	44350289	44351795	+	1.1819	14.4284	14.2203	12.2403	13.3339	14.3525	13.8037	10.2106	14.6595	14.0335	13.7095	12.9271	13.6668	12.2385	11.73	11.2593	11.7897	12.5325	13.3185	11.62	12.1493	12.5673	12.0089
lnc-TDRD10-2	ncRNA	chr1	154435010	154465314	+	1.18104	12.4727	11.3776	8.91666	11.5345	11.3616	10.9338	6.2346	10.1118	10.6967	10.3804	9.33409	10.5129	8.41066	8.21354	9.10651	8.37953	9.00817	10.4387	9.27749	8.89606	9.71495	9.35923
lnc-RFT1-4	ncRNA	chr3	53232760	53235160	-	1.17954	11.5898	10.9575	8.99745	10.8028	11.2197	10.9289	8.32582	11.2086	10.8284	9.52433	9.04427	10.0551	9.42115	9.11904	8.96866	8.72109	9.30147	10.0771	8.95794	9.07905	9.35538	9.00531
lnc-PPP4C-5	ncRNA	chr16	30065762	30067621	+	1.17922	12.0677	12.4401	10.578	12.3575	12.2712	11.866	10.1154	12.7842	12.049	11.7417	10.7699	11.6754	10.6004	10.4283	10.5138	10.3178	10.6205	11.0215	10.2216	10.4719	10.5438	10.5894
lnc-CLCA4-2	ncRNA	chr1	86734244	86738695	+	1.1784	11.0644	11.4366	9.04191	10.3355	11.4964	10.2122	9.25299	10.6018	9.82464	10.5656	9.02671	10.167	9.4911	9.36159	9.14523	8.97512	8.97622	9.34179	8.60436	9.09135	8.61732	9.65989
lnc-CCDC54-12	ncRNA	chr3	105409885	105494414	+	1.17638	7.47509	7.31218	5.53966	6.80323	9.574	7.68232	5.66425	7.6833	6.03405	6.13264	6.00072	6.56333	5.84518	5.52358	5.06182	5.72307	5.63417	6.66282	5.3518	5.6338	5.5616	6.20248
lnc-NBPF6-3	ncRNA	chr1	108050419	108052354	+	1.17512	9.21107	7.52611	5.56907	9.28153	8.31345	9.02279	6.12141	8.06872	7.96434	7.43433	5.90599	7.3099	6.3119	5.66714	6.76248	5.66581	6.87694	8.42135	6.63952	7.10427	6.29409	7.15455
lnc-MBP-15	ncRNA	chr18	76358197	76359565	-	1.17508	12.1545	10.9627	8.96065	11.1427	11.245	11.4763	8.29218	10.8387	9.99156	10.2789	9.49318	9.62088	9.54983	8.73359	9.14836	9.34669	9.87476	10.3434	9.44318	8.70035	9.26196	8.79469
lnc-C22orf15-3	ncRNA	chr22	23698070	23698544	+	1.17303	9.05718	9.38002	6.79453	7.80573	8.76512	7.67278	6.63232	9.74758	7.20624	8.19238	7.00406	8.0511	7.035	7.10742	6.77349	6.66297	6.85715	7.11289	6.38028	7.02233	6.97206	6.44959
lnc-ARPC1B-1	ncRNA	chr7	99394042	99394801	+	1.17185	14.3413	14.564	12.3076	14.6512	13.3956	13.885	10.7953	14.4839	14.3911	11.9291	12.3062	13.9385	12.4348	11.6815	12.204	10.1602	11.6166	12.9659	12.0916	12.568	12.9376	12.726
lnc-CMTM2-1	ncRNA	chr16	66586909	66588275	+	1.17167	7.09049	7.98186	5.94069	6.71634	7.74952	9.02071	6.10467	7.34673	5.81369	5.44882	5.52418	6.95005	5.64701	6.04434	5.57661	5.56331	5.54608	6.17882	5.65687	5.58687	5.22714	5.49486
lnc-CYP4F12-1	ncRNA	chr19	15660448	15661293	+	1.16956	7.96863	8.91346	6.42887	8.36664	9.32153	9.74872	7.33795	7.18481	7.69665	8.92642	6.81192	8.66968	6.84405	6.8493	6.65608	7.17243	6.59781	7.44033	6.6946	6.97782	6.39542	7.12827
lnc-PLD1-3	ncRNA	chr3	171600405	171602338	-	1.16848	7.6659	6.29957	3.7314	6.9637	7.07551	5.54855	4.25564	6.44472	6.04756	5.59438	4.83525	5.27204	4.58555	5.40619	4.33925	4.68564	4.93904	5.17188	4.17786	4.59117	5.01382	4.51286
lnc-FAM114A1-1	ncRNA	chr4	38826924	38829499	+	1.16848	7.92024	7.2359	6.01879	7.79098	7.54594	6.8916	5.84138	6.17133	6.20515	7.35865	5.87608	6.73865	5.5391	5.65783	5.46833	5.71537	5.86243	6.00705	5.44746	5.63106	5.23728	5.5736
lnc-GPR160-1	ncRNA	chr3	170087810	170089590	+	1.16825	8.68732	8.55469	7.14776	8.48449	9.37577	9.14477	7.71821	7.9597	7.33963	9.40134	7.02981	7.42056	7.17627	6.61616	7.6581	8.27739	7.06093	7.57925	7.32324	7.18474	6.30769	6.92333
lnc-CDCA2-9	ncRNA	chr8	25296582	25299470	+	1.16647	11.5748	10.5843	8.42869	10.3334	10.9156	10.0654	7.70432	10.9695	9.55325	9.81194	8.97932	9.82026	8.03402	8.5898	8.53252	8.36209	8.72637	10.1792	7.95326	8.51685	8.96529	9.27269
lnc-INSL4-5	ncRNA	chr9	5100236	5101009	+	1.16624	12.0462	12.5943	9.55981	11.1995	10.9717	10.8045	8.69292	10.4417	10.8075	11.0414	10.5808	11.0254	8.83576	8.36353	8.6093	8.51934	8.85243	10.8466	9.5562	9.40537	9.99177	11.2102
lnc-SLC35C2-3	ncRNA	chr20	46379919	46386165	-	1.16565	12.9961	12.9544	10.9951	12.1827	12.6891	11.871	10.5604	13.0105	12.2168	12.6641	11.4883	11.7468	10.8944	10.5716	10.9309	10.6539	10.6757	10.9352	10.5031	11.5767	11.1071	11.4967
lnc-GIMAP6-4	ncRNA	chr7	150512559	150513839	-	1.16519	5.74683	6.06789	4.75113	6.11216	5.92644	5.89649	7.69434	6.08193	7.92122	5.71672	4.80124	7.86059	4.89314	5.36923	4.91692	4.62169	4.89424	4.78662	4.61752	4.46665	4.31271	4.77538
lnc-PLEKHA3-11	ncRNA	chr2	178577103	178577622	+	1.16471	9.54301	9.64467	7.82052	9.40375	9.59244	9.2361	7.3988	8.52097	8.08209	9.47558	8.13145	8.41856	7.03467	7.21547	7.20449	7.49352	7.54221	8.15598	7.76872	7.52012	8.09297	7.90681
lnc-OTOA-2	ncRNA	chr16	21651869	21657471	+	1.16419	12.2071	11.7749	10.2887	12.5089	12.7087	11.4453	9.78732	11.4629	11.0953	11.2912	9.71434	11.5259	10.268	10.0071	10.1718	9.91896	9.9898	10.8562	9.91651	10.3018	10.6125	10.2312
lnc-GALNT5-4	ncRNA	chr2	156571172	156583273	+	1.16389	11.6748	12.451	10.2627	12.4142	11.601	11.4498	9.68683	11.5927	11.8942	11.1436	10.5894	11.1736	8.91089	9.85632	10.3297	9.33331	9.64811	11.1779	10.3653	10.0711	10.7988	10.7839
lnc-TMEM41B-8	ncRNA	chr11	9812635	9829668	-	1.16343	11.7493	11.1499	8.85652	10.4979	11.4989	10.5783	8.1128	12.472	10.7686	10.5293	10.0909	9.91332	9.26084	8.88882	8.82502	9.84106	9.35745	10.1715	8.49159	9.50733	9.66079	9.48657
lnc-EIF3A-5	ncRNA	chr10	118932674	118933295	-	1.16317	5.87744	6.95946	4.28314	6.9478	6.67564	5.51787	4.62321	7.59918	5.87171	5.80616	4.607	6.31488	5.04076	4.21849	4.44865	4.60992	4.72519	4.91827	4.33793	4.81799	4.68691	5.50993
lnc-CABP1-1	ncRNA	chr12	120566953	120577247	+	1.16304	12.2314	13.6607	11.4247	12.1853	13.6467	12.5011	12.5244	12.8427	12.1731	12.3727	11.3592	12.9326	11.6368	11.4282	11.2523	11.3325	11.0794	11.2049	10.8274	11.3608	11.1048	11.2
lnc-MDM4-1	ncRNA	chr1	204603035	204616565	+	1.16271	7.24601	8.60049	6.61004	7.43679	8.48172	9.19483	8.46735	6.43103	7.25761	8.88262	7.16222	7.15719	6.38047	6.95857	6.48853	6.18219	6.7938	6.87157	6.8223	6.91444	6.18732	6.45904
lnc-CBLN2-11	ncRNA	chr18	72783801	72867373	-	1.16259	4.87554	7.71586	5.90279	7.41613	7.24469	8.7874	7.44	5.93534	5.52191	7.93404	5.93893	6.4815	5.73137	5.44625	5.63682	5.352	5.54566	5.84633	5.48396	5.64396	5.70778	5.76281
lnc-C6orf106-1	ncRNA	chr6	34576258	34576656	-	1.15993	9.84447	9.66477	7.30214	8.43076	9.31782	8.71189	7.23193	8.97623	9.01294	9.96462	8.8085	8.73752	7.47297	7.27455	7.52265	7.16975	7.47919	8.16267	6.89166	7.51021	6.97934	8.22095
lnc-RALB-5	ncRNA	chr2	120212935	120213275	+	1.15764	7.78362	8.60783	5.94053	6.86966	7.53337	7.21598	5.55744	7.63351	7.11954	7.36236	6.3783	7.50191	4.77072	5.0252	5.25872	5.76547	5.42978	7.33331	5.8553	6.00072	5.91579	6.82176
lnc-ATP5A1-1	ncRNA	chr18	46026639	46030343	-	1.15759	11.4274	11.9489	9.41695	10.0019	12.3596	9.88615	9.35925	10.8863	11.7128	11.4273	10.0253	11.0042	9.48049	9.1597	9.39413	9.26281	9.06048	10.0895	9.16183	9.85076	9.77759	9.95393
lnc-RNF24-3	ncRNA	chr20	4023735	4024603	-	1.15466	9.67177	9.2303	7.02713	9.34427	9.41384	8.26835	7.61343	9.86997	9.33033	8.39646	7.53424	8.21863	7.74784	6.76054	7.5052	7.78395	8.15776	8.2253	7.57063	7.94476	6.91032	7.58389
lnc-FAM151B-1	ncRNA	chr5	80441173	80448188	+	1.1534	11.3185	10.9122	8.85315	10.6466	10.7594	9.9988	8.62677	10.3896	9.37528	10.3449	9.16915	9.39512	8.52446	7.8583	8.91737	8.82009	9.24635	9.98441	8.70615	8.5545	9.24093	9.21263
lnc-GDI1-1	ncRNA	chrX	154436156	154436427	+	1.15293	11.6439	12.3173	9.67506	11.7683	12.0487	10.89	9.16529	13.0203	11.55	10.5181	10.212	10.7526	9.87319	10.0243	10.284	9.52839	10.0522	10.5196	9.59224	9.9009	10.4171	10.1247
lnc-EIF4G3-5	ncRNA	chr1	21272798	21290213	-	1.15248	10.0253	10.9401	7.64388	9.59863	10.1577	9.37132	7.70782	11.2828	9.70054	9.04915	9.20976	9.37799	8.39484	8.44192	7.7141	8.64932	7.89492	8.80911	8.05265	8.16736	7.89873	8.13218
lnc-HSD11B2-1	ncRNA	chr16	67438065	67439150	+	1.15208	6.74159	6.83019	4.73848	6.80144	7.22581	6.32664	4.98865	6.70367	6.38292	6.10514	4.92746	6.10213	5.02217	4.98068	4.88	5.10456	4.87347	5.67804	5.17912	4.99254	4.69994	5.14841
lnc-C1orf187-4	ncRNA	chr1	11736130	11746672	+	1.15053	8.1074	7.04443	5.45529	7.11917	7.07297	6.94035	5.44386	6.97037	6.18089	6.76344	5.97824	5.89773	5.54042	5.39181	4.91597	5.1438	5.59331	6.13377	5.48562	5.24259	5.74031	5.64789
lnc-HEATR4-10	ncRNA	chr14	73278661	73287522	-	1.14895	10.0475	9.86612	7.43544	8.75428	9.46384	9.2374	7.31545	8.93936	8.29315	8.9652	7.56662	8.52628	7.03032	7.25698	7.38653	7.09769	7.6519	8.51818	8.04456	7.4396	7.79396	7.8813
lnc-LILRA2-2	ncRNA	chr19	54589441	54590287	+	1.14661	8.36811	7.59616	5.7164	8.71992	7.80188	7.67191	5.06602	8.68549	8.26537	6.56036	6.29573	7.2148	6.59347	5.90477	5.53875	5.75465	6.47269	7.93234	5.52116	5.75049	5.95283	6.65096
lnc-SLC25A39-2	ncRNA	chr17	44319614	44319996	-	1.14645	7.13739	7.60686	6.03395	7.29756	7.3567	6.88746	9.84957	9.26499	9.46526	6.45989	6.4822	10.2527	6.49633	6.11162	6.51283	6.40883	6.39037	5.9958	5.82378	6.27322	6.32978	5.99676
lnc-AGBL4-8	ncRNA	chr1	48305805	48472016	-	1.14567	8.40942	5.4348	5.66165	7.06522	7.89496	7.14909	4.70598	8.21128	7.34966	6.02736	5.47229	5.28528	5.48543	6.13852	5.54186	4.993	5.9743	6.16114	5.51644	5.51387	5.93152	5.72966
lnc-TM9SF3-2	ncRNA	chr10	96620877	96621707	-	1.14533	9.58093	9.84015	6.79816	9.52288	8.34849	8.95591	7.63699	9.20412	7.51858	9.6663	8.2324	8.0486	6.9113	6.86721	7.25601	6.54167	7.23354	8.61837	7.51004	6.69248	8.35032	8.48103
lnc-ITM2C-4	ncRNA	chr2	230813983	230818182	+	1.1447	11.0224	10.8794	9.08562	10.3862	11.2173	10.5341	9.259	11.2263	9.94909	10.4643	9.45138	9.81689	8.49399	8.83738	9.51824	9.40234	8.83217	9.84301	9.02484	8.99027	9.6704	9.21115
lnc-MCL1-2	ncRNA	chr1	150564621	150572853	-	1.14342	12.2508	10.4554	7.99995	9.75731	10.1577	9.66022	7.86248	11.0813	8.99637	9.57032	8.97373	9.37358	8.2805	7.68924	7.76319	8.33793	8.93475	9.10154	8.42115	8.81826	9.01183	8.92344
lnc-UNC13D-1	ncRNA	chr17	75845744	75852350	-	1.14241	9.13191	9.70841	7.57586	9.61711	9.33228	9.45082	8.66239	9.78425	9.35166	8.86317	8.17317	9.10559	7.42022	7.83015	7.53839	7.70864	8.19796	8.71541	7.78162	7.87756	7.94153	7.77424
lnc-TMEM41B-6	ncRNA	chr11	9781548	9785349	-	1.14211	10.3815	9.8194	7.78851	8.97627	10.2215	9.43188	7.35632	11.0375	9.44984	9.45101	8.62276	8.70979	8.32103	8.07316	7.85719	8.34626	8.41897	8.88729	7.88931	7.90387	7.69337	8.26818
lnc-GRIK1-AS2-4	ncRNA	chr21	29423741	29423959	+	1.14179	7.59572	7.79508	5.01401	7.87434	7.67487	7.24325	5.46076	7.65409	7.53196	7.9151	7.19253	5.93468	5.7778	5.84211	5.6768	6.63742	5.75304	6.17669	6.05238	5.05696	6.14591	6.16317
lnc-GAS8-4	ncRNA	chr16	90143853	90156069	+	1.14171	16.8125	17.3347	14.907	16.4175	17.0377	16.0383	15.2513	16.6242	15.8343	16.8488	15.1892	16.2095	14.906	15.279	14.5391	15.4492	15.1069	15.4831	14.8314	15.141	14.955	14.9377
lnc-ELL2-3	ncRNA	chr5	95781336	95822291	-	1.14068	8.4485	8.57757	6.01818	8.18033	8.62284	7.53031	5.47236	8.12573	7.13778	7.26576	6.59821	7.35834	5.76863	5.97023	6.11839	6.50657	6.38625	6.97652	6.00067	6.05458	6.37294	6.65577
lnc-PDZRN4-3	ncRNA	chr12	42288320	42289598	+	1.14024	9.82342	9.60589	7.72648	10.4318	8.37548	8.94278	9.51589	9.41025	10.1392	7.3891	7.88623	9.57642	7.71626	7.38439	7.85741	7.80882	7.98231	8.49953	8.20325	7.87706	7.50738	7.65044
lnc-FAM172A-11	ncRNA	chr5	94340770	94340987	-	1.13963	7.29216	5.59912	5.50279	6.2603	6.87144	6.77832	5.40587	5.891	5.42775	5.86031	5.32911	5.22633	4.93335	4.49752	4.19637	4.72246	4.60337	5.15317	5.12819	5.1505	5.23115	5.21982
lnc-AL445665.1-5	ncRNA	chr9	65222818	65241565	+	1.13943	6.85507	6.96873	6.07964	6.89095	6.84053	6.16029	7.17779	6.62324	6.45864	7.31407	5.59772	5.4788	4.62325	5.6962	4.65765	4.22325	6.13482	5.68758	6.08476	6.13275	5.52762	7.32514
lnc-NFKBID-2	ncRNA	chr19	35907294	35908295	-	1.13943	17.0924	16.9482	14.458	16.0912	16.8066	16.1866	11.6866	17.1512	16.0657	15.4533	15.6276	15.5482	14.5223	14.1886	14.4756	13.4575	14.6451	15.7409	13.3339	14.7333	15.0204	14.561
lnc-SLC25A28-1	ncRNA	chr10	99651989	99653905	-	1.13887	6.53937	7.26892	4.60785	6.14258	6.8295	5.48793	4.97359	5.78598	4.72117	6.32362	5.04764	5.39042	4.4166	4.97583	4.70819	4.08935	4.51896	5.05649	4.56541	4.69566	5.07425	4.2113
lnc-ADK-1	ncRNA	chr10	74043091	74063890	+	1.13789	11.0033	11.906	10.1173	13.0694	11.852	12.7817	10.2643	11.5242	12.7169	9.66965	10.8479	11.5889	9.81919	9.7389	10.1549	8.35359	10.0656	11.203	11.1227	9.69614	10.7545	10.8859
lnc-ZNF414-2	ncRNA	chr19	8522810	8527387	-	1.13749	10.5506	9.83336	7.43035	9.36032	9.82597	9.20887	7.31995	8.90093	8.43828	8.74729	7.70261	9.03995	7.4972	7.56371	7.57596	7.52585	7.4489	8.37949	7.29389	7.62945	7.88116	8.35108
lnc-CASP10-5	ncRNA	chr2	201133030	201136414	+	1.13717	15.9073	15.9026	14.2518	15.2006	15.7427	15.2735	14.1042	15.3235	14.804	15.6366	14.0944	15.1144	13.6928	14.2349	13.8797	13.8659	13.5478	14.3951	13.5601	14.1227	14.0047	14.4174
lnc-KIAA0355-1	ncRNA	chr19	34378978	34379867	+	1.13648	8.30224	10.0945	7.63718	9.09117	9.7146	8.22633	7.53373	10.9356	9.23109	8.83946	8.26156	8.7837	7.79035	7.68197	7.86649	7.69765	7.70075	7.37845	7.68509	7.5757	8.14134	7.32638
lnc-C15orf59-4	ncRNA	chr15	73591636	73633221	-	1.13516	9.16273	9.56943	7.56309	8.95447	9.80075	8.87105	7.38886	9.75349	8.56344	8.2148	8.03482	8.06843	7.52336	7.58109	7.26799	7.08778	7.46777	8.0634	7.5337	7.1994	8.2719	7.68897
lnc-LRRC52-7	ncRNA	chr1	164680085	164680799	+	1.13468	4.47474	5.61375	3.91052	5.50141	4.57677	5.41652	4.37801	4.79365	6.60733	3.77773	3.85066	4.21924	3.81948	3.83212	3.76739	3.66618	3.5544	4.01064	4.12207	2.98003	3.78733	3.63477
lnc-MMAA-4	ncRNA	chr4	145482498	145514746	+	1.13319	8.75558	7.99207	6.70371	8.05906	9.80705	8.17676	7.02446	9.32791	7.90646	7.30337	6.79032	7.4084	7.46255	6.87864	6.64943	7.19938	7.11033	7.15149	6.77825	6.39535	6.60616	7.23918
lnc-AC110373.1-7	ncRNA	chr4	119378132	119405615	+	1.12888	9.52576	9.46455	7.59791	9.09224	9.59255	9.25044	7.99449	9.65536	8.06351	8.81212	7.7043	8.97843	7.83301	7.88199	7.58803	7.40014	7.70281	7.82215	7.33553	7.96059	7.6546	7.45059
lnc-SOD2-6	ncRNA	chr6	159646262	159647078	-	1.1282	8.45735	6.95811	4.65293	5.9434	5.43455	6.61225	5.05906	7.03607	5.14703	5.93936	5.09932	5.55563	4.66602	4.855	4.87596	5.3257	4.63851	5.53914	4.05114	5.1017	5.2977	4.9439
lnc-ZC3HC1-3	ncRNA	chr7	129834978	129839741	-	1.12799	10.6781	11.4479	9.84754	11.3346	11.9634	10.7323	10.5982	11.3628	10.742	11.1059	9.21913	10.4668	10.0844	9.74222	9.88496	9.21067	9.71576	10.0649	10.0648	9.94951	9.98309	9.85287
lnc-BLCAP-4	ncRNA	chr20	37602852	37603185	-	1.12674	9.274	9.31492	6.9699	9.34342	9.14775	8.0098	6.70143	9.28946	8.61038	7.83686	7.34623	8.48208	6.90242	7.23831	6.9735	6.62365	6.87072	8.02772	7.12401	7.19674	7.24274	7.84847
lnc-MADD-3	ncRNA	chr11	47354987	47372838	+	1.1265	6.31305	6.33244	4.38441	5.20647	6.49615	5.03101	4.3235	5.94572	5.32589	5.83468	4.71782	5.52821	4.39556	3.76482	3.81796	4.35668	4.26213	4.82958	4.11998	4.38332	4.08351	4.45443
lnc-GSG1L-5	ncRNA	chr16	28107529	28112958	-	1.12626	14.9055	14.4914	12.3007	13.4436	14.6584	13.9054	12.3607	14.1025	12.9929	14.3985	12.7476	13.3958	12.1615	12.6187	12.6011	12.8297	12.5777	12.6098	12.3839	12.4396	12.5394	12.6516
lnc-OR52K2-1	ncRNA	chr11	4393812	4410879	+	1.1262	9.1714	9.24821	6.13417	5.99994	6.91581	8.1535	5.27496	8.0189	7.50926	8.98538	6.2221	6.3818	5.36799	6.34034	5.74205	5.566	6.63391	8.14548	6.46564	6.39376	6.62539	7.09498
lnc-ZNF791-5	ncRNA	chr19	12560204	12560474	+	1.12618	13.2421	13.9059	11.1825	13.9763	13.4786	12.6306	11.289	14.4423	13.3201	12.1752	12.1017	13.1595	11.8068	10.947	11.7804	11.4136	11.4977	12.5326	11.7392	11.8928	11.4389	11.747
lnc-SDC2-5	ncRNA	chr8	97055527	97092936	+	1.12609	8.93645	8.0338	6.80101	7.41619	8.2909	7.74328	5.72024	7.81141	7.30309	7.26713	6.27948	6.70123	6.15989	6.21815	6.66902	6.03913	6.13991	7.37155	6.3243	5.85087	6.3961	6.7255
lnc-ZNF281-1	ncRNA	chr1	200404955	200406100	-	1.1256	10.757	10.2804	8.67638	9.27641	10.2747	10.0168	8.78332	9.45373	8.82156	9.48463	7.98949	9.15329	8.90493	8.08452	8.39974	8.33461	8.53265	9.05409	7.48536	8.57771	8.63903	8.3273
lnc-SFXN4-1	ncRNA	chr10	119168069	119170988	-	1.12528	10.0826	10.513	7.43352	10.2443	10.2696	9.12399	7.83454	10.0182	9.98379	9.37691	7.85468	10.2325	8.3551	7.84938	7.72051	8.02876	8.19882	9.42014	8.24641	7.4032	8.13461	8.90906
lnc-RP11-171N4.2.1-4	ncRNA	chr4	156967329	156970965	-	1.12461	6.90748	7.89684	5.78057	7.74521	9.13345	6.77592	4.87118	7.34793	6.54575	6.08777	5.72672	6.09827	5.81909	5.81319	5.80353	5.36642	5.81256	6.09976	5.94455	5.71726	5.55337	5.66046
lnc-FAM170A-1	ncRNA	chr5	119525736	119530100	+	1.12339	10.4962	9.92182	8.46065	10.5956	10.8013	10.3655	8.67112	10.4322	9.76982	10.0914	8.39389	9.70816	8.13078	7.76687	8.75698	7.73345	8.85673	10.2201	9.41167	8.64632	9.17779	9.24334
lnc-OR6S1-4	ncRNA	chr14	20720898	20721427	-	1.12338	10.7578	10.4212	8.56217	9.57377	10.4504	9.79911	8.86281	10.1404	8.87451	10.2747	8.85727	9.54843	8.29194	8.78845	8.51483	8.6971	8.77518	8.47459	8.21864	8.49526	8.68537	8.43279
lnc-PEX3-5	ncRNA	chr6	143164944	143187814	+	1.1226	7.91292	9.77327	7.2413	10.1002	8.16587	9.09901	7.58661	7.15825	9.97307	8.23493	7.16568	7.42503	7.59071	7.22156	7.16219	7.62569	7.24869	7.64304	8.1195	6.95795	7.45907	7.20417
lnc-STXBP5-1	ncRNA	chr6	147387664	147390465	+	1.1225	10.7001	9.35633	8.47086	9.993	10.319	9.55233	8.29976	9.48432	8.63705	9.51335	8.20407	8.78848	7.89516	8.72116	8.43515	7.61354	8.52484	8.41645	8.48579	8.05074	8.47639	8.10954
lnc-C3orf77-5	ncRNA	chr3	44396787	44407740	+	1.12221	9.40547	9.66967	7.71919	9.47784	10.0568	8.733	6.88428	9.73209	8.89844	8.37249	7.26091	8.51992	7.15179	7.17922	8.13421	6.72657	7.80042	8.58604	7.99919	7.51392	8.12895	8.2715
lnc-STAMBPL1-1	ncRNA	chr10	88990960	89014216	+	1.12192	11.0556	11.853	8.65996	10.0439	10.906	9.56159	9.53321	10.9017	10.9368	10.7473	10.1288	10.3612	8.48869	9.15766	8.59622	8.29777	9.03317	9.83668	8.00144	9.9225	9.53282	10.2189
BACH1-IT2	ncRNA	chr21	29372501	29373566	+	1.12186	12.5878	11.0092	9.56584	11.687	11.237	10.8665	10.4725	11.013	10.924	11.1471	10.9963	10.045	9.5355	9.56802	9.1826	10.9466	9.90589	10.1262	9.68159	9.42881	9.69646	10.0365
lnc-AFAP1L1-3	ncRNA	chr5	149183549	149200620	+	1.1218	6.25071	8.67096	6.02141	9.31275	8.0952	9.3338	6.70197	5.96644	9.34694	6.11983	6.68366	7.40313	5.8868	6.08521	5.47609	5.65276	5.63343	8.33451	7.95053	5.6413	6.55609	6.21882
lnc-CRTC3-3	ncRNA	chr15	90496714	90502238	+	1.12031	14.2	13.5698	11.6805	13.6961	13.4701	13.2383	11.6735	13.4279	12.9573	13.0592	12.2602	12.7996	11.3809	11.8423	11.7875	11.0808	11.9856	12.654	11.5234	11.5833	12.2523	12.5737
lnc-STYK1-2	ncRNA	chr12	10717808	10722909	-	1.12028	10.3844	10.3482	9.22423	10.1231	9.54035	11.3444	11.2481	10.5675	10.2779	10.2089	9.95456	9.84432	8.86019	9.42242	8.82703	8.91384	9.16218	9.62665	8.4675	9.08409	9.71644	8.59795
lnc-UGCG-2	ncRNA	chr9	111818580	111819738	+	1.12026	7.9964	7.34627	4.75628	6.35106	5.98126	5.75961	4.59426	5.39451	4.76669	5.51393	4.73142	5.38246	4.57573	4.86676	4.53298	4.13603	4.82037	4.64392	4.61936	4.61167	5.01282	4.77571
lnc-TTPA-4	ncRNA	chr8	63027194	63028485	-	1.11955	5.92714	6.1616	4.8845	7.39944	6.0479	6.11153	5.3033	7.47817	5.88894	6.05919	4.62319	7.08446	4.50948	4.9901	5.00553	4.10107	4.83767	5.60431	4.79846	4.85701	4.94435	4.72382
lnc-GSDMC-5	ncRNA	chr8	129842080	129847317	-	1.11821	13.9511	14.161	11.9889	13.3629	13.9098	12.7626	11.8917	14.0947	12.7586	13.234	11.5373	13.5726	11.5772	11.6118	12.3353	11.0362	11.9183	12.5442	11.8293	12.054	12.2735	12.8301
lnc-FRG1-5	ncRNA	chr4	189276208	189277937	+	1.11748	9.43573	8.37907	6.78221	7.94701	8.22617	8.6665	6.90796	7.19366	7.3101	9.78846	6.06881	7.06421	6.40107	7.33214	6.63738	6.52261	6.72455	7.94806	6.75026	6.79559	6.77105	8.33878
lnc-SLC2A14-4	ncRNA	chr12	7932646	7936187	-	1.11713	14.6658	15.2336	12.0575	14.4075	14.9462	14.2423	12.2841	15.1118	14.1437	13.4938	13.1003	14.1331	12.5892	12.4392	12.8778	12.1802	12.8276	13.6325	12.3526	12.9908	13.29	12.8849
lnc-MARCKS-7	ncRNA	---	---	---	---	1.11658	12.8467	13.873	12.4198	12.5613	13.2212	11.4901	10.1227	15.2495	12.803	12.6059	12.9728	12.3357	11.6625	11.7666	10.4947	9.84523	11.0078	12.8809	10.2828	12.1765	11.0824	12.7246
lnc-FAM49B-5	ncRNA	chr8	130152605	130160063	-	1.11579	10.848	11.897	9.30253	11.2016	11.2389	10.7311	8.57241	10.9261	10.7667	10.768	9.25644	10.3124	9.12631	8.99464	9.19523	9.22933	9.39141	10.3299	9.74559	9.28124	9.53692	9.71392
lnc-CTBS-1	ncRNA	chr1	84553121	84574480	-	1.11528	13.9716	13.656	12.1834	12.6357	13.8961	13.1476	10.8278	13.9377	12.7434	13.4124	12.1095	12.6503	11.7505	11.9283	11.6684	12.0261	11.916	12.4839	11.503	12.0845	11.3521	11.6383
lnc-LRRC17-1	ncRNA	chr7	102973522	102988856	+	1.11427	7.18659	5.916	4.53918	5.21009	6.39417	6.41331	4.57699	5.86191	4.90189	6.18619	4.42478	4.95207	4.63723	4.58735	4.59572	4.78851	4.17067	4.88028	4.50058	4.54752	4.3432	4.8244
lnc-FAM171B-4	ncRNA	chr2	187415552	187415818	+	1.11411	12.8926	13.0163	10.7987	13.1733	12.9697	12.3351	11.9115	13.3394	12.6997	12.5796	11.1567	12.6347	11.5265	10.9648	11.3177	11.1291	11.1794	12.0951	11.2192	11.3323	11.1664	11.7683
lnc-GSG1L-6	ncRNA	chr16	28156315	28173122	-	1.1133	13.8425	13.7194	11.3957	12.546	13.8949	13.0408	11.7199	13.1673	12.2605	13.182	12.0627	12.6688	11.3413	11.7207	11.7515	11.3727	11.4368	12.0591	11.431	11.6922	11.763	11.8633
lnc-IVNS1ABP-3	ncRNA	chr1	185292384	185294372	-	1.11309	10.3354	8.69549	6.54085	8.00958	8.5191	8.01241	6.04673	10.0676	6.54268	8.27651	6.77841	8.03461	7.16488	6.79936	6.58949	7.22445	6.96557	7.02278	7.08195	6.49555	6.85372	6.88782
lnc-RAB27A-2	ncRNA	chr15	55340039	55348722	-	1.10946	9.91354	9.3674	6.85215	8.68035	9.1434	9.82244	7.38004	8.39528	7.41019	9.31233	7.19476	7.75109	7.40499	7.64492	7.77788	7.8832	7.58412	7.85309	7.44397	6.90542	7.56518	7.21044
lnc-FAM46B-1	ncRNA	chr1	27098816	27099682	-	1.10931	8.41454	9.23393	6.76363	8.7575	9.26984	8.61709	6.87336	8.34593	8.0393	8.57111	6.98117	7.63342	6.9327	6.63646	7.25493	7.3082	6.93598	7.71343	7.2733	6.95665	7.11808	7.40742
lnc-EVPL-2	ncRNA	chr17	75978467	75979045	-	1.1065	9.69109	9.36363	7.09958	9.00948	9.37444	9.19345	7.15875	9.253	8.29101	8.03966	7.03259	8.5155	7.331	7.14552	7.58423	7.75355	7.59706	8.32553	7.12705	7.09867	7.51604	7.46416
lnc-RAB8B-3	ncRNA	chr15	63287181	63305910	+	1.10632	10.1191	9.78812	8.66443	9.6039	10.0026	9.84689	8.29555	9.95513	8.91585	9.40105	8.52731	8.28708	8.56566	8.2504	8.08448	8.57588	8.64178	8.61947	8.16692	8.16978	8.2931	8.05346
lnc-CMTM5-2	ncRNA	chr14	23377919	23379772	+	1.1062	4.76552	7.64999	4.42086	7.04211	5.59063	6.60314	4.9055	4.26679	6.57517	4.28509	4.60877	4.79393	4.62254	4.35339	4.23283	4.40175	3.96304	5.15213	4.86421	4.40679	4.3236	4.32834
lnc-CPB2-3	ncRNA	chr13	46159016	46182204	-	1.10598	13.277	13.1347	10.4543	13.0135	13.0112	11.8933	10.5711	13.3014	12.2638	11.4226	11.0621	12.1125	10.9075	10.7875	11.2065	9.96537	11.0183	11.8893	10.7997	11.0352	10.9784	11.7774
lnc-ITPKB-4	ncRNA	chr1	227213136	227254155	-	1.10143	7.72591	8.83361	6.81392	8.92207	7.43444	6.94363	7.05235	8.67915	8.28063	6.7497	6.19565	7.46972	6.5471	6.84817	5.86244	6.51282	6.73677	7.08708	6.93766	6.30982	6.46578	6.73237
lnc-RP11-632K20.1.1-8	ncRNA	chr15	33064426	33068032	-	1.10035	8.38471	6.21259	4.47364	7.25608	7.72875	5.09351	4.49125	6.06197	5.22942	5.01565	4.64171	6.97113	4.6475	6.04695	4.55665	4.0076	5.08309	5.01476	4.47069	4.61485	4.83106	3.84688
lnc-RWDD3-10	ncRNA	chr1	95140672	95150229	+	1.10026	7.26118	6.74619	5.05565	5.8863	6.83803	6.85784	6.70383	6.99435	7.41886	6.17441	5.77509	7.00359	5.14734	5.07109	5.28884	5.15477	5.35965	6.05209	5.29155	5.04975	5.3212	5.40592
lnc-LMNA-2	ncRNA	chr1	156150203	156159031	+	1.10016	7.91341	8.54203	6.53723	7.01055	7.99686	7.75289	6.23172	8.07596	7.2236	7.98778	6.74196	7.35981	6.27647	5.89322	6.34819	6.31584	6.47717	7.16221	6.17775	6.12074	5.96457	6.28658
lnc-INSL4-6	ncRNA	chr9	5099560	5100229	+	1.10011	15.2394	15.6094	12.9001	14.3079	14.297	14.2158	12.3456	13.8902	14.1271	14.4444	13.9077	14.2493	11.94	12.2096	12.123	12.0458	12.1422	14.0958	12.9624	12.5192	13.5911	14.6646
lnc-CLEC4C-2	ncRNA	chr12	7831264	7832765	-	1.09934	14.8473	15.6833	12.9848	14.717	15.2715	14.5439	12.7653	15.6221	14.3082	13.8767	13.3299	14.4827	13.0321	13.0543	13.2208	12.8364	13.418	13.7892	12.7417	13.4034	13.6133	13.43
lnc-ZEB2-15	ncRNA	chr2	144120036	144120370	-	1.09932	8.98166	9.1717	7.11467	9.24536	9.21231	8.26888	7.85536	8.43346	7.66872	8.36707	6.80764	8.13732	7.25138	7.22779	7.6565	7.247	7.40243	7.11625	7.10532	7.0203	7.12607	7.89322
lnc-NAMPT-2	ncRNA	chr7	106656768	106658957	-	1.09823	7.7804	7.75008	4.4625	7.67579	7.92856	7.51997	5.67306	7.7088	7.32395	6.91321	6.03712	6.7211	5.55836	5.58975	5.78193	5.5212	6.32134	6.31308	6.19948	5.72872	5.47692	6.45589
lnc-PRKAR1A-2	ncRNA	chr17	68532540	68532769	+	1.09717	12.9096	12.8878	10.5386	12.5419	12.9321	11.8561	10.6486	13.3112	12.1691	11.1171	11.3353	12.0612	10.1261	10.1047	10.6598	10.8955	11.286	11.8317	10.8135	10.2872	11.1642	11.3632
lnc-PLEKHH1-2	ncRNA	chr14	67619980	67646740	+	1.09707	5.20443	6.84054	5.28732	7.65969	6.51828	6.32612	5.91756	7.00122	7.24468	5.83427	5.78264	5.58213	5.04698	5.14766	5.17362	5.2916	4.61163	6.07482	5.38758	5.0472	5.31938	4.97083
lnc-STXBP3-3	ncRNA	chr1	108901716	108902135	+	1.09679	5.79884	6.04086	4.62048	6.51732	5.77199	5.20479	4.68476	6.60737	4.87974	5.43731	4.77556	5.50412	4.793	3.98868	3.84775	4.5011	4.53852	5.034	4.43521	4.06797	3.80262	4.2261
lnc-RAB3B-2	ncRNA	chr1	51815929	51834073	-	1.09591	14.4489	14.1271	12.1443	13.9807	13.8531	13.5693	11.9633	13.7367	13.3498	13.565	12.7346	13.3997	11.7176	11.8172	12.3269	11.302	12.3317	13.0949	12.5048	12.2368	12.3278	12.741
lnc-C1QTNF1-7	ncRNA	chr17	78855478	78855844	+	1.09573	7.02246	6.71112	5.04444	6.47163	7.11264	6.13958	5.42352	7.41299	6.23003	6.01425	5.06496	5.68561	5.26047	5.15787	5.32409	5.29026	5.33061	5.52501	5.35628	5.30564	4.97889	4.87076
lnc-COBL-1	ncRNA	chr7	51401530	51402687	-	1.0957	11.6698	12.3538	9.93829	11.7407	11.9358	10.9454	10.3597	11.6279	10.6664	11.9431	10.0218	11.1939	10.0281	10.4011	9.47115	10.3691	10.3565	10.4535	10.128	10.2962	9.96277	9.98643
lnc-CASC3-1	ncRNA	chr17	40130930	40133886	+	1.09555	12.5605	11.8354	9.89039	10.9557	11.5815	11.346	9.13428	10.5457	9.66487	11.0535	9.56314	10.6644	9.43881	9.37665	9.72078	9.73998	9.6553	10.1337	9.82874	9.5682	9.78906	9.656
lnc-AL136219.1-4	ncRNA	chr13	21372577	21374512	-	1.09518	13.4248	13.2586	11.7233	13.286	14.1418	12.2699	11.6291	13.186	12.6602	12.0199	11.7642	12.6996	11.9342	11.7905	11.4988	11.6004	11.2609	11.7056	11.0804	11.7831	11.2283	11.6315
lnc-WISP1-9	ncRNA	chr8	133054959	133057767	+	1.09457	8.49041	8.29447	5.5038	7.32737	9.07445	7.0389	6.87837	8.20039	5.92775	7.70411	6.39498	7.87718	5.78854	5.9485	5.99116	6.451	6.21683	6.47111	5.7459	6.27312	6.08605	6.94887
lnc-SSX5-1	ncRNA	chrX	48177731	48178023	-	1.09377	6.57352	7.30259	5.62801	6.19641	7.1549	6.0876	4.93471	7.00752	6.4006	6.17576	5.70786	6.20832	5.19621	4.71124	4.8614	5.70925	5.30863	5.66665	4.82163	4.7468	4.80322	5.28746
lnc-MMAA-2	ncRNA	chr4	145525720	145539969	+	1.09349	7.0755	6.95231	5.19646	6.70524	8.17767	6.63603	6.01296	8.16074	6.64849	5.89772	5.69857	5.44655	6.0485	5.37174	4.97402	5.93321	5.74219	5.96665	5.93795	5.40759	5.5139	5.79304
lnc-COL4A1-6	ncRNA	chr13	109754821	109755268	-	1.09344	13.6726	10.6636	8.83001	10.9406	12.2496	11.939	10.663	11.4708	9.38792	10.3733	9.87693	11.2532	10.6288	9.80393	9.90133	10.2716	10.1209	10.5521	9.07239	9.49555	9.69638	8.43417
lnc-LTA4H-1	ncRNA	chr12	95989563	95990507	-	1.09244	10.1448	6.54102	5.67525	7.91183	7.76215	8.13828	5.30272	6.23625	5.38969	7.47543	5.7454	6.71203	5.41991	5.30878	5.57081	5.60293	6.14801	7.49639	5.77456	5.40785	6.43516	5.96171
lnc-HORMAD2-3	ncRNA	chr22	30029451	30030327	+	1.09232	11.0236	10.2174	7.72347	9.34095	10.1149	10.0077	7.20876	9.92271	8.3005	9.1689	8.03436	8.7547	8.50782	7.99784	7.82759	8.34826	8.25421	7.98887	8.08903	8.0622	8.48539	8.1765
lnc-PCSK9-7	ncRNA	chr1	55222379	55223372	+	1.09131	6.30492	7.76192	5.63449	6.69325	7.36092	6.6292	5.43249	7.4115	6.62462	7.02493	5.67544	6.44983	5.41092	5.6609	5.50363	5.02762	5.15563	5.97687	5.61329	5.5443	5.60551	5.53423
lnc-FBXO21-2	ncRNA	chr12	117075297	117098655	-	1.08911	7.09845	7.67914	5.39243	7.88781	7.45348	6.35065	5.8597	7.25991	7.15594	6.65468	5.28959	7.75414	5.99458	5.26281	5.58551	5.73292	5.64496	6.19036	5.0458	5.48647	5.54481	5.94937
lnc-ANKRD18A-6	ncRNA	chr9	39078818	39086148	-	1.08907	5.71119	5.8083	6.00995	7.00914	8.17419	9.18745	5.87305	6.13506	5.607	6.79191	5.4164	6.01382	5.35143	5.56886	5.30669	5.67382	5.82486	5.58431	5.33191	5.58802	5.24168	5.59803
lnc-SLC4A1-1	ncRNA	chr17	44260805	44268141	-	1.089	7.43797	6.99869	6.15194	7.50962	6.83996	6.46156	9.08472	8.40661	8.96531	6.34239	6.06011	8.71471	6.07775	6.45589	6.12415	6.0169	6.46554	6.17373	5.97766	6.02142	5.80456	6.07811
lnc-PCSK5-3	ncRNA	chr9	76419850	76502416	+	1.08888	7.27387	7.23709	5.82755	8.14555	7.70895	7.65776	6.58382	6.98728	6.90353	6.43988	6.21482	6.44769	5.43329	5.77235	5.72572	5.51074	5.72025	7.098	5.71174	5.57691	6.17216	6.46811
lnc-TP53BP2-1	ncRNA	chr1	223963606	223971768	-	1.08831	12.5013	13.1723	10.8472	11.8562	12.8041	11.6862	10.8646	12.2059	11.2962	12.7654	10.9978	11.9298	10.7216	10.964	10.4565	11.2806	10.7427	11.0876	10.6192	10.8056	10.8637	10.4706
lnc-EHF-5	ncRNA	chr11	34742906	34743199	+	1.08802	11.882	11.8407	9.40695	10.8927	11.6548	10.3674	9.25033	10.9755	10.8196	10.9811	9.42656	10.6267	9.48707	9.4639	9.55446	8.96262	9.67074	10.6449	9.25674	9.80843	9.46687	10.2602
lnc-RP11-455G16.1.1-2	ncRNA	chr4	119069324	119070297	-	1.08778	5.77452	7.67654	4.85824	7.69117	5.99273	6.24712	5.13918	4.85989	7.19214	5.03933	4.73656	5.15707	5.08045	5.04831	5.27065	5.15898	5.03679	4.72215	5.29473	4.79984	4.53268	4.67346
lnc-ZBTB24-1	ncRNA	chr6	109451729	109452531	-	1.08693	11.5071	11.9192	10.2038	11.458	12.2561	11.8078	10.4265	11.6138	10.4002	11.3897	10.4324	10.0501	10.1201	10.3854	10.1499	10.2489	10.1188	10.4781	10.1349	9.88523	10.272	10.2595
lnc-SMCHD1-3	ncRNA	chr18	2906569	2913162	+	1.08638	9.30349	8.14323	6.18283	7.6631	8.72166	6.91982	5.05849	8.4599	7.84534	6.59126	6.72514	7.30692	6.0992	5.8479	5.69431	5.52117	6.49998	7.83214	6.0583	6.24481	6.66172	6.33878
lnc-TBC1D28-1	ncRNA	chr17	18667629	18669461	-	1.08602	9.80174	8.82617	7.23899	8.60071	9.62706	9.03249	9.94733	9.07462	9.51478	8.57381	7.42689	9.6937	8.00597	7.53048	7.55174	7.48544	7.90029	8.27116	7.19975	7.89267	8.34648	7.9484
lnc-PLCG2-2	ncRNA	chr16	81703857	81707085	+	1.08578	10.7292	11.7407	9.41071	11.8703	10.7071	11.6752	9.55201	10.0541	11.3141	9.94136	10.2551	10.04	9.03544	9.33415	9.27082	9.58101	9.38233	10.3521	9.61319	9.0874	9.95105	9.46161
lnc-GLRA2-1	ncRNA	chrX	14873491	14893353	+	1.08207	10.8727	10.1303	7.2004	10.0961	10.3143	9.95757	7.67145	10.307	9.2603	9.2662	8.05098	9.02722	8.15687	8.08368	8.29183	7.83259	8.96621	9.98266	7.24979	8.4335	8.90594	8.12552
lnc-NSFL1C-2	ncRNA	chr20	1435782	1436222	-	1.08172	12.3322	8.22013	7.96202	10.9025	8.81462	9.75089	8.26162	7.95153	7.54556	9.72378	8.53504	8.24118	8.09568	7.80455	7.98537	9.21146	7.71561	7.78855	8.06761	7.53909	8.35875	7.43428
lnc-INSL4-7	ncRNA	chr9	5098341	5099325	+	1.0809	12.6941	12.7528	10.0839	11.5417	11.5761	11.4433	9.07664	10.7674	11.2728	11.4449	11.3198	11.5183	9.09978	8.67584	9.39042	9.18582	9.44557	11.2036	9.82615	9.79277	10.8169	11.9386
lnc-EHF-7	ncRNA	chr11	34456149	34456964	+	1.08011	14.2036	14.1662	12.1459	14.5966	14.86	13.7491	13.2073	14.0438	13.9457	12.7315	12.4278	13.4461	12.5477	12.1018	12.8798	10.8713	13.0431	13.4859	12.9466	12.4199	13.146	12.9025
lnc-HORMAD2-6	ncRNA	chr22	29883179	29991669	+	1.07998	12.5318	12.0426	10.1384	11.3381	12.1498	11.8249	10.0138	11.8117	10.5573	11.3444	10.074	10.8602	10.5465	10.4441	10.1693	10.1954	10.0456	10.5611	9.94824	10.2751	10.3757	10.0485
lnc-ITM2C-5	ncRNA	chr2	230779006	230790978	+	1.07904	13.2224	12.9197	10.8269	12.9748	13.5413	12.5864	11.0382	13.2504	11.4649	11.7978	11.2472	12.3631	11.2674	11.1233	11.374	10.9278	10.9164	11.5592	11.0237	11.1184	11.3611	11.1174
lnc-PDE4B-2	ncRNA	chr1	65619940	65623384	+	1.07856	9.34762	9.46475	6.87204	9.34883	8.04865	7.94239	7.00321	8.0613	8.79499	7.40623	7.41292	7.29402	6.43478	7.33392	7.17485	7.10194	7.12399	8.20764	7.27201	6.74185	6.79229	6.91508
lnc-SRPK1-2	ncRNA	chr6	35989515	35990436	-	1.0782	5.39966	5.93527	3.99028	5.82238	5.58291	5.10076	3.91266	4.87073	4.2659	6.43836	4.02919	4.612	4.36645	4.21247	3.76038	3.69366	4.22898	4.17397	3.67479	3.87723	4.0645	3.95067
lnc-C9orf78-1	ncRNA	chr9	129813608	129818781	-	1.0775	12.4912	13.3171	10.4811	12.743	13.0589	11.9645	10.5618	12.6799	12.3924	12.2297	10.9346	12.064	11.0171	10.3543	10.9526	11.0566	10.8244	11.5477	11.0309	10.9361	11.1081	11.5475
SIRPAP1	ncRNA	chr22	30542875	30544083	+	1.07717	7.24274	6.90269	4.90727	6.47685	7.52195	6.21277	4.59167	6.82334	5.17406	5.95085	4.85752	6.45644	5.14088	4.67416	5.01178	4.83035	4.84664	5.79148	4.86803	4.89816	4.66689	5.19667
lnc-SERPINB9-5	ncRNA	chr6	2833928	2835511	-	1.07235	9.63934	10.2274	7.81419	8.55221	10.5164	8.88712	7.18647	10.36	8.03766	10.4286	8.20678	9.6567	7.87446	7.34788	7.34578	8.47669	7.85313	9.2075	7.56397	8.66102	7.07038	7.84682
lnc-MDH1B-8	ncRNA	chr2	207074138	207166186	-	1.07222	13.2255	13.6582	11.0872	13.2493	13.6639	12.5476	10.8783	13.8557	12.1559	12.6978	11.6091	11.0954	12.0401	11.8673	11.7417	12.4296	11.7635	11.6283	11.5688	11.4969	11.5235	10.7925
lnc-CD163-2	ncRNA	chr12	7368837	7369493	-	1.07126	6.13064	4.63302	4.43864	5.46387	7.77674	4.90118	4.29493	6.77435	4.30397	4.53006	4.09967	4.73789	4.09426	4.15707	3.9256	4.3796	4.56674	4.24581	4.21879	4.14531	4.12812	4.34288
lnc-LILRA5-2	ncRNA	chr19	54301758	54306026	-	1.07076	7.55504	6.09591	4.04511	5.26826	7.18908	5.62882	4.07873	7.51076	5.19611	4.99822	4.70685	6.8152	4.1864	4.6081	4.03668	4.25203	4.90805	5.35149	4.3011	4.22081	4.60625	4.23715
lnc-TNFSF18-4	ncRNA	chr1	173188464	173205724	-	1.07051	5.85009	7.84834	5.30529	9.29759	7.3553	7.79503	6.34926	5.12558	7.10015	6.32369	5.77903	6.02019	5.31038	5.27907	5.50417	5.60413	4.94654	7.00495	7.1982	4.92354	5.98156	5.6225
lnc-GDF11-2	ncRNA	chr12	55818356	55819420	+	1.06947	8.14485	8.19557	6.60823	8.63756	8.41782	7.31296	6.84321	9.12963	8.08961	8.18056	6.98962	7.21826	6.85615	6.02738	7.18063	7.01583	6.61314	7.0187	7.08609	6.7581	6.65928	7.21525
lnc-FSIP1-1	ncRNA	chr15	39593580	39594231	-	1.06892	5.74921	5.383	4.16939	5.65598	5.80976	5.05337	4.05318	9.02178	4.86384	4.01556	4.31085	5.73186	3.83338	3.76423	4.109	3.96203	4.17436	5.32272	4.18566	4.25877	4.1703	3.87991
lnc-SMARCA5-7	ncRNA	chr4	143381948	143395720	+	1.06855	7.33303	7.71665	5.96336	7.70344	7.29187	8.30274	6.37146	6.48053	6.26353	8.64009	6.29924	6.65433	5.95658	5.48189	5.77839	5.31618	6.2234	6.974	6.75676	5.88893	6.25435	6.07332
lnc-PELI2-9	ncRNA	chr14	56585693	56609189	+	1.06828	11.4549	11.6329	10.1226	11.8541	11.8876	10.9095	9.69801	10.4224	10.3179	11.3015	9.55113	10.7184	8.84614	9.9133	9.88016	9.41547	9.65691	10.7245	9.92695	9.57503	10.4146	10.0798
lnc-ANKRD18A-7	ncRNA	chr9	39099815	39109287	-	1.06821	5.83872	5.0065	4.80149	5.8584	7.16471	8.27844	5.40743	5.49943	4.89334	6.43213	4.44573	5.59539	4.80874	4.86165	4.92572	4.68289	4.44307	5.66832	4.7801	4.31982	4.59785	5.06887
lnc-NDUFS8-4	ncRNA	chr11	68043323	68044235	+	1.06792	11.2012	11.1801	9.01417	10.5712	10.8803	9.77998	8.30069	10.9232	10.3142	9.62322	9.73747	9.57302	9.30879	8.8782	9.45298	8.81645	8.69531	9.13794	8.54949	9.05045	9.04268	9.08811
lnc-SIPA1L2-3	ncRNA	chr1	232594514	232598402	-	1.06784	8.80375	7.80452	6.21714	7.36831	8.46578	7.61253	5.84133	6.85078	6.32772	7.84545	6.38234	7.49441	6.18593	6.43444	5.99421	5.99123	5.69101	6.10414	6.22618	6.18549	6.14194	6.11944
lnc-PDE5A-3	ncRNA	chr4	119440561	119454628	-	1.06768	11.2157	12.2288	9.87764	11.4618	12.0197	10.863	9.74861	11.3957	10.6515	12.1596	9.96795	11.4573	9.66282	10.3573	9.90497	10.0052	10.1605	10.4514	9.48513	10.0473	9.99136	9.64313
lnc-OR52B2-2	ncRNA	chr11	6217805	6218741	-	1.0674	9.20355	9.12952	7.16119	8.90613	9.18566	8.65325	7.163	8.95563	7.78897	7.74275	7.30376	7.48507	6.98752	7.18347	7.4468	7.32205	7.24629	7.72554	6.97199	7.60653	7.47381	7.10595
lnc-DUSP21-7	ncRNA	chrX	43743704	43744658	+	1.06628	7.41843	4.11567	3.70213	5.35804	5.12909	6.74577	4.04755	4.61227	4.30277	5.47847	3.96172	4.73853	3.87082	4.16887	4.08183	3.88711	4.09244	3.75817	3.98127	3.78851	4.15587	3.81179
lnc-KIAA0101-6	ncRNA	chr15	64528667	64529671	-	1.06592	9.39879	9.55366	7.56114	9.69537	9.42503	8.9572	8.15657	9.83506	9.14045	8.94825	7.61717	9.1703	8.03689	7.49623	8.0382	7.63611	7.93645	8.44409	7.91984	7.85039	7.65859	8.21049
lnc-SC5DL-3	ncRNA	chr11	121626201	121632240	+	1.06521	15.2016	13.1555	11.0814	12.8308	13.325	12.8133	9.6268	11.8041	11.4412	11.8389	10.6556	12.1729	11.6187	11.3089	11.3305	11.0076	11.391	11.4473	10.9653	11.0109	11.303	10.748
lnc-C7orf11-12	ncRNA	chr7	39788967	39789304	-	1.0638	8.26177	8.49291	6.80843	8.4838	9.11178	7.982	7.88712	8.31258	7.86665	8.90029	6.99413	7.66675	6.9263	6.66923	6.74627	7.24625	7.4547	7.78787	6.98484	7.1742	6.84836	7.26429
lnc-TIMM8B-2	ncRNA	chr11	112143257	112164096	-	1.06343	8.17253	8.4086	6.19349	7.9505	7.87362	7.7161	5.9046	8.69605	6.99111	6.78147	6.19368	7.11851	6.53498	5.72178	6.14996	6.63529	6.41828	7.17303	6.14617	6.159	6.8264	5.7874
lnc-NEK2-4	ncRNA	chr1	211779000	211793326	-	1.06334	11.3385	12.0647	9.75689	11.5399	12.235	11.6505	10.6332	11.7382	10.7193	10.0662	10.1471	11.3151	9.22594	10.3384	9.99398	9.88597	10.1887	10.4899	9.71144	9.71259	9.76257	10.5591
lnc-INSL4-10	ncRNA	chr9	5091093	5091604	+	1.06309	12.7702	12.7139	10.2394	12.0368	10.5693	11.1754	8.44421	10.7629	11.1522	9.84279	10.9078	11.0994	9.40393	9.19007	9.37694	8.59542	8.57495	10.9189	9.60312	9.58322	10.5692	11.0683
lnc-TRA2A-6	ncRNA	chr7	23351444	23431303	-	1.06284	8.83529	9.85653	7.75724	10.1739	9.87597	10.1157	9.76707	10.191	9.70258	8.3821	9.3472	7.45413	8.92032	8.60677	8.13334	8.43349	8.53659	8.25805	8.65231	8.02207	7.99269	8.47779
lnc-PPP4C-4	ncRNA	chr16	30068837	30069528	+	1.0614	14.9251	15.0393	13.3775	15.1653	15.2055	14.6336	13.0557	15.5692	14.9107	14.7333	13.4247	14.6444	13.5709	13.463	13.4553	13.1999	13.6091	14.091	13.3557	13.3132	13.5864	13.488
lnc-CMTM4-2	ncRNA	chr16	66614750	66621775	-	1.0606	5.6891	4.62597	3.78221	5.68443	5.46311	4.97139	3.21941	4.3566	4.21791	4.4708	3.22756	4.08274	3.82264	3.94149	3.25234	3.60118	3.26991	3.95878	3.2932	3.61652	3.70613	3.27746
lnc-XPOT-1	ncRNA	chr12	64484407	64488586	+	1.06047	12.1185	12.8016	10.9055	12.0596	12.7786	11.6092	11.7735	12.1885	11.2288	11.6596	11.331	11.8553	10.4487	10.9133	10.453	10.6545	10.5535	11.055	10.1689	10.8157	10.3225	11.651
lnc-PSMB2-6	ncRNA	chr1	35442267	35443255	-	1.06038	13.4548	12.1292	10.3539	11.46	11.6365	10.9819	9.07062	10.2818	10.278	11.4457	10.3804	10.4223	9.42742	9.47068	10.0587	9.45173	10.2206	10.4568	10.2362	9.57042	10.9307	9.96024
lnc-PODXL2-2	ncRNA	chr3	127676972	127680057	+	1.05887	10.2152	9.29713	7.39868	8.31439	9.4557	9.97331	7.74362	8.57857	7.9372	9.03653	7.65289	8.2028	7.73127	7.6958	7.74733	7.74619	7.91529	7.83531	7.51579	7.55946	7.84856	7.38315
lnc-NDUFS8-5	ncRNA	chr11	68049148	68050220	+	1.05763	9.12277	9.31317	7.32806	8.28638	9.03835	8.33343	7.07819	9.17309	8.27595	8.03693	7.84472	7.94991	7.38215	7.00594	7.10336	7.10363	7.19262	7.37198	7.05216	7.21937	7.50873	7.35745
lnc-ABCA4-2	ncRNA	chr1	94176613	94195940	-	1.05663	7.31992	5.92054	5.38774	6.5557	6.68779	6.56377	5.3141	8.65062	5.54086	5.26706	5.1696	5.20098	5.04633	5.37671	5.1463	5.57265	5.03191	5.65029	5.43032	4.86906	5.21347	5.46259
lnc-TAB3-1	ncRNA	chrX	30699998	30724174	-	1.05628	5.28485	5.98374	4.82283	4.54553	6.0924	5.41014	4.23372	6.21934	4.59707	5.67012	4.32771	4.59007	3.75447	4.641	4.00163	3.99426	4.01932	4.76785	4.04398	4.19237	4.49623	3.92751
lnc-TBC1D19-5	ncRNA	chr4	26428613	26430195	+	1.05543	12.8692	12.5514	10.5956	12.8871	12.9341	11.9669	10.511	12.7687	12.0594	11.5625	10.4191	11.7102	11.271	10.9679	10.3792	11.552	10.9229	11.5127	10.3527	10.7339	11.2671	11.0933
lnc-FCGR1A-1	ncRNA	chr1	149797471	149800239	+	1.05508	8.19848	8.10026	6.2443	6.58597	6.73887	5.4697	5.05734	5.7683	6.57262	7.51966	5.83861	7.23079	5.31353	4.92467	5.31503	5.6499	4.85537	6.11099	5.23548	5.05698	5.66435	5.64999
lnc-AL355490.1-5	ncRNA	chr10	97387997	97388516	-	1.05449	8.79409	8.57389	7.17095	8.4888	7.70083	7.02609	6.23577	8.33359	7.91411	7.23237	6.33441	7.19567	6.94274	7.22354	6.45343	6.07013	6.16816	6.77613	6.15699	7.07684	6.87212	7.04053
lnc-DNAJB12-3	ncRNA	chr10	72477174	72508625	-	1.05375	12.0332	13.0029	10.6176	12.4032	12.5647	12.4121	9.86876	11.9604	12.2775	11.6353	10.6735	11.4887	10.3463	10.4782	10.7829	9.75996	10.9904	11.78	11.0642	10.451	11.0378	11.0329
lnc-C20orf24-1	ncRNA	chr20	36605811	36612557	+	1.05282	12.7896	12.7688	11.2031	12.3773	12.8115	11.737	11.2383	13.1617	12.1106	11.9232	11.156	12.2105	10.8981	10.8567	11.4469	9.91921	10.7967	11.4953	10.638	11.4734	11.6155	11.4051
lnc-THBS3-1	ncRNA	chr1	155211151	155213819	-	1.05257	7.89299	8.30403	6.58854	7.61474	8.42339	7.55276	6.80117	8.58381	7.45699	7.58036	6.25817	6.95005	6.59654	6.12443	6.41318	6.75549	6.82062	7.02773	6.81214	6.70175	6.39682	6.67076
lnc-GRK5-2	ncRNA	chr10	119136517	119137174	+	1.04858	11.5901	11.0245	8.90142	11.6728	11.4508	10.3994	7.97079	11.5388	10.0188	11.2938	9.8628	10.4147	9.34988	9.32355	9.37547	8.97655	10.0605	9.79228	8.7937	9.35261	9.23334	9.91503
lnc-GNG4-6	ncRNA	chr1	235709106	235712400	-	1.04817	14.5531	14.5418	12.6088	14.2409	13.8148	13.9615	11.8985	14.0408	13.2121	13.0956	12.3336	13.396	11.8692	12.1637	12.3601	11.2405	12.7348	13.513	12.4566	12.0415	13.4377	13.0364
lnc-FBXW7-9	ncRNA	chr4	152628249	152641425	-	1.04799	13.901	13.7628	11.9534	13.1094	13.2645	13.3855	11.4103	14.4249	12.4544	13.1903	12.1219	12.1496	11.4757	11.7906	11.5715	11.741	12.1377	13.3505	12.0687	11.4783	12.2571	12.3092
lnc-STYXL1-2	ncRNA	chr7	75986985	75988587	-	1.04526	8.67561	8.86755	6.99779	8.12708	8.83871	7.87502	7.22112	10.4632	7.49847	8.18147	7.02348	8.1735	7.28898	6.89301	6.96703	6.94126	7.05626	7.49219	7.00983	7.29177	7.47077	7.14404
lnc-CXCL1-1	ncRNA	chr4	73869392	73871302	+	1.04426	7.76732	6.37579	4.79537	6.25114	7.63264	6.14031	5.111	7.54788	5.4687	6.32016	5.05862	7.11007	4.72893	4.99139	4.6219	4.84748	4.61671	7.19943	4.89641	5.53751	5.04665	4.90613
lnc-SELPLG-1	ncRNA	chr12	108648687	108649671	-	1.04386	10.3177	10.5539	9.11636	10.8776	10.4501	10.3005	9.20209	10.6787	11.1361	9.06286	8.93113	9.74629	9.38699	8.99456	8.48277	8.53423	9.01019	10.1025	9.05737	8.79888	8.98172	9.48216
lnc-LENEP-1	ncRNA	chr1	155002840	155014968	+	1.04325	8.64239	8.3218	6.97947	8.1819	7.8514	8.05728	6.05445	8.17586	7.26381	6.95392	6.38713	7.2085	6.4396	6.57615	6.83533	6.33979	6.65651	6.82827	6.54334	6.42279	6.39891	6.62343
lnc-C1orf63-2	ncRNA	chr1	25402595	25420786	-	1.04148	6.37113	7.7589	6.13005	7.995	6.76652	6.92234	7.25357	6.43836	9.01154	5.95814	5.8177	6.34756	6.04133	5.90394	6.06587	5.9033	5.89491	5.8726	6.54027	5.78477	6.09821	5.9585
lnc-RFK-5	ncRNA	chr9	76614008	76615162	-	1.0411	4.48836	6.79698	5.16273	5.50769	5.68303	5.70709	4.92465	5.09509	5.29003	5.62075	5.02448	4.93188	4.05078	4.6584	4.00873	4.0221	3.45704	4.49289	4.56092	4.33325	4.61573	4.4822
lnc-INSL4-4	ncRNA	chr9	5107937	5109290	+	1.04103	14.0212	14.7448	11.8073	12.8434	13.2141	13.0826	10.7101	12.87	13.0962	12.9756	12.9667	13.0165	10.4969	10.8457	11.3015	10.5077	11.5899	13.0656	12.0994	11.249	12.3721	13.2352
lnc-NDUFS8-3	ncRNA	chr11	68039779	68042821	+	1.04072	9.41177	9.42814	7.87354	9.12828	9.37324	8.60069	7.59728	9.3914	8.7469	8.09122	7.75712	8.22376	7.80047	7.92577	7.85451	7.23824	7.34975	8.0656	7.32591	7.62181	7.66	7.85938
lnc-AE000662.92.1-3	ncRNA	chr14	22611541	22612358	+	1.04008	7.65801	8.48137	5.78872	7.06178	6.7702	7.55326	5.98275	6.39965	7.38242	7.00483	5.82522	6.23982	5.57015	5.49039	6.18607	5.85504	5.86461	6.56128	6.13367	5.53436	6.23448	6.12352
lnc-C6orf97-1	ncRNA	chr6	151452524	151464566	+	1.04001	10.7282	11.001	8.93824	10.9477	10.7507	10.0788	8.42283	11.8822	10.4507	10.0866	8.58059	10.5427	8.50526	8.43015	9.13698	8.52675	9.5181	10.246	9.40065	8.52578	9.69428	10.3569
lnc-SON-3	ncRNA	chr21	33642453	33775079	+	1.03994	10.4938	8.11542	7.1467	9.65691	10.1862	8.74642	7.24805	8.94355	8.87471	7.51152	7.89048	8.05479	7.75707	7.10626	7.11694	7.11968	7.81428	8.98202	7.19191	7.56731	7.80563	7.42216
lnc-FHDC1-3	ncRNA	chr4	152850643	152881173	+	1.03883	10.1511	8.86098	8.26873	9.84779	8.97061	9.4077	7.58913	9.26227	9.3376	8.4726	7.30268	8.93687	6.8882	6.5454	7.86686	6.9447	7.45763	10.0343	8.46489	7.61687	8.39743	9.28038
lnc-RPH3AL-2	ncRNA	chr17	439982	442563	-	1.03882	12.3361	13.1163	9.92937	12.2639	13.093	12.9035	9.38485	13.2802	11.8863	10.4724	10.151	11.8001	10.6595	10.6893	10.7672	11.342	10.9196	11.2907	10.1674	10.8279	11.2899	10.0286
lnc-GNG4-8	ncRNA	chr1	235737990	235744032	-	1.03842	13.9194	14.0238	11.6897	13.9301	13.349	13.469	11.8708	13.3427	12.7518	12.7196	12.0192	12.5947	11.4253	11.4671	11.9692	11.091	12.4185	13.0863	12.2277	11.404	12.455	12.6603
lnc-INSL4-9	ncRNA	chr9	5094139	5095014	+	1.03772	14.8139	15.1437	12.4403	14.0018	13.6093	13.769	11.7233	13.2422	13.6889	13.7921	13.5619	13.6988	11.411	11.4449	11.7485	11.5133	11.9746	13.7125	12.7138	12.0928	13.0905	14.0542
lnc-PSMG1-7	ncRNA	chr21	38988707	39006153	-	1.03736	7.37862	4.90405	4.90884	6.10769	5.84402	5.13962	4.25007	9.32737	5.10632	5.06456	4.51899	4.7597	4.84408	4.73245	4.78638	4.8598	4.76344	4.67593	4.99156	4.68808	5.19705	4.37162
lnc-SPDYC-3	ncRNA	chr11	65188245	65188689	+	1.03727	8.1495	9.35557	6.95962	9.28511	8.87756	8.72371	7.24843	8.6461	8.57197	7.39406	7.35629	8.00381	7.16594	6.93012	7.41864	6.60364	7.104	7.71207	7.22817	6.95944	7.31132	7.61321
lnc-SIPA1L1-5	ncRNA	chr14	71114769	71115381	+	1.036	10.2365	9.04575	6.87047	8.04001	9.01466	8.58793	6.8822	9.46991	7.16561	8.28418	6.89808	7.96332	7.31623	7.37629	7.27787	7.61156	6.90003	7.26689	6.97784	7.24808	7.64798	7.40054
lnc-RAB3B-3	ncRNA	chr1	51794472	51795708	-	1.03454	11.2568	10.8852	8.88428	10.6797	10.4967	10.2879	8.88197	9.94117	10.0603	10.7079	9.0691	10.3592	8.66496	8.68758	8.98849	8.3457	9.18998	9.6839	9.04734	9.01216	9.45876	9.57678
lnc-C17orf85-2	ncRNA	chr17	3861362	3861592	-	1.03358	9.3344	7.18589	5.41704	7.03105	7.3827	6.9997	6.5486	8.80024	6.64192	7.39393	6.11435	6.39056	7.28396	5.73251	6.17015	7.23124	6.0283	6.47271	6.03472	6.06157	5.9392	5.42029
lnc-RSBN1-3	ncRNA	chr1	113725335	113738786	-	1.03266	9.63987	9.56416	7.57061	9.06063	9.44574	8.51071	8.02994	8.13446	7.97769	9.35893	7.86037	9.2193	7.35041	7.52651	7.35184	7.61278	7.09	7.97943	7.47741	7.58183	7.53892	7.77055
lnc-METTL6-5	ncRNA	chr3	15313183	15316011	-	1.03228	8.95862	10.3688	6.64003	7.9	9.32621	8.86015	7.93358	9.05957	7.68208	7.76709	7.26744	9.07324	6.75599	6.92517	6.68297	6.0274	7.83443	8.95682	7.35136	6.54958	7.72922	7.85438
lnc-DYNC1LI1-3	ncRNA	chr3	32483739	32488381	-	1.02988	12.8425	12.7383	11.1703	12.6401	12.8423	12.1663	10.7955	13.1097	12.3351	11.3362	11.1186	11.9728	10.9784	11.1332	10.65	10.4058	11.1664	12.0061	10.767	11.4445	10.9441	11.4262
lnc-CYP4F11-1	ncRNA	chr19	15879637	15886501	-	1.02934	5.1163	6.47415	4.75126	5.67287	6.68357	6.26856	4.49527	5.1323	5.03581	6.57965	4.24123	5.99961	4.41205	4.54797	4.39756	4.34924	4.00141	5.20369	4.68201	4.57527	4.12226	4.56732
lnc-RET-1	ncRNA	chr10	43165312	43170627	+	1.02929	12.4948	12.908	10.8524	12.1288	13.2733	12.7657	10.4925	12.545	11.3122	11.9098	10.5699	11.5064	11.3696	11.1706	10.8958	10.8394	10.982	11.0079	10.7278	11.173	10.9533	11.2716
lnc-SLC25A1-2	ncRNA	chr22	19179476	19184831	-	1.02906	8.41785	8.31639	6.32512	7.958	7.54204	7.17977	6.26041	6.81627	6.89335	7.13739	5.90223	7.40677	6.32106	6.24656	6.1478	6.1501	5.9908	6.28911	6.26828	6.15496	6.25608	5.93345
lnc-SNRK-4	ncRNA	chr3	43690892	43699745	+	1.02839	8.58773	6.85288	5.77616	7.00274	7.62022	7.59105	5.625	7.10761	6.11389	6.23788	5.88701	6.09434	5.84754	5.27755	5.7137	5.71654	5.81586	6.49557	5.58278	5.67318	5.90646	5.86695
lnc-SMTNL2-3	ncRNA	chr17	4572206	4572515	+	1.02678	7.10101	7.11562	6.00179	6.72166	7.48543	6.41972	5.91617	7.81386	6.6429	6.89114	5.74149	7.17326	5.44306	5.60517	5.27423	5.49106	5.38376	6.00495	5.77576	5.77789	5.70558	6.03359
lnc-MTDH-3	ncRNA	chr8	97144170	97144723	+	1.02666	8.95713	7.74841	5.67957	7.48518	8.84479	8.39477	5.80068	7.27549	7.23974	6.97512	6.08819	6.84035	5.90126	6.12549	6.87624	6.5621	6.40922	7.10362	5.79808	5.96417	6.38771	6.9047
lnc-LACE1-5	ncRNA	chr6	108619010	108620616	+	1.0265	11.1098	9.38521	7.34937	8.90968	8.6451	8.74689	7.62606	9.42889	7.67608	8.33061	7.46075	8.40709	7.57855	6.97365	7.53927	7.40504	7.14774	9.38024	6.96115	7.76004	7.71897	7.99879
lnc-DIRAS3-1	ncRNA	chr1	68122691	68124809	-	1.02648	8.4837	5.88095	5.84772	7.76713	7.75973	8.05964	5.52923	6.16314	5.74587	5.97175	5.16601	6.1884	5.31164	6.03931	5.42384	5.53194	5.96713	7.21457	5.59241	5.43754	5.65421	4.8059
lnc-LILRB1-1	ncRNA	---	---	---	---	1.02538	8.70608	7.19161	6.26185	9.06227	9.41417	7.67249	5.3536	9.4165	9.35873	6.82611	7.52843	7.05872	6.90632	6.58495	6.68404	6.40279	6.29907	8.06537	6.58704	6.85328	6.76602	7.07551
lnc-AC092964.1-3	ncRNA	chr3	172165846	172237707	+	1.02359	10.5043	10.3798	8.18432	9.53844	9.574	8.64459	7.04548	8.78716	9.07449	9.76527	7.86708	9.33095	7.97844	7.64042	8.21701	6.8557	7.6489	8.52413	8.34538	8.49749	8.03064	8.57812
lnc-BPY2B-7	ncRNA	chrY	24278681	24291346	+	1.02293	12.5011	11.861	9.60314	11.6093	12.5115	11.425	10.0009	11.2714	10.5006	11.1353	9.63175	10.4689	10.2193	10.256	9.58416	10.7898	10.3824	10.8361	10.7777	9.56803	9.90933	10.2045
lnc-EXOC8-3	ncRNA	chr1	231366430	231420311	-	1.02281	13.692	13.1287	10.8279	12.8064	13.0472	12.5754	10.6933	12.7357	11.7214	12.7553	11.1301	12.1089	10.9707	11.1109	11.573	11.0573	11.357	12.0315	11.1061	11.0226	11.372	11.666
lnc-WDR18-1	ncRNA	chr19	966787	968693	+	1.02066	8.594	8.39788	6.69584	8.49072	8.57844	7.50333	5.47444	8.71836	7.18625	7.38254	6.68267	7.63696	6.94545	6.48758	6.25135	6.55644	6.19867	7.12641	6.46689	6.33027	6.65904	6.83656
lnc-LGALSL-1	ncRNA	chr2	64273885	64323806	+	1.01928	10.6517	6.30828	5.87707	6.14133	6.4804	8.93897	5.84899	7.07629	5.75172	7.76807	5.494	6.66207	5.85038	6.40445	5.57119	5.72764	5.9794	7.07163	6.04856	5.83894	6.18019	5.95157
lnc-DNHD1-4	ncRNA	chr11	6607671	6608418	+	1.01831	10.5514	11.8712	9.84341	11.0909	10.7928	10.1561	9.04448	11.316	10.6138	9.56079	9.53213	9.68769	9.60232	8.91525	8.97578	8.94073	9.53442	10.102	9.70226	9.04527	9.69092	9.86046
lnc-SFN-3	ncRNA	chr1	26851129	26853211	+	1.01819	13.2693	13.673	11.9058	11.4812	13.1879	13.1419	10.9646	13.0976	12.19	12.7483	11.3022	12.497	11.4127	11.6803	11.4723	11.1444	11.152	12.0014	10.5102	11.8437	11.7556	11.8015
lnc-OBFC2A-10	ncRNA	chr2	191709749	191720329	+	1.0173	7.22407	6.57393	5.54718	5.74597	7.4147	7.46889	6.17966	6.80684	5.93351	8.66192	5.04516	6.1609	5.2347	5.94704	6.05416	6.47102	5.47068	6.12832	5.98409	5.82999	4.9679	5.56641
lnc-FYB-2	ncRNA	chr5	39374745	39376042	-	1.0167	8.87361	9.43185	7.23916	10.7836	8.77283	8.40669	7.16229	8.12643	9.36687	6.96194	7.28127	7.26617	7.78804	7.22811	7.57904	7.14143	7.4969	7.57163	8.19213	7.46859	6.94922	7.98733
lnc-INA-1	ncRNA	chr10	103193301	103196246	+	1.0164	8.79909	7.92666	5.99202	7.26606	7.76778	6.89081	6.51344	8.01301	6.66166	7.56442	5.9927	7.25454	6.32252	5.73901	6.06754	5.95209	6.31447	6.90778	6.46255	6.32401	6.15848	6.38145
lnc-PRCD-3	ncRNA	chr17	76551352	76551750	+	1.01594	5.48583	5.21643	5.19964	5.45125	5.14625	6.35324	5.41315	5.03177	4.62591	6.32304	4.0274	4.83527	4.42891	4.77053	4.1306	4.91015	4.59842	4.63463	3.93414	4.11375	4.46303	4.05768
LINC01347	ncRNA	chr1	243054861	243101744	-	1.01584	14.1863	14.5974	12.5022	13.7387	14.4505	13.5496	12.6005	13.9808	13.2858	14.2593	12.7676	13.6681	12.3678	12.6247	12.1623	12.9317	12.7246	12.9637	12.355	12.7089	12.6591	12.4577
lnc-DLEC1-1	ncRNA	chr3	38139423	38143019	+	1.01563	14.2384	14.8339	12.2924	14.0199	14.326	13.4734	11.4568	14.7584	13.9872	13.629	13.6724	13.6767	12.0457	12.1557	12.336	12.0772	12.6227	13.2801	12.0673	12.4479	12.6576	13.1916
lnc-SAP30-11	ncRNA	chr4	173404781	173405020	+	1.01449	9.13315	5.67387	5.63516	6.10847	6.73088	6.55077	4.8726	5.98131	5.2595	5.65025	5.50018	5.47139	4.35865	5.27934	5.2688	4.99667	5.38084	5.27301	5.02738	5.08681	4.61995	5.47818
lnc-TMEM171-2	ncRNA	chr5	73051100	73052856	+	1.01375	11.0539	7.98166	6.86487	8.85827	9.5344	8.47766	7.12584	8.75385	7.98745	7.94021	7.46095	7.97483	7.47174	7.63973	7.54047	7.12038	7.41024	8.34266	7.32663	7.00288	6.78006	7.25817
lnc-NUMB-1	ncRNA	chr14	73297261	73466167	-	1.01375	9.85429	8.63857	6.5489	8.21473	9.28804	8.54008	6.34802	8.13105	7.74697	8.09024	6.84964	8.43617	6.71755	6.74725	6.47256	6.33225	6.97435	8.54544	6.73308	6.95386	7.27107	7.48286
lnc-PRRT4-2	ncRNA	chr7	128394275	128395171	-	1.01346	5.86674	5.55939	3.72115	5.70416	5.8826	4.7313	3.82285	5.61107	4.76884	5.04752	4.28921	5.00394	4.04965	3.88623	3.84827	3.62178	3.94847	4.39491	3.90357	3.93573	4.1195	3.69592
lnc-ZNF730-13	ncRNA	chr19	23384530	23385293	+	1.01305	6.32803	6.89733	4.97348	6.25052	5.85112	5.87535	4.68051	5.81286	6.08512	5.92718	4.38528	5.95758	4.84442	4.92997	4.33404	4.38372	4.71228	5.47483	4.51775	4.6698	4.73327	5.31821
lnc-RSBN1L-2	ncRNA	chr7	77683851	77685328	+	1.01277	7.43254	6.01688	4.53893	5.43532	5.82693	5.78374	4.29589	5.69003	4.85952	6.05285	4.71775	4.73234	4.37771	4.10017	4.17545	4.37054	4.51149	4.53968	4.91488	4.8733	4.91009	4.74254
lnc-FAM49B-6	ncRNA	chr8	130195113	130214624	-	1.01271	9.79015	10.2231	7.74993	10.2137	9.97149	9.40709	7.95281	9.81749	9.28072	9.26122	8.42071	8.95346	8.04775	7.7772	8.04372	8.26839	8.04403	8.9675	8.29956	8.16746	8.55124	8.70777
lnc-FRMD8-2	ncRNA	---	---	---	---	1.01259	14.0131	13.8986	12.0282	13.3848	13.846	13.7824	11.5714	13.5498	13.6304	13.8702	12.4044	13.6992	11.7454	11.6967	12.1805	11.8273	11.4971	13.1791	11.5025	12.5797	12.9985	12.8281
lnc-PLEKHG6-6	ncRNA	chr12	6384176	6387576	+	1.01126	10.3903	8.56138	6.7678	9.01808	9.11797	7.96991	5.94566	8.28366	8.70061	8.04973	7.91838	7.94583	7.39789	6.90132	6.56	6.71784	7.32096	8.42022	6.46696	7.21229	7.30682	7.06252
lnc-C17orf62-4	ncRNA	chr17	82442643	82445186	-	1.01097	8.97883	9.5761	7.29888	9.32314	9.42765	8.51978	7.27782	8.62561	8.77132	9.39062	8.23984	8.94281	7.1449	7.10988	7.61661	7.05008	7.6036	7.82488	7.88386	7.2551	7.79223	8.03225
lnc-ANKRD33B-2	ncRNA	chr5	10654220	10657816	+	1.01058	5.44234	8.36743	5.24158	7.83979	6.58821	6.07219	6.09974	6.18189	6.69736	5.91749	5.5833	6.31943	5.34537	5.44388	5.28696	5.11696	4.85357	6.07204	5.46727	5.34734	4.87202	5.50248
lnc-ADIPOR1-2	ncRNA	chr1	202962550	202963559	-	1.01007	8.00773	9.04284	6.91844	8.55823	8.77034	8.35644	6.55016	7.5465	8.1588	7.86793	6.76385	7.40201	6.62716	6.91145	6.84785	6.19714	6.83912	7.42792	6.96016	7.2079	7.71238	6.71515
lnc-YARS2-2	ncRNA	chr12	32791943	32792875	-	1.00964	6.8736	7.26143	5.72476	7.95809	8.48057	6.43909	6.2645	6.49137	6.88344	6.21839	5.79494	6.50664	6.21912	5.60635	5.58473	6.20662	5.89631	5.97921	5.58976	5.45608	6.23304	5.12577
lnc-CENPH-2	ncRNA	chr5	69174926	69175546	+	1.0093	7.42566	7.6641	5.95277	8.61558	7.83088	7.43965	6.99129	8.45958	7.33946	7.70686	5.9349	9.26726	6.3206	5.68141	5.83963	5.81867	5.61784	6.73714	6.79105	6.38241	6.43934	7.56913
lnc-NDRG1-6	ncRNA	chr8	133038260	133040341	-	1.0078	11.5546	10.8673	8.60596	10.0423	11.184	9.57345	9.31986	10.7966	8.88322	10.3572	9.22714	10.4228	8.51522	8.72145	8.60535	9.37077	9.22453	9.45053	8.42949	8.89123	8.97489	9.49449
lnc-IRS2-6	ncRNA	chr13	109651257	109686922	-	1.00736	9.35484	5.14962	4.70897	6.11819	7.24648	6.26468	5.43426	5.31122	5.03366	6.14262	5.1897	5.69801	5.18782	4.69984	4.8783	5.23962	4.98898	4.84491	4.79614	5.15644	5.10317	5.0463
lnc-MTIF2-3	ncRNA	chr2	55175639	55232345	-	1.00637	9.54851	7.8826	7.49669	7.937	7.88304	7.84724	6.89428	6.56329	6.59836	8.49712	6.56577	7.39413	6.5706	6.29142	6.42019	6.56868	7.06287	6.60341	6.38775	7.52317	6.62484	6.48847
lnc-ACTR3-2	ncRNA	chr2	113963710	113964385	+	1.00571	9.62837	8.85172	6.76912	9.31473	8.64709	8.97451	7.99413	9.58626	8.07357	8.7012	8.25409	7.51431	7.24188	7.36321	7.42884	8.56865	7.9312	7.8772	7.83043	7.36743	7.34491	7.05819
lnc-TTC13-2	ncRNA	chr1	231019176	231028732	-	1.00532	7.09794	7.959	6.42847	7.66868	9.14923	7.00437	6.11398	6.43521	6.79361	6.69264	5.96647	7.05397	5.64537	6.13427	6.40263	5.99763	5.96501	6.252	5.71141	6.40263	6.05107	5.9654
lnc-AC017028.1-5	ncRNA	chr2	239255190	239256732	-	1.00521	8.26708	7.54805	6.45733	7.41641	8.72249	6.68924	6.99814	7.09009	7.7821	8.67587	6.26849	7.57457	6.08194	6.38061	6.31122	6.71505	6.47546	6.48345	6.49489	6.70495	6.3554	6.86755
lnc-DNAJB12-4	ncRNA	chr10	72562711	72626074	-	1.00488	11.3621	11.8739	9.38676	11.0651	11.5416	11.4306	9.04238	10.8674	11.3448	10.306	10.107	10.3935	9.35844	9.45026	9.6794	9.11994	9.75281	10.6667	9.78157	9.51871	10.0387	9.93916
lnc-SLC24A4-4	ncRNA	chr14	92615473	92645190	+	1.00404	9.59308	10.1139	7.74182	9.26523	10.5243	9.43469	7.8663	10.4744	8.93132	8.75718	8.32883	8.94912	8.06101	8.23636	8.34874	7.87564	8.3772	8.24338	7.63855	7.74553	8.67053	8.71934
lnc-TLR4-3	ncRNA	chr9	117759583	117803032	+	1.0032	7.32029	6.40566	4.59728	6.49981	6.62897	6.0254	4.74175	6.59738	5.98081	6.48843	5.38665	6.05267	5.08939	4.8827	4.91788	5.01018	4.79387	5.55043	4.80912	5.14781	5.04909	4.81474
lnc-RRAS-1	ncRNA	chr19	49635293	49636679	-	1.00309	9.48042	8.69524	8.29726	9.1597	9.17531	8.54911	6.33606	11.5396	9.9417	7.46744	8.35621	7.70002	7.73729	7.75873	7.88334	7.29631	8.15206	8.21227	7.44181	7.72974	8.13874	7.92651
lnc-ANKRD20A1-7	ncRNA	chr9	63398685	63400433	+	1.00202	17.2699	17.2278	17.3529	17.5571	17.9742	17.3204	18.0478	17.7491	17.0391	18.1042	16.774	17.3752	14.3041	17.3123	15.3828	14.9489	17.2461	16.6825	17.7518	16.4407	16.7376	17.7909
lnc-HCN2-2	ncRNA	chr19	572572	579979	+	1.00174	12.3202	11.9075	11.3992	12.7683	12.7708	12.1025	12.5546	12.9493	12.9376	11.8102	11.35	12.6555	11.1742	11.0925	11.4413	10.7578	11.416	11.4575	11.0313	11.0982	11.3582	11.371
lnc-SKAP2-2	ncRNA	chr7	26656378	26656668	-	1.00105	10.1241	9.14682	6.91486	9.3437	9.64925	8.3362	8.16701	8.39504	8.07258	8.37441	8.05907	8.62237	7.52064	7.70423	7.65895	5.27047	8.05406	8.68517	8.00769	7.53372	7.24386	7.456
lnc-TFDP1-1	ncRNA	chr13	113545755	113549915	+	1.00095	8.10871	7.43256	6.17022	7.16276	7.9185	7.3393	5.74257	7.46899	6.40149	7.07329	5.98354	6.0834	5.90902	6.19041	5.98431	5.59913	5.8591	6.14178	6.37503	6.21535	6.46692	6.16273
lnc-LRIT3-3	ncRNA	chr4	109976087	109977536	+	1.00094	4.75809	7.61681	4.05925	7.1668	5.70147	6.59454	4.78056	4.32426	6.86968	4.39049	4.55027	4.53788	5.08162	4.35108	4.46901	4.01324	4.87168	4.65142	5.27275	3.90238	4.92285	4.87895
lnc-LLPH-3	ncRNA	chr12	66137829	66138937	-	1.00028	12.9615	13.1252	11.2471	12.6594	13.2139	12.1996	11.4124	12.4295	11.7676	12.3496	11.9771	12.1846	10.8396	11.0821	11.4968	10.9613	11.5141	11.6993	11.2033	10.9594	11.2615	10.8565
lnc-PITPNC1-4	ncRNA	chr17	67719386	67721470	+	-1.00033	12.282	12.0445	13.847	12.7567	12.1104	12.9449	14.0708	12.0916	13.1408	13.0843	13.7421	13.0893	14.3175	13.8305	14.1249	14.2718	13.7549	13.5301	13.7119	13.9819	13.8173	13.8793
lnc-ZFHX4-6	ncRNA	chr8	77000292	77007932	+	-1.00037	5.29947	4.75014	5.86244	4.78412	4.19242	5.14644	5.64598	4.59047	5.56106	5.89434	6.21538	5.27369	6.4508	6.13544	5.98147	6.68681	6.0911	6.03058	6.51826	5.82066	6.5752	6.29731
KLRAP1	ncRNA	chr12	10588478	10599835	-	-1.00152	5.48619	7.10105	7.96617	6.44603	5.8101	7.46281	8.13677	5.38887	6.67896	7.45129	8.0141	6.21057	7.37469	8.17935	8.3633	7.42753	6.87848	6.33934	7.59048	8.58459	8.8467	9.72299
lnc-BRWD1-IT2-2	ncRNA	chr21	39278497	39280207	-	-1.00212	9.44193	8.71564	10.329	9.32051	8.74535	9.61755	10.3263	8.6241	9.36471	9.43342	10.4698	9.35764	10.8158	10.8508	10.6094	11.2461	10.6777	9.7274	10.3903	10.4539	10.4444	9.68437
lnc-ZNF100-7	ncRNA	chr19	21839597	21841647	-	-1.00219	7.2618	8.33731	9.42771	7.26314	7.65293	8.40139	9.47408	7.14655	8.25859	9.39959	9.41671	8.3508	9.76326	9.44128	9.35086	9.28225	9.29286	8.83121	9.01153	9.94954	9.16263	9.32108
lnc-KCNK7-4	ncRNA	chr11	65552124	65554140	-	-1.0023	5.18793	5.30597	6.46175	5.72734	5.17469	5.78091	5.85546	4.9071	6.00019	6.73335	6.69625	5.66801	6.83912	6.88734	7.13806	6.93754	7.02585	6.06195	7.17307	6.8746	7.09307	6.19436
lnc-CXorf65-1	ncRNA	chrX	71103987	71104448	-	-1.00237	7.59701	9.09585	10.2679	7.76491	8.46043	9.14502	10.5484	9.6465	9.08816	9.33322	10.2425	8.98138	10.3062	10.1677	10.1772	11.1917	9.74842	9.19669	10.2165	10.8702	10.151	9.91566
lnc-DCAF16-1	ncRNA	chr4	17804312	17810758	-	-1.00259	11.3263	11.546	13.0454	11.2081	11.348	11.8857	12.9639	10.7198	12.2304	12.3731	12.9314	12.1205	13.4295	13.1068	12.8568	13.3092	12.8277	12.1223	12.7842	13.3832	12.8643	12.6714
lnc-SAG-5	ncRNA	chr2	233274304	233282995	+	-1.00358	8.2597	7.81019	9.61229	8.14968	8.30042	8.52655	10.1994	8.12523	8.85136	8.64948	9.59559	9.20185	10.1395	9.87937	10.1774	9.3703	9.43456	9.11104	9.33063	9.96239	10.1085	9.513
lnc-POTEM-2	ncRNA	---	---	---	---	-1.00408	5.10978	5.37791	6.5561	5.91995	6.00019	6.09122	5.94993	4.8096	5.97659	6.63435	6.69609	6.27011	6.86515	6.97968	7.20842	7.0811	7.10502	6.8156	6.51389	7.58071	6.83388	6.21008
lnc-C13orf16-9	ncRNA	chr13	111157087	111157983	+	-1.0042	9.53093	9.56433	10.6597	9.59272	10.2744	10.3715	11.0816	10.0407	9.91729	10.8576	11.1074	10.613	12.8879	11.5567	11.6269	12.8941	10.8844	9.81941	10.383	10.5067	11.5084	10.5316
lnc-UBQLN2-7	ncRNA	chrX	56746010	56834296	+	-1.00767	8.1495	8.29623	9.87438	8.77892	8.67804	9.91493	9.96549	8.62964	9.22352	8.8742	9.93462	9.73331	9.36056	9.88677	9.80088	10.4005	9.78294	10.2915	10.1582	10.3448	10.3348	10.525
lnc-GPR111-5	ncRNA	chr6	47533685	47545145	+	-1.00821	8.66779	10.7031	11.4333	9.78929	9.66823	10.0106	11.399	10.1908	11.0486	10.5833	12.0728	9.95203	11.6631	11.4796	11.3927	11.503	11.4717	10.8259	11.25	11.8505	11.169	11.6611
lnc-ZNF141-1	ncRNA	chr4	337814	373026	+	-1.00863	8.98896	9.44695	10.64	10.2317	9.17417	10.3776	10.895	9.05225	10.5195	10.8826	10.8815	9.98334	11.3211	10.9542	11.3051	11.6945	11.4605	10.8193	11.3338	10.8294	11.2197	10.5513
lnc-GJD2-4	ncRNA	chr15	34545388	34583651	-	-1.00864	10.2062	10.6742	12.1185	11.7975	10.4848	11.3834	12.4113	10.8829	11.9028	12.116	12.2931	11.452	13.0334	12.7789	12.6619	12.9065	12.3736	11.9726	12.3532	12.51	12.3385	12.2031
lnc-POU4F3-4	ncRNA	chr5	146463010	146463380	+	-1.00892	10.358	10.2733	11.9702	10.0513	10.5827	11.0181	11.124	10.1104	10.915	11.0745	12.0424	10.8547	11.8061	11.8116	11.8048	11.5731	11.7607	11.6237	11.7714	11.9144	12.3341	11.7829
lnc-ZC3H8-2	ncRNA	chr2	110545532	110546997	-	-1.01068	13.6177	13.2261	14.9006	13.1853	13.3518	13.1143	14.7833	14.0667	13.2598	14.0019	14.6913	13.9641	15.1297	15.411	14.7921	15.6453	14.2743	14.3787	13.9088	15.297	15.0014	14.6436
lnc-SLFN12L-2	ncRNA	chr17	35470069	35470628	-	-1.01185	8.76118	8.80028	10.2565	8.98948	9.57324	9.16332	10.6864	7.7599	8.88848	9.92472	10.3399	10.6501	9.96812	10.3266	10.6422	10.1846	10.069	9.45803	9.71876	9.98079	10.5639	11.6044
lnc-MCM9-3	ncRNA	chr6	118565559	118647105	-	-1.01206	7.62322	6.31892	8.60712	7.72369	7.67694	8.51867	8.25315	7.8128	8.35669	8.16825	8.69423	8.20571	8.73159	9.00009	9.35065	8.65919	8.70952	8.83657	9.07408	9.14831	9.55307	9.05303
lnc-GNG13-2	ncRNA	chr16	857744	859700	-	-1.01446	14.837	13.1933	15.013	14.013	12.6798	14.6139	14.3651	12.6392	14.8531	15.1508	16.092	14.0818	14.7805	15.315	15.2753	15.1857	15.2013	15.2513	15.2825	15.2009	15.5178	14.6194
lnc-PITPNC1-5	ncRNA	chr17	67724109	67727028	+	-1.01643	11.3378	11.6083	13.9432	11.5652	11.8622	12.686	13.9144	11.5898	12.9376	12.9892	13.1248	12.6126	13.8026	13.7441	13.3623	13.7072	13.6221	13.0669	13.4661	13.9802	13.6802	13.3484
lnc-DKK4-4	ncRNA	chr8	42534660	42541503	-	-1.01716	8.0942	7.65381	8.63517	8.41509	7.82138	8.30235	8.61824	7.85751	8.3827	8.3663	9.03508	8.47908	10.2273	9.34962	9.22347	10.7973	8.9274	8.62012	9.00522	8.85007	9.42928	8.83816
lnc-EMD-1	ncRNA	chrX	154327184	154327899	+	-1.0182	5.05154	5.58184	6.7879	5.46261	4.74421	5.15077	6.43859	5.06005	5.12963	5.66289	5.92737	5.98852	6.02078	5.65909	8.65604	5.48759	6.81709	5.9277	6.0307	6.66372	7.85672	7.26705
lnc-TPTE-10	ncRNA	chr21	9076417	9129760	-	-1.01821	7.57051	6.33252	9.17049	6.14921	5.98824	6.8928	7.44597	7.09655	7.93001	6.59732	8.71307	7.9309	7.24888	7.75282	7.39504	8.85789	6.71915	8.6866	7.8617	7.12811	11.4238	7.9089
lnc-APOL4-2	ncRNA	chr22	36159230	36160755	-	-1.01896	7.80913	7.4699	8.45861	6.60442	7.17033	7.24639	7.71458	6.05689	8.81619	7.55378	8.63746	8.00654	8.37076	8.43216	8.48067	8.68545	7.92354	8.52991	8.06012	9.0392	8.9699	8.97206
lnc-MEF2C-9	ncRNA	chr5	88196350	88198451	-	-1.0198	8.2059	8.74272	9.6333	8.90236	7.67946	9.36924	10.5933	7.88841	9.2543	9.23475	10.0933	9.51678	10.3485	10.1964	9.86836	10.5933	10.3766	9.37492	9.67087	9.9809	9.9245	9.69753
lnc-OR4C46-2	ncRNA	chr11	54543571	54559115	-	-1.02048	9.07193	10.9323	11.4848	9.96243	10.5402	10.0742	11.4566	10.1178	11.5446	10.9171	11.0259	10.8374	11.7177	11.9992	11.3624	12.5627	11.6339	11.1234	12.2106	11.8612	11.8449	11.3888
lnc-SLAMF7-7	ncRNA	chr1	160796211	160799664	+	-1.02226	7.67629	8.35447	9.5549	8.32221	9.28372	9.53111	9.65999	7.5057	8.97515	9.76001	9.86323	9.49473	9.36522	9.32906	9.96817	8.30745	10.3345	10.9871	10.0688	10.0496	10.4379	10.4097
lnc-PNP-1	ncRNA	chr14	20455219	20455887	+	-1.02235	8.65227	9.56506	11.1391	9.98086	9.34768	10.416	10.8207	9.61758	10.8774	10.1649	11.7089	9.51445	11.434	10.9557	11.3695	11.1153	11.1801	10.4873	11.1381	11.4812	11.5888	10.9927
lnc-TPP2-3	ncRNA	chr13	102680941	102681866	+	-1.02278	5.62438	5.27391	5.65027	6.22279	5.48599	5.23622	6.58405	5.49316	5.86296	6.28442	7.07806	5.52046	7.30732	7.1589	7.28037	7.78799	6.72109	6.33662	7.23408	6.41592	6.62936	6.06492
lnc-INPP1-1	ncRNA	chr2	190442576	190469855	+	-1.02293	8.40747	8.61455	10.3089	8.78706	8.03151	9.06838	10.088	8.47986	8.85792	9.1987	9.9449	9.33738	9.82349	10.4703	10.0423	10.3346	9.98825	9.68906	9.44459	10.5831	10.5354	9.89261
lnc-CD47-9	ncRNA	chr3	105658269	105673993	-	-1.02324	8.7342	9.26475	10.6066	9.3901	9.81532	9.65662	11.0768	10.2148	10.2388	10.7864	11.1191	11.1317	10.6571	11.1458	11.0744	11.564	11.4162	10.325	11.4046	10.2928	10.8715	11.0178
lnc-FCRL6-1	ncRNA	chr1	159800511	159809279	+	-1.02361	4.74046	5.10842	7.20035	5.22448	5.37247	5.49309	6.58701	5.22638	5.06256	5.15085	6.74087	6.52894	5.68918	6.93286	7.31004	5.87418	6.32348	5.39891	5.98367	6.73584	7.18905	7.77561
lnc-CEP170-5	ncRNA	chr1	243793205	243794400	-	-1.0242	6.87551	6.16892	7.97435	6.51271	6.54717	7.44809	7.77327	7.16778	7.56826	7.92731	8.26611	7.15788	8.62515	8.16166	8.22729	9.57319	8.44056	7.51072	8.59814	8.32779	8.09076	7.66721
lnc-ZNF595-1	ncRNA	---	---	---	---	-1.02561	9.31741	9.72161	10.5921	10.0949	9.75359	10.2829	11.0312	9.2537	10.2572	10.7236	11.0205	10.3941	11.5776	11.1426	11.5216	11.3255	11.6417	10.4819	11.6247	11.0791	11.601	10.131
lnc-GPAT2-5	ncRNA	chr2	95891657	95896022	-	-1.02578	10.6105	9.86898	12.3298	11.0387	10.8005	11.7349	12.5279	11.4984	11.2	12.0997	12.878	12.1382	12.1186	12.4157	12.5952	13.2995	11.9033	11.8505	13.4447	12.076	12.0904	11.9506
lnc-DENND5B-3	ncRNA	chr12	31303495	31326128	-	-1.02611	9.00702	9.62494	10.9909	9.45281	9.77749	11.0063	11.4303	10.1433	10.641	10.8975	11.5224	10.3333	11.6746	11.6893	11.5298	11.5645	11.6156	10.9217	11.3135	11.5767	11.323	10.8148
lnc-KLF14-7	ncRNA	chr7	130960284	130978316	-	-1.02641	10.2611	10.552	11.8259	9.5328	9.86512	10.6941	12.7723	9.60871	10.531	11.042	11.6931	10.9503	12.4043	11.9232	11.7982	12.0464	11.6726	11.049	10.7254	12.9419	11.5423	11.5922
lnc-KRCC1-3	ncRNA	chr2	87781178	87782669	-	-1.0274	9.69293	8.499	10.3378	8.32916	9.34769	8.45855	9.99193	9.27651	8.82616	8.78519	10.8275	9.32912	10.3144	10.402	9.99714	11.4096	9.86699	9.55543	8.86884	10.4615	10.6956	10.4546
lnc-CETP-2	ncRNA	chr16	56989563	56992444	+	-1.02797	8.91624	10.7248	11.389	9.13075	9.48178	9.47907	10.6332	9.48935	11.1929	10.7931	11.7558	10.4856	11.3509	11.0529	10.7846	11.0819	10.9923	10.7848	10.3899	11.9578	11.0026	12.1727
lnc-LPCAT4-1	ncRNA	chr15	34404970	34437466	-	-1.02873	9.13156	9.58635	10.7079	10.8493	9.17267	10.2553	10.9662	9.60191	10.7145	10.9287	11.1822	10.6088	11.8236	11.5759	11.4963	11.4576	11.2179	10.6593	11.0375	11.3946	11.0946	11.0938
lnc-AC010606.1-5	ncRNA	chr19	6971176	6972480	-	-1.02955	6.10842	6.06852	7.10137	6.93241	6.95769	5.21981	5.54931	5.82842	6.38484	5.91456	6.18716	6.37605	8.18429	7.72456	6.97088	7.54516	7.61067	7.47137	7.15099	7.95045	7.52322	6.13818
lnc-YES1-4	ncRNA	chr18	751724	812357	-	-1.03016	7.30877	7.91498	10.1043	8.34837	8.66147	8.78119	10.0736	9.48776	9.36341	8.48826	9.8434	9.08827	10.1484	9.8294	10.3656	9.93595	9.90889	9.49285	9.38508	10.6398	9.67133	10.2915
lnc-VN1R4-3	ncRNA	chr19	53238597	53241803	-	-1.03046	6.80218	6.69068	8.36823	7.03601	6.23692	6.49843	7.67536	6.79696	7.51987	7.55188	8.04471	7.18669	8.47001	8.39364	7.89548	8.24875	8.63594	8.17551	8.36664	8.20109	8.29897	7.85999
TRBV5-4	ncRNA	chr7_KI270803v1_alt	446497	447167	+	-1.03327	5.11941	6.26084	6.50942	5.70877	5.91582	5.82319	6.32285	5.5142	7.37443	6.54827	7.00931	6.45369	7.47026	7.13486	8.41661	6.4348	7.31689	6.51012	7.29254	7.77752	6.37179	7.52752
LOC100130476	ncRNA	chr6	137823673	137868233	-	-1.03404	7.83075	6.17835	8.3363	6.30585	7.78782	8.06302	9.01231	7.37996	7.4593	8.2742	8.90537	7.45328	9.30047	8.91209	8.91032	10.5267	8.71148	7.37671	8.50279	8.51666	8.87914	8.36695
lnc-RSPH10B-2	ncRNA	chr7	5761088	5780292	-	-1.03545	8.58128	8.23761	9.79097	8.06398	8.4337	8.66066	9.11449	8.41773	8.79442	9.42659	9.77332	9.25688	10.2644	10.0466	9.8109	10.4497	9.48609	8.85433	9.59251	9.86237	10.2742	9.77988
lnc-RSL1D1-2	ncRNA	chr16	11881075	11882569	-	-1.03562	6.00061	5.77204	8.27314	5.9786	7.1488	6.71774	8.5976	7.14273	7.14161	6.93328	7.9189	8.01733	8.89607	8.26747	7.35796	7.94653	7.39314	7.41139	7.06556	8.5008	8.73043	8.56923
lnc-RBM11-4	ncRNA	chr21	14216130	14228372	+	-1.0359	4.99453	5.27482	5.47774	4.24938	5.13939	4.9232	5.10551	4.89766	4.51016	6.13162	6.43477	5.70013	4.61332	6.39607	5.94652	7.12774	6.57439	5.93784	6.50109	6.59226	5.68074	5.77077
lnc-SLC45A3-3	ncRNA	chr1	205609716	205612016	-	-1.03603	11.205	11.9246	13.5016	12.063	11.3608	12.3124	12.2759	10.9877	12.6067	11.748	13.5522	12.278	12.9462	13.2279	13.1722	13.3613	12.814	12.7238	12.8263	13.2086	13.3106	12.994
lnc-DUSP4-6	ncRNA	chr8	29333063	29335165	-	-1.03681	4.88477	4.70392	5.21861	4.68128	5.21817	4.40937	7.78295	5.09028	4.71636	4.62367	5.94161	7.4657	6.96741	6.64226	5.16518	7.00023	5.68504	4.80393	4.73341	6.41334	6.33661	6.88224
lnc-SERPINB1-4	ncRNA	chr6	2891271	2892854	-	-1.03707	7.46857	7.38956	8.29059	6.385	6.67284	7.26917	8.90371	8.65335	8.33925	6.98442	8.91965	8.63933	7.90637	8.29131	8.35916	9.75994	7.86917	9.72048	7.69248	9.03794	8.72337	9.15342
lnc-LIMS3.1-3	ncRNA	chr2	109808237	109813771	+	-1.03709	13.373	12.3345	14.3863	12.1214	12.865	12.6801	13.677	12.9515	12.53	12.8676	13.9922	13.2533	14.1511	14.5802	13.8985	14.688	13.5018	13.7173	13.2023	14.4572	14.7222	14.0245
lnc-SLAMF7-9	ncRNA	chr1	160819303	160827816	+	-1.03788	7.17707	7.42422	8.70613	7.89885	7.51944	7.95757	8.4267	5.95428	8.14454	8.38186	8.70762	8.57598	8.05663	8.12144	9.65116	6.96026	8.71575	9.46121	9.28952	8.72412	9.85525	9.44444
lnc-MXD4-3	ncRNA	chr4	2342581	2343524	-	-1.03834	4.9015	4.28284	6.01352	4.9594	5.15616	4.90991	6.24926	4.9375	5.3284	5.70192	6.43968	6.04622	6.20973	6.22206	6.72755	7.85274	5.58846	5.3493	5.12188	6.07314	6.65188	7.10599
lnc-CD47-4	ncRNA	chr3	108043298	108054739	-	-1.03937	12.2228	13.1014	14.5499	13.4201	12.228	13.6337	14.1103	13.0776	13.8176	13.4268	14.6198	13.0869	14.4114	14.6739	14.6527	15.0248	14.7301	14.067	14.6434	14.1652	14.5173	14.1857
lnc-C5orf13-3	ncRNA	chr5	112195661	112206062	-	-1.04078	3.96363	4.84369	5.9767	3.47629	4.58785	4.05991	5.00394	4.97916	4.68367	4.09606	6.01099	4.6156	4.8639	5.73775	6.77312	4.91179	5.46416	4.76919	5.13985	5.72597	6.15581	7.12631
HLA-DPB2	ncRNA	chr6	33112451	33129113	+	-1.04163	3.26219	5.89427	7.0965	6.42296	4.92873	6.37786	7.6359	6.08325	6.62962	5.06482	7.36881	6.97989	7.48138	7.22129	6.62303	5.81219	7.84881	6.60251	6.84541	6.95266	6.50218	7.5367
lnc-PKIA-3	ncRNA	chr8	78516101	78603214	+	-1.04452	6.70956	6.62762	7.6735	7.17727	5.69561	7.03507	6.96899	5.6549	7.60652	6.56972	7.51532	7.18026	8.36428	7.68663	7.51378	7.86827	8.27426	7.57956	8.31822	8.10584	7.89706	7.49325
lnc-CCNT1-1	ncRNA	chr12	48688464	48692507	-	-1.04456	8.69253	8.24007	10.781	8.873	8.83988	8.87565	10.855	8.7542	9.46684	8.90736	10.0567	9.58768	10.5545	10.723	10.6749	10.1201	10.4888	9.83192	9.46893	10.9813	10.4995	10.2902
lnc-TMC8-1	ncRNA	chr17	78105451	78106868	+	-1.04479	8.03042	7.75149	9.52859	7.94383	7.78279	8.4161	8.57751	7.64828	8.24108	8.77229	9.34936	8.35074	9.02237	8.98429	9.96133	9.50873	9.38038	9.02354	9.07564	9.58223	10.0935	9.43614
lnc-MBOAT4-4	ncRNA	chr8	30073879	30083043	-	-1.04549	13.5143	12.5082	14.6157	12.7853	13.1454	13.9129	13.6519	12.9581	13.8761	14.1719	14.8793	13.5827	15.2341	14.7797	14.7622	15.4016	14.2833	13.8208	14.2538	14.769	15.0201	13.9269
lnc-CCR2-1	ncRNA	chr3	46242432	46265399	+	-1.04554	4.29281	4.88517	5.2535	4.50293	4.2266	4.11262	4.86539	4.30492	4.44053	4.70019	4.07829	5.29256	5.51412	5.17482	5.4765	6.76131	5.69904	7.82484	4.97239	5.36181	5.68313	5.40923
lnc-STIM2-5	ncRNA	chr4	26576696	26754227	+	-1.04752	7.66234	7.26776	9.24771	8.07115	7.8285	8.52218	9.084	7.95185	8.85308	8.96972	9.217	8.35699	9.10926	9.59877	9.89322	9.24297	9.54411	8.8399	9.48049	9.65895	10.0613	9.71733
lnc-AC010536.1-1	ncRNA	chr16	87739763	87747706	-	-1.04828	6.6247	6.45339	9.57803	7.14616	6.94677	6.75118	7.57878	6.64721	6.73007	6.84595	8.9108	7.00466	8.08274	9.21635	7.30347	7.97613	8.39111	6.93976	7.29962	9.44992	8.1646	9.40294
lnc-INSRR-1	ncRNA	chr1	156814498	156816760	-	-1.04916	4.6513	4.61662	6.51232	5.26418	4.90836	4.91358	6.72743	5.48254	5.35968	6.15449	6.63426	7.1235	5.69678	6.27324	7.0366	5.95761	6.53813	5.90131	6.02452	6.74446	6.99116	7.17695
lnc-KLHDC1-2	ncRNA	chr14	49768801	49782918	+	-1.05004	9.59271	9.36666	11.251	9.31691	9.64738	10.2068	11.0866	9.34978	10.3244	10.5956	10.9503	10.074	11.7708	11.3994	11.4978	11.6858	11.3431	10.4241	11.1962	11.504	10.948	10.6924
C5orf56	ncRNA	chr5	132410636	132486857	+	-1.05144	8.40798	9.97396	10.3173	8.40895	7.92401	8.42569	10.1408	8.20012	10.0456	9.82197	11.2198	9.74119	9.95297	10.186	10.2965	10.3448	9.93914	9.49471	9.88041	10.2372	10.5326	10.7917
lnc-FAM83F-3	ncRNA	chr22	39926603	39968696	+	-1.05198	10.2713	12.8363	13.0471	13.812	11.9076	13.1853	13.0911	9.23116	13.2312	12.2242	13.3674	12.5205	13.2574	13.2143	13.5256	13.7609	13.2221	13.0097	13.9418	13.1751	13.6197	13.4141
lnc-RRM2B-8	ncRNA	chr8	101745825	102124261	-	-1.05216	7.66924	7.02888	9.48854	7.71336	8.05347	7.77144	8.92996	7.5916	7.81904	8.34555	8.94053	8.79119	8.88089	9.46446	9.77309	9.02709	8.81096	8.07764	9.19793	9.10079	9.6301	9.42446
NBEAP1	ncRNA	chr15	20664725	20756151	-	-1.05362	7.29284	6.983	8.22839	7.1212	7.52442	8.14693	7.69749	5.75129	7.36304	7.96001	8.66739	7.3421	8.78042	8.59582	8.83514	8.62765	8.63781	8.08047	8.77187	9.22867	8.93367	7.02482
lnc-BTN2A2-4	ncRNA	chr6	26409545	26413217	+	-1.05407	7.822	9.32296	9.87346	8.07848	8.14088	9.0036	9.97389	7.57539	9.44112	9.83654	10.189	9.08892	9.18098	10.0334	10.3096	9.57346	10.1507	9.65724	9.98663	10.219	10.3095	10.8324
lnc-SAMD8-4	ncRNA	chr10	74966623	75031557	+	-1.05457	8.02146	8.15552	10.5455	8.96981	9.05457	9.39677	10.8252	8.51004	9.47476	9.57384	10.1929	9.52492	10.7289	10.4952	10.8059	10.5416	10.5891	9.3421	10.3029	10.787	10.2655	10.1117
lnc-ATP6V1A-4	ncRNA	chr3	113616027	113619915	+	-1.05618	7.1499	8.64037	9.30356	8.1844	7.35393	8.60045	8.96877	7.0383	8.60276	9.24616	10.058	8.76687	8.77594	9.25408	9.55945	9.68751	8.9496	8.75509	9.38997	9.29346	10.0645	9.82602
lnc-WDR67-4	ncRNA	chr8	122782050	122789039	+	-1.05632	5.71402	6.04948	7.22208	5.25536	6.1413	6.36746	7.8511	5.94951	6.2015	5.85091	7.40599	6.26696	7.63776	7.4969	7.11045	7.05649	7.11501	6.92507	6.96863	8.23472	7.99144	7.58969
lnc-APOL4-3	ncRNA	chr22	36145507	36156938	-	-1.05722	7.20067	7.22785	8.19383	6.44291	6.3449	6.99808	7.49539	6.59917	8.68599	7.2967	8.73315	7.80752	8.17129	8.35474	8.07505	8.432	7.90291	8.16847	7.93339	8.63742	8.52256	8.93071
lnc-RIOK2-10	ncRNA	chr5	98897301	98897510	-	-1.05725	7.32727	7.95901	9.03761	4.89686	7.60999	7.66224	8.59638	8.06821	7.82659	7.78689	8.65363	8.45623	8.23052	8.44574	8.64939	7.50246	8.77751	9.46713	8.45979	9.2332	9.23629	9.70037
lnc-GPR149-4	ncRNA	chr3	154309796	154312248	-	-1.05888	8.10144	9.32051	10.2596	7.97685	9.67477	9.93026	11.8114	9.61045	9.69002	9.70148	10.6265	9.39013	11.2531	10.3203	10.2329	11.0082	11.5673	10.5651	10.6824	11.0957	10.2833	10.9738
lnc-NDEL1-6	ncRNA	chr17	8561230	8561576	+	-1.05956	11.2991	13.4494	11.4227	12.2162	11.6505	11.3738	11.7238	12.9177	13.4134	11.7924	13.5213	12.1522	11.7048	13.8174	13.7818	13.8899	13.7275	13.5375	13.6656	11.5258	13.4056	13.4962
lnc-TMEM177-4	ncRNA	chr2	119759954	119809884	+	-1.05968	8.17373	7.51813	9.5179	8.07626	7.94154	8.29045	8.55678	6.86022	8.8	8.68718	9.17418	8.18842	9.54453	9.3062	9.62408	9.26872	9.45498	8.70812	9.67747	9.715	10.0758	8.88521
lnc-NAA16-4	ncRNA	chr13	41362126	41377030	+	-1.06004	10.0942	9.13812	10.8675	9.87616	9.59566	9.88633	10.0764	8.68714	9.87063	10.2131	11.2171	10.4787	11.1051	11.0329	10.99	11.7814	10.1232	10.3993	10.9982	10.7788	11.3695	10.4127
lnc-EML4-8	ncRNA	chr2	42659520	42682706	+	-1.06099	8.25378	8.54519	10.1863	9.19395	8.53706	9.87555	9.51504	9.04231	10.6494	10.1144	10.5175	9.17884	10.6527	10.1775	10.5289	10.6842	10.8122	9.71978	11.141	10.5777	11.2308	10.2062
lnc-MRPL35-5	ncRNA	chr2	86442324	86456655	+	-1.06219	10.9779	10.0789	12.0237	10.1906	10.5488	10.9661	11.8331	10.5893	11.168	10.9277	11.8382	10.5415	12.6217	12.3073	12.5279	12.3862	12.3349	11.1143	12.0497	12.5587	11.8619	11.7687
lnc-IKZF4-1	ncRNA	chr12	56042140	56044244	+	-1.06395	10.6667	12.53	10.9016	11.1465	10.8041	10.5861	10.7907	12.1124	12.5342	10.9542	12.7453	11.5107	11.0173	12.8311	13.1561	13.034	12.7829	12.4762	12.5511	10.707	12.8436	12.7437
lnc-RP11-158I9.5.1-2	ncRNA	chr11	118918779	118925571	-	-1.06458	7.95226	7.38681	8.09685	6.97295	7.12833	7.58617	7.71049	7.27212	7.61641	7.29819	8.29454	7.77166	9.30014	8.81827	8.89038	9.4641	8.25028	7.84222	8.38534	8.4528	8.9928	8.33708
lnc-SAG-3	ncRNA	chr2	233288676	233288941	+	-1.06523	11.8032	10.8638	13.3433	10.9097	10.7468	12.1952	12.4575	10.7279	12.2396	12.9562	13.3238	11.2849	13.5404	13.1671	13.6832	13.0182	13.3022	12.1282	13.0095	13.1416	13.1011	11.9746
lnc-SLC10A7-5	ncRNA	chr4	145876496	145885748	-	-1.06639	5.85492	6.68047	7.88803	6.8271	5.82255	6.6603	8.02869	5.71266	6.52383	7.57967	7.38825	7.28016	8.56574	8.08273	7.85673	8.16202	7.73349	7.50246	7.58845	8.52688	7.56428	7.63933
lnc-PHC1-3	ncRNA	chr12	8950107	9010063	+	-1.06709	7.19171	4.75197	9.11014	6.72109	5.68493	7.12069	8.87344	6.11068	7.46349	7.48894	6.68464	7.49422	8.25856	7.88972	9.17753	7.89425	7.62617	7.78421	8.46607	8.47785	9.50684	8.16553
lnc-SLC30A2-1	ncRNA	chr1	25982364	25998056	-	-1.06797	7.70313	7.21739	9.08844	7.6063	7.40317	7.24259	9.28917	7.37353	7.47811	7.55549	8.80662	8.12909	8.91024	8.85046	9.4013	9.22534	8.88019	8.21926	8.33669	9.1345	9.31189	9.15879
lnc-TBL1Y-10	ncRNA	chrY	7333030	7356223	+	-1.06872	9.67506	9.58958	10.8235	9.85781	9.38968	10.1401	10.4617	7.61966	10.831	8.79233	11.2445	10.3823	11.0349	10.5801	11.1813	11.1469	8.77483	10.5728	10.8566	10.8656	11.4735	11.3277
lnc-ZNF273-8	ncRNA	chr7	65373838	65398699	+	-1.06941	7.65576	8.72037	9.57772	7.36462	8.19394	8.58842	9.44645	7.42187	8.45471	9.38421	9.94538	8.85714	9.98784	9.77988	9.75278	9.54421	9.72136	9.09397	9.52306	9.6792	9.29794	9.4198
lnc-ARPP19-1	ncRNA	chr15	52648634	52649866	-	-1.0702	7.57021	8.34052	9.66011	8.60417	8.43592	8.99683	9.46794	7.78737	8.53668	8.46501	9.80998	8.57808	10.8597	9.58004	9.5962	11.2318	9.79163	9.35952	9.56768	9.22733	9.2342	9.04398
lnc-XRCC3-7	ncRNA	chr14	103754165	103840107	-	-1.07118	5.97321	6.19529	7.52109	6.47639	6.57224	6.67843	7.20392	6.10617	6.82146	6.76154	7.09474	6.93249	8.09375	7.52715	8.2099	8.34266	7.16353	7.57559	7.65591	8.03517	8.35594	7.43901
THAP9-AS1	ncRNA	chr4	82893452	82900960	-	-1.07135	8.01931	7.68489	8.70251	8.09173	7.31904	8.0691	8.73874	8.62296	8.24818	8.73483	9.26007	8.66354	9.55817	9.43591	9.49258	9.48027	9.44653	8.99665	8.97493	9.56214	9.33201	9.33093
lnc-WBSCR17-2	ncRNA	chr7	70764931	70786013	+	-1.07192	7.44036	7.48905	8.70854	8.66898	7.59232	8.73057	11.1061	7.48974	8.43598	8.16173	10.4846	8.48584	10.0109	9.32825	9.72851	11.0328	9.57863	8.19259	8.73027	9.43485	9.43366	9.01028
lnc-HLA-DMA-2	ncRNA	chr6	32948613	32949671	-	-1.07219	10.5777	12.3498	13.1565	11.7147	11.2613	12.2557	12.9546	10.8613	12.5962	12.301	13.5658	12.3778	13.0268	13.1088	12.8049	12.2892	13.7156	13.7393	13.0341	13.0935	13.2248	12.9204
lnc-AC004381.6.1-1	ncRNA	chr16	20674510	20755608	+	-1.07512	3.98116	4.49357	4.09485	3.95763	3.99482	3.79294	5.23284	3.76178	4.23958	4.29937	5.59155	3.74165	6.20324	5.39086	5.08385	7.28421	5.21648	4.85794	5.21769	4.56419	5.27788	4.6902
lnc-C9orf43-5	ncRNA	chr9	113542453	113544271	+	-1.07592	3.87735	3.92186	5.48895	4.18402	4.22596	4.0206	6.3014	4.11278	3.949	4.93067	4.97401	5.17485	5.20911	6.0227	6.25682	5.71663	4.84884	4.99363	4.97026	5.96764	5.95746	6.83425
SCARNA6	ncRNA	chr2	233288676	233288941	+	-1.0765	11.7121	11.1648	13.2719	10.7589	10.482	11.7907	12.3015	10.5939	12.022	13.236	13.1431	11.296	13.3661	13.0583	13.6037	12.915	13.1981	11.7951	12.8332	13.0665	13.2172	12.2263
lnc-SLC38A2-2	ncRNA	chr12	46197378	46198021	-	-1.07725	11.7729	12.8657	14.9826	13.0482	12.2689	13.8665	14.9349	13.2352	13.2615	14.1591	14.3912	14.1257	14.3693	14.6447	14.8588	14.4907	14.4299	14.1923	14.4158	14.7551	14.9304	14.5975
lnc-PAPSS2-3	ncRNA	chr10	87642607	87642954	+	-1.07839	11.1923	13.4863	11.3282	11.9534	11.7307	11.3099	11.5883	13.0103	13.6289	11.9255	13.4092	12.3322	11.7573	13.7382	13.862	13.8654	13.702	13.5482	13.7142	11.2316	13.5222	13.6425
lnc-EPHA4-4	ncRNA	chr2	221418027	221425575	-	-1.07841	7.12663	6.92175	8.08827	7.22749	7.61354	7.50433	7.97932	7.44502	8.31479	7.6511	9.02304	7.37043	9.1198	8.81105	8.03801	9.99047	8.95089	7.78858	9.0047	8.19466	9.11227	8.5837
lnc-IYD-2	ncRNA	chr6	150624677	150626086	+	-1.0791	5.42246	7.7558	8.1564	5.8019	7.16499	7.01134	10.1279	7.30523	7.6366	5.37198	9.09053	7.05142	7.96054	9.41638	8.16903	6.16419	9.1236	7.5932	9.05901	8.71353	8.59695	8.11625
lnc-SNRPN-3	ncRNA	chr15	24993775	24994849	+	-1.08015	9.55963	8.42152	10.1106	9.37773	8.06817	10.0323	9.96839	8.62978	9.60212	10.4537	10.0542	9.53224	11.0061	10.8047	10.739	11.8024	10.4799	10.0092	11.0857	10.2964	10.3533	9.86739
lnc-TTN-1	ncRNA	chr2	178830269	178837137	-	-1.08032	6.22508	7.0563	8.19793	7.85466	7.20003	7.48969	8.57228	7.3171	8.1387	8.7683	8.041	7.23633	9.37651	9.10212	8.49232	9.17225	9.58193	8.74064	9.4571	8.73015	8.66594	8.55166
lnc-COMMD6-9	ncRNA	chr13	75312782	75326250	-	-1.08282	5.72862	5.27022	6.68906	5.63959	5.58715	5.5889	5.9068	5.32337	6.51672	6.01942	7.05755	5.8607	7.13874	6.98149	7.17408	7.23252	6.92568	6.40328	7.22726	7.0629	7.51506	6.3384
lnc-EFHB-6	ncRNA	chr3	18408680	18409635	-	-1.08378	9.72261	9.59746	12.0029	11.197	9.50618	10.6303	10.5492	9.09828	11.3689	11.2006	11.8289	11.2151	11.6295	10.7377	11.8596	11.7798	12.1233	10.89	11.9239	11.7148	12.0373	11.1136
lnc-OXNAD1-4	ncRNA	chr3	16339308	16339871	+	-1.08381	10.275	8.72572	10.9681	10.23	9.39524	11.3422	9.71992	8.3151	10.8343	12.8847	11.8002	9.50079	10.9727	11.1885	11.2338	12.5125	11.2908	11.1509	12.3046	11.809	12.2952	10.1751
lnc-MTERFD3-4	ncRNA	chr12	106999789	107001851	-	-1.08528	7.04387	7.08863	9.7753	7.30755	7.48932	7.49082	9.30525	7.83581	7.97441	7.31321	8.85216	7.80782	9.64966	9.07736	9.41008	9.44841	8.98987	7.87585	8.28928	10.0254	8.78225	9.16419
lnc-C2orf27A-5	ncRNA	chr2	131682496	131697003	+	-1.08612	5.7294	7.01343	7.18688	6.63696	6.67167	6.38006	5.28394	6.63787	6.16049	5.41874	7.72816	7.44733	6.51664	6.78699	7.77208	7.68191	7.98486	6.95268	6.49874	7.58847	7.79866	8.02028
lnc-DHRS4L2-1	ncRNA	chr14	23969939	23984321	+	-1.08702	6.68007	6.87055	8.19294	7.12357	7.21408	7.99651	7.55099	5.98794	7.73653	8.36575	8.27156	7.35211	8.74357	8.74666	8.91367	9.53113	8.6068	7.68868	8.90511	8.30599	8.17547	8.26624
lnc-ZNF506-4	ncRNA	chr19	19786932	19791798	-	-1.08941	6.13058	5.49856	8.04596	6.31259	5.82727	6.73004	7.39713	5.74073	7.35599	7.36693	6.77493	6.3455	8.19724	8.10865	7.91793	9.26099	8.24457	6.90613	8.27258	7.96817	7.48854	7.27464
TRDV3	ncRNA	chr14	22469041	22469698	-	-1.08989	5.35801	5.26957	7.31469	4.9689	5.27209	5.12999	8.67987	3.97534	6.75532	5.88654	7.18728	6.14801	6.25211	6.72029	6.97506	6.1416	6.16487	6.76568	6.95368	7.70314	7.48988	8.90949
lnc-PFDN4-6	ncRNA	chr20	53852706	53853715	+	-1.0909	4.56669	3.93227	5.91366	4.16588	3.9931	3.44064	5.1062	4.12311	4.50225	4.43227	6.28705	5.39825	5.22072	5.69079	5.29509	4.71614	5.12435	4.96263	6.42816	5.25055	5.34999	6.37838
lnc-ABCG2-2	ncRNA	chr4	88268740	88284590	-	-1.09103	8.25701	11.3826	11.5257	9.86782	9.23849	10.6338	11.6604	9.00616	10.3503	10.9948	12.7721	10.0458	11.7492	11.7896	11.2173	11.7852	11.088	11.0073	11.227	11.6996	10.9955	11.2163
lnc-ONECUT1-5	ncRNA	chr15	52658130	52678560	-	-1.09105	7.92694	8.07738	9.26615	8.30569	8.1804	8.95033	9.48635	7.53043	8.76001	8.78069	9.46337	8.54981	10.5248	9.84697	9.67406	10.9375	9.72883	9.01947	9.65072	9.29608	9.56869	9.14956
lnc-RPS4Y1-1	ncRNA	chrY	2854096	2932530	+	-1.09198	6.71393	6.9641	7.69998	7.06343	6.53737	7.03155	7.73595	4.49335	7.66801	4.20836	7.62378	7.13611	8.36234	8.05776	8.18529	8.1666	5.22852	7.80766	8.07362	8.10924	7.8113	7.88074
lnc-PDZD9-3	ncRNA	chr16	21950218	21952960	-	-1.09268	6.56127	6.68303	7.46417	6.55908	7.37098	7.92749	7.33527	6.39084	6.53681	7.60115	8.72866	7.27847	8.15128	8.0018	8.44415	9.06474	8.37901	7.73313	8.03065	8.01717	7.98299	7.81619
lnc-CDK16-2	ncRNA	chrX	47241454	47242175	+	-1.09296	8.81112	9.30167	10.1583	8.61476	8.86663	9.97873	11.3483	9.54057	9.96204	10.8585	10.9886	10.4478	10.6731	10.753	10.9732	11.8598	11.1124	10.4093	10.6562	10.6278	10.9735	10.5697
lnc-SCGB2B2-6	ncRNA	chr19	34533427	34534084	-	-1.09448	5.19583	7.21636	5.10877	5.72277	5.36412	5.23719	5.36043	6.79003	7.30227	5.7406	7.17053	5.99801	5.86318	7.44531	7.63972	7.62671	7.45383	7.29659	7.48633	5.31945	7.25142	7.42878
lnc-ABCG2-1	ncRNA	chr4	88266253	88267467	-	-1.09481	11.7329	14.5342	15.2164	13.6486	13.171	14.3685	15.2815	13.1148	13.7091	14.4901	16.1073	14.2404	15.2563	15.6898	14.7126	15.8237	15.0992	14.4557	14.9544	15.268	14.3742	14.2769
lnc-PTK2B-2	ncRNA	chr8	27492842	27503759	+	-1.09556	5.02069	4.80244	6.23462	4.68279	4.89621	5.17482	4.84967	4.90827	6.46801	5.51722	6.32672	5.23936	6.58969	6.21278	6.88584	6.35623	6.55154	5.70514	6.96456	6.4895	7.06403	5.82699
PDCD4-AS1	ncRNA	chr10	110868890	110872233	-	-1.09746	8.40302	6.89706	9.26562	7.16235	6.90536	7.42392	7.67028	7.11054	8.64267	8.17228	8.79168	7.41817	9.62919	8.96251	9.27656	9.83924	9.16584	8.22915	8.67599	8.89856	9.43385	8.0325
lnc-AES-1	ncRNA	chr19	3052910	3062277	-	-1.09777	8.7867	9.26975	10.9404	9.22385	9.26396	10.0412	10.8836	9.10154	10.2119	9.67423	11.0553	10.2661	11.0235	10.9718	11.1127	11.1744	11.1042	10.1055	10.8658	10.7326	10.8641	10.7738
lnc-LPAR3-1	ncRNA	chr1	84926426	84929844	-	-1.09841	4.07307	5.82542	6.70958	4.93009	4.69339	5.0565	7.87659	5.52824	4.72403	5.01613	7.02235	7.50413	5.41425	7.31218	6.5944	6.04776	5.97635	5.97025	5.43866	6.48545	6.69632	8.03853
lnc-CD4-1	ncRNA	chr12	6786858	6816357	+	-1.0993	7.68567	5.98671	8.00446	6.8004	7.5123	6.38725	6.89761	6.85445	8.30783	6.50802	8.49668	7.07855	8.58791	8.04476	8.39106	8.09273	8.62567	8.24509	8.11649	8.39192	8.3855	7.86886
lnc-GEMIN4-1	ncRNA	chr17	763565	765319	-	-1.09978	6.91407	6.56888	7.53937	6.74589	7.13208	7.22005	7.75638	5.71539	7.53768	7.41456	8.22458	8.31192	8.3951	8.48216	8.42451	8.49852	8.39545	7.47212	8.20361	8.03541	8.22771	7.17949
lnc-BRD2-2	ncRNA	chr6	33077475	33077744	+	-1.10008	5.8074	9.47408	9.06529	7.8053	7.9641	8.74187	9.64546	8.03547	8.45364	8.60955	9.89002	8.35336	8.87722	9.93715	9.67105	8.57752	10.1994	9.90224	9.79401	9.54551	9.08257	9.69351
lnc-TAF3-2	ncRNA	chr10	8058399	8074064	+	-1.10128	5.093	5.4048	7.57432	5.45152	5.50695	5.45696	7.77044	5.54263	6.56761	6.47038	7.10489	7.39621	7.15353	7.11364	7.00357	7.74259	6.80238	6.38483	6.68478	7.83275	7.31285	7.68966
lnc-ZBTB46-1	ncRNA	chr20	63731084	63731727	-	-1.10159	7.36919	5.78089	8.03621	6.58626	6.29425	7.04067	7.53144	6.65885	7.27264	8.38093	7.8036	7.69876	7.74512	8.51291	8.45716	9.02974	8.46744	7.33023	7.98401	8.40458	8.60466	8.32248
lnc-PDK1-3	ncRNA	chr2	172488005	172489928	+	-1.10477	10.3922	10.8343	12.7328	12.6189	11.3894	12.7982	11.1786	11.8124	14.2672	11.9628	13.4721	11.8008	13.2872	12.9851	13.8928	13.2556	13.2364	12.1939	13.8109	13.2572	13.6557	12.3937
lnc-MOCOS-5	ncRNA	chr18	36159957	36165225	+	-1.10566	9.03636	8.88001	11.4111	9.04937	8.8845	9.5409	11.1985	9.30781	10.2178	9.79923	10.9707	10.0438	11.4548	11.5086	10.9764	11.2261	11.0512	10.1679	10.2275	11.3813	10.7498	10.3005
lnc-ACAT1-4	ncRNA	chr11	108252821	108253996	+	-1.10761	14.3225	13.0673	15.6321	13.8578	13.5817	14.5909	14.6743	13.1886	14.5244	14.9172	15.1901	14.1267	15.4324	15.4428	15.5493	15.3241	15.6407	15.229	15.8032	15.4572	15.7797	15.1443
lnc-MYO10-4	ncRNA	chr5	16616079	16617038	-	-1.1079	6.29354	5.91776	7.82798	6.36221	6.62711	6.49453	7.27753	6.67867	7.39299	6.95196	7.83484	6.41597	9.28544	8.41405	8.29544	8.97652	7.70236	6.84092	7.91218	7.97383	8.22808	6.80429
lnc-OR4E2-3	ncRNA	chr14	21903077	21903598	+	-1.10804	7.16722	6.70843	8.42987	6.68029	7.32853	7.27019	7.7712	7.34948	7.98492	8.18869	8.58223	7.90735	8.41503	8.17192	9.54289	8.60849	8.53023	7.78791	8.73202	9.0056	9.34718	8.52023
lnc-WDR41-4	ncRNA	chr5	77073640	77076544	-	-1.11152	7.56618	6.60204	8.95469	7.62686	7.29081	8.32846	8.17378	8.07802	8.79234	9.34019	9.5134	7.8378	10.2512	9.44608	9.23853	10.1776	9.6295	9.03517	9.27322	8.97413	9.22215	7.6436
lnc-AC233282.2-1	ncRNA	chr7_KI270803v1_alt	417474	417973	+	-1.11276	4.7052	4.83439	6.29362	4.94074	4.59065	4.34392	5.47179	4.49918	5.91491	4.93571	6.2685	5.30398	6.2455	5.96828	6.49422	6.37917	6.85925	5.27808	6.53441	5.88608	6.22949	6.54235
lnc-TTC39B-1	ncRNA	chr9	15163624	15166033	-	-1.11285	7.56992	6.88415	7.95331	7.69305	6.68844	7.59504	6.74204	6.8086	8.42909	7.12828	8.66863	7.86851	8.39053	7.96979	9.60558	7.87636	8.58774	8.3923	8.61177	8.55337	8.66723	8.3527
lnc-MC5R-3	ncRNA	chr18	13741620	13743074	+	-1.11316	7.27223	7.21092	8.95624	7.14586	7.71308	7.62534	8.89333	7.55438	8.22289	8.34015	8.80871	8.25511	9.58205	9.58335	8.81294	9.47195	8.69886	8.93593	8.53541	9.51104	9.09119	8.79263
lnc-POLR1A-6	ncRNA	chr2	85873728	85877379	-	-1.11418	7.13028	7.24905	9.22881	7.68674	8.17709	8.19074	8.38307	7.64159	8.73454	8.14269	9.41877	7.59568	10.2152	9.67071	9.50226	9.98713	9.00606	8.31469	8.93377	8.71034	9.24584	9.44718
lnc-PLEKHG5-1	ncRNA	chr1	6464567	6465858	-	-1.1149	6.63277	5.87942	7.7641	6.44803	6.42185	6.93645	6.91906	6.5927	7.49737	6.73985	7.54713	7.06477	8.56909	7.8738	8.30678	8.5849	7.66777	7.40608	7.83917	8.26967	8.23179	7.41575
lnc-EPHB6-4	ncRNA	chr7	142815616	142817425	+	-1.11674	4.88443	4.75197	5.99543	5.22335	4.74443	4.87962	5.88236	5.17703	5.25267	6.42015	6.35316	4.66842	6.66129	6.97026	7.26004	6.89568	6.47607	6.13058	6.85631	6.85583	6.41446	5.7125
lnc-APOLD1-2	ncRNA	chr12	12813355	12814658	+	-1.11824	6.65639	6.97209	8.74571	7.21947	7.357	8.09249	9.03266	6.97283	8.10093	7.88139	8.86368	7.85907	9.29909	9.11043	8.8968	8.63404	8.54981	8.4059	8.29044	9.72456	9.23495	8.98723
lnc-SCML4-1	ncRNA	chr6	107697299	107700218	-	-1.1186	7.8331	8.11613	9.66935	8.14674	7.97049	9.40721	9.07915	7.64726	9.08116	10.7506	10.2127	9.19704	9.66506	9.46201	10.1253	9.80203	9.93591	8.95308	10.4733	9.98313	10.7367	10.1183
lnc-SFPQ-2	ncRNA	chr1	35176378	35182138	-	-1.11921	10.9824	11.2166	13.3338	10.871	11.2846	12.0168	13.1779	11.7394	12.2741	11.6981	12.9545	12.047	13.5853	13.3545	12.8153	13.2197	12.9429	12.5788	12.8127	13.4416	13.2853	12.7065
lnc-KBTBD8-3	ncRNA	chr3	66220742	66378927	+	-1.11953	7.69937	8.33383	9.70354	7.70408	8.1175	8.97506	10.0759	7.63771	8.86625	8.841	9.96662	8.79788	10.224	10.3127	9.87948	10.0788	9.5797	8.92433	9.43619	10.2058	9.99595	9.17788
lnc-KANSL2-1	ncRNA	chr12	48705624	48714520	-	-1.12068	12.4186	12.0599	14.5094	11.7996	12.31	12.5326	14.2813	12.2696	13.1842	12.7978	13.4821	13.4156	14.4552	14.3035	14.3734	13.8737	14.0038	13.3224	13.1059	14.8572	14.1337	13.917
lnc-CYFIP2-4	ncRNA	chr5	157180837	157195907	+	-1.12247	10.7293	10.3633	12.8194	11.1059	10.8182	12.6525	11.6796	10.1028	12.5499	13.153	12.948	12.6977	12.0954	12.2418	13.148	12.4065	12.457	12.407	12.6961	13.0752	13.7361	12.7295
lnc-YY1-2	ncRNA	chr14	100135008	100137999	+	-1.12297	8.54408	8.97216	10.2768	8.53031	8.32266	9.62723	9.67039	7.72914	9.87983	10.1041	10.6646	9.60799	9.99091	10.0884	10.2581	10.5353	10.1701	10.0073	10.7748	10.3981	10.6897	10.2784
lnc-CD160-2	ncRNA	chr1	145611466	145623714	+	-1.12304	12.6079	12.592	14.5646	12.6514	12.6378	13.3712	14.1388	12.9493	13.6003	13.5776	14.5213	14.0666	14.1751	14.4759	14.5724	14.3415	14.4437	14.0022	14.4134	14.6323	14.7095	14.3515
lnc-CNTROB-2	ncRNA	chr17	7907439	7908570	+	-1.12329	7.30274	7.84149	8.9367	8.2274	7.43267	7.50682	8.34349	7.14354	8.62242	7.47534	8.71912	8.49176	9.31918	8.74173	9.67248	9.07852	9.02408	8.16692	9.01366	9.43585	9.50465	8.91068
lnc-SH3D19-10	ncRNA	chr4	150534681	150534988	-	-1.1265	6.18536	7.72297	9.72024	7.98752	7.95732	8.41636	9.19154	7.45947	8.95522	8.75693	9.58551	9.02742	8.66833	9.66354	9.81739	9.23379	9.07803	9.13927	9.491	9.30049	9.63908	9.69766
lnc-TNRC6C-2	ncRNA	chr17	78004168	78031843	+	-1.12713	7.39556	7.39141	8.51338	7.55741	7.06111	7.65256	8.59872	7.05544	8.02715	8.42603	8.6154	7.75944	9.19487	8.67562	9.28847	9.62552	8.94123	8.46815	8.90507	9.21214	9.2686	8.78552
lnc-SRD5A1-4	ncRNA	chr5	6749555	6751489	+	-1.1273	6.67546	8.63092	9.33372	8.45942	8.53571	8.74622	9.89095	8.26936	9.3547	9.16882	9.75604	9.15293	10.0293	10.0283	9.7852	10.6599	9.73452	9.6093	9.79528	9.85228	9.82403	9.77886
lnc-C22orf34-5	ncRNA	chr22	49777890	49780310	-	-1.12871	6.33405	6.22504	8.03987	6.22219	6.62553	6.8779	8.59928	7.10597	6.77076	6.64636	8.40567	7.86705	8.31657	8.48145	7.83015	8.53675	7.80983	7.28144	7.35163	8.66791	8.44215	7.89025
lnc-IKBKB-4	ncRNA	chr8	42153029	42169216	+	-1.12929	6.563	7.21412	8.76187	7.37558	7.4285	7.38925	8.27207	7.27191	8.67233	7.65519	8.78846	8.6394	9.53022	8.97984	9.06999	9.52503	8.46133	8.25582	8.35446	8.60248	8.65373	8.61526
lnc-RP1-199H16.5.1-3	ncRNA	chr22	38687924	38689323	-	-1.13011	9.2928	8.09376	10.0182	8.72958	8.74655	8.6549	10.6168	9.79488	9.50889	8.64136	9.98146	9.8039	11.1605	10.3911	10.6892	10.9801	10.6445	9.92422	9.59312	10.5592	10.2721	10.0792
lnc-BIVM-6	ncRNA	chr13	102627146	102631528	+	-1.13056	12.7602	12.3958	14.6988	13.1298	13.0277	13.7003	14.2091	12.7215	14.0427	13.2608	14.2066	13.9204	14.7371	14.7725	14.7336	14.9975	14.7522	14.0148	14.7633	14.4816	14.6148	14.3083
lnc-MOCOS-6	ncRNA	chr18	36129894	36145358	+	-1.13215	10.2795	9.89631	12.4718	10.2241	10.0898	10.9139	11.936	10.4257	11.1599	11.0373	11.9824	11.1773	12.2887	12.4707	12.0629	12.2608	11.9988	11.4907	11.7965	12.3432	12.2083	11.6268
lnc-CCDC89-2	ncRNA	chr11	85694324	85694600	-	-1.13303	5.1387	4.24922	5.89466	4.30765	5.43471	5.24492	6.89692	4.76768	5.09223	6.20919	6.11381	6.73919	5.88387	6.3524	7.21938	7.31436	6.75538	6.21737	6.16515	5.98272	6.26872	6.46702
lnc-RPIA-1	ncRNA	---	---	---	---	-1.13342	4.75938	6.08352	7.56165	5.71774	5.93241	6.30624	6.59852	6.30795	7.69976	7.45397	7.62263	7.38211	7.55118	7.11738	7.75851	7.60231	8.04144	7.05279	8.09699	8.39562	7.05854	7.22686
lnc-SLC45A3-4	ncRNA	chr1	205607945	205609670	-	-1.13614	10.0454	10.7375	12.192	10.7075	9.88986	11.1056	11.3339	9.8808	11.3705	10.7906	12.3784	10.9603	11.84	12.2796	11.8986	12.1556	11.9352	11.8346	11.7509	11.9402	12.1707	12.1541
lnc-ZNF43-1	ncRNA	chr19	21843320	21852030	-	-1.1371	5.47678	6.66565	7.95274	5.9144	6.22204	6.51642	7.70898	5.65129	6.65331	7.83984	7.72345	7.06629	8.27676	8.06968	7.9806	8.19122	7.60018	7.09609	7.64374	8.2448	8.08386	7.5903
lnc-ADAT2-2	ncRNA	chr6	142779543	142837047	-	-1.13726	13.074	13.8118	15.0007	13.7365	12.9581	13.9267	14.0986	13.7858	14.4815	14.7683	14.8916	14.5128	14.8284	15.0732	15.4261	14.8601	15.3771	14.7131	15.644	15.1688	15.5373	15.1848
lnc-NEK10-2	ncRNA	chr3	27397865	27401044	-	-1.13733	8.84693	8.24829	9.57221	8.74851	8.42299	9.42644	9.54468	7.80127	8.94696	9.18999	10.111	9.27539	10.1286	10.0948	10.0437	10.854	10.4556	9.41891	9.90008	9.53106	10.3157	10.017
KIR3DX1	ncRNA	chr19	54532692	54545771	+	-1.13888	4.47105	4.88026	7.00067	4.35374	4.42908	4.76852	9.28171	5.89342	4.18496	5.43038	7.62873	6.6363	6.13603	5.81103	6.28063	6.36949	6.43004	5.67448	5.78773	7.89219	7.33703	7.31548
lnc-DBF4-1	ncRNA	chr7	88089919	88130439	+	-1.13904	6.0472	5.11145	7.19638	5.64881	5.47424	5.91438	6.68988	5.25877	6.03549	5.98875	6.30463	6.32794	6.96507	7.09222	7.43846	7.1574	7.32547	6.67512	6.9799	7.22823	7.50058	7.91186
lnc-RFTN1-2	ncRNA	chr3	16499995	16514530	-	-1.13952	5.27046	6.93792	8.72594	4.84639	6.86584	7.40285	7.58251	5.98549	7.40601	6.32007	7.24554	7.66187	7.99993	8.00852	7.9353	7.38025	7.96497	7.05439	7.78608	8.40748	8.86648	8.17563
lnc-ATP6V1A-6	ncRNA	chr3	113584682	113604023	+	-1.14104	7.00879	9.02117	9.36234	8.50419	7.85148	8.95182	9.7176	7.2015	8.84272	9.61722	10.5534	9.09058	9.19935	9.65814	10.1117	10.1992	9.54513	9.30275	9.66026	9.56864	9.9808	10.1171
lnc-C6orf191-4	ncRNA	chr6	130221526	130286245	-	-1.14128	5.75384	5.4263	7.80714	5.85989	6.45956	6.42616	8.78659	5.65874	5.59115	6.40717	7.30084	8.93459	6.71064	7.22702	7.576	6.82994	7.66064	7.11844	7.14782	7.53736	8.03913	8.6248
lnc-ARRDC5-2	ncRNA	chr19	5212339	5214468	-	-1.14325	4.57557	4.8228	5.27549	4.89649	4.31109	4.69414	4.4915	4.14474	5.30813	4.54278	5.36953	5.04596	7.0195	5.57141	5.36694	6.2776	6.15773	6.63634	5.45437	5.61706	6.4672	5.21063
lnc-MEF2C-8	ncRNA	chr5	88257956	88259493	-	-1.14398	7.43628	8.13741	10.2209	7.93231	8.21808	8.71451	9.52743	8.41106	8.50867	8.87974	9.74834	9.04167	10.2615	10.155	9.94833	9.99345	9.81838	9.15655	9.17255	10.217	9.97015	9.42857
lnc-AP001793.1-8	ncRNA	chr18	8017792	8069959	+	-1.14745	5.72428	5.77139	7.65373	6.15959	5.84577	6.50221	7.3452	6.55896	6.79929	7.00036	7.35226	6.71222	6.55363	9.163	8.71727	7.62723	7.93547	6.51205	7.34602	8.66284	7.44182	8.17848
lnc-ATP9A-2	ncRNA	chr20	51391409	51399219	-	-1.14797	6.08258	6.91645	7.90693	6.3751	6.88317	6.97981	8.03449	6.82825	7.29193	7.87361	8.20925	8.80965	7.18204	7.78918	9.14103	7.76155	7.69966	7.47556	8.38656	8.16042	8.8252	9.74231
lnc-FERMT2-6	ncRNA	chr14	53103299	53152400	-	-1.14834	9.61226	10.526	12.2945	10.0397	10.427	11.0696	11.9599	10.3271	11.1278	11.1987	12.159	11.3124	12.2757	12.416	12.0413	12.2846	11.821	11.7107	11.6513	12.2084	12.1333	12.0655
lnc-RIOK2-9	ncRNA	chr5	98896941	98897293	-	-1.14934	11.6747	12.141	13.8454	11.0349	12.4881	11.987	13.8126	12.9459	12.9209	12.7262	13.9636	12.8414	14.0997	13.9998	13.9837	13.6922	13.8968	13.3763	13.041	14.2947	13.3614	13.9335
lnc-ACAT1-3	ncRNA	chr11	108223103	108236534	+	-1.15043	11.6027	10.4224	12.8792	11.0048	10.9695	11.9863	12.1489	10.5455	11.8034	12.0421	12.604	11.5367	12.7586	12.8908	12.9229	12.7898	12.9085	12.5018	13.0197	12.8277	13.0096	12.5208
lnc-BTG1-3	ncRNA	chr12	92066696	92091289	-	-1.15251	8.00851	8.69458	10.2263	6.47047	9.17714	9.12904	10.4723	8.97174	8.8064	9.59752	10.7149	8.75075	10.9089	11.1001	10.4361	11.7308	10.6259	8.62064	9.99569	10.205	9.69027	8.5159
lnc-DDHD1-2	ncRNA	chr14	53036745	53040037	-	-1.15364	8.68008	9.69812	10.9591	9.09967	9.24156	10.1221	11.1453	8.67031	9.88374	10.1436	11.3215	10.0795	11.0899	11.4934	10.9219	11.854	10.7405	10.1016	10.7946	10.8756	10.9879	10.7556
lnc-ACAT1-7	ncRNA	chr11	108293385	108295370	+	-1.15419	12.9628	12.1376	14.039	12.6123	12.3125	13.4128	12.9651	12.0114	13.2813	13.5917	14.0873	13.0858	13.8594	14.1271	14.3644	14.0841	14.1723	13.972	14.4281	14.0534	14.7611	14.0472
lnc-USP36-1	ncRNA	chr17	78795652	78797061	-	-1.15518	7.33643	6.4372	9.32104	7.42778	7.24341	7.62826	10.0198	7.81722	8.29749	8.18313	9.54183	8.54641	9.19336	9.25586	9.09781	8.78613	9.41063	8.76442	8.6962	9.65346	9.84183	8.72826
lnc-TNRC6C-4	ncRNA	chr17	77979638	77982503	+	-1.15547	6.80802	7.11927	8.99563	6.52778	7.22856	7.32791	8.23369	7.43812	7.34631	8.00216	8.46482	7.88086	9.17703	8.9551	8.81107	9.48225	8.844	7.69954	8.87674	8.80673	8.88796	8.01248
lnc-SLC30A7-10	ncRNA	chr1	101238090	101239164	+	-1.15594	6.7347	7.82876	8.56397	7.87862	8.49004	7.36547	8.22164	6.53017	7.3907	8.78856	8.74142	7.88862	10.6631	9.31595	9.78775	10.1024	8.86161	7.51066	8.86409	8.38489	8.55801	8.54393
LOC101927217	ncRNA	chr2	186033145	186083233	-	-1.15734	5.41186	6.01539	6.66475	6.91125	6.14031	7.29596	7.96649	5.81406	6.43153	7.08456	7.61623	5.83732	7.91667	7.93768	8.017	8.64383	7.92755	7.98272	7.79083	7.63316	8.20335	7.2651
lnc-KLRF1-2	ncRNA	chr12	9668637	9681050	+	-1.15815	10.6357	12.0831	13.267	12.164	11.4508	13.0545	12.8696	11.0442	12.2411	13.1177	13.4064	12.0179	12.8023	13.4411	13.7223	14.0302	13.6658	12.9107	13.5017	13.3802	13.7057	13.6269
lnc-MCART1-7	ncRNA	chr9	37771512	37771858	-	-1.15885	7.69796	7.61418	9.63777	8.51911	7.73635	8.08166	9.34558	7.74446	8.07272	9.43786	9.40268	8.3374	10.2423	10.2321	10.3007	10.8891	10.0508	8.17457	9.40009	10.1655	8.99202	8.38395
lnc-KIF5B-6	ncRNA	chr10	32377113	32378614	-	-1.15929	8.75127	8.79422	11.288	9.56169	10.0661	10.1677	10.9291	9.61736	10.2055	10.6028	10.9236	9.94942	11.6973	11.2107	11.6108	10.9325	11.4661	10.513	11.5009	11.8216	11.4601	10.806
lnc-C19orf69-2	ncRNA	---	---	---	---	-1.1627	10.5139	11.6993	13.3826	12.1115	10.692	12.8482	12.596	11.0435	12.2976	13.9614	13.2067	12.159	13.7058	13.1532	13.9709	13.5519	13.3798	12.7739	13.7369	13.2365	13.2944	13.1588
lnc-TRPV6-3	ncRNA	chr7	142812569	142812877	-	-1.1634	5.29374	5.00958	8.12928	5.55302	4.971	4.68716	6.07345	4.81414	7.31555	6.37781	7.43113	6.10456	7.14595	6.6834	7.58134	6.71195	6.19337	6.61294	7.20661	7.94273	7.69488	6.52165
lnc-AP000974.1-1	ncRNA	chr11	85757760	85811140	-	-1.16468	6.42057	6.70759	7.88235	6.96312	6.56103	6.70808	8.43606	6.61076	6.87552	7.69011	8.07324	8.23421	8.31366	8.13077	8.64729	8.9321	8.03679	7.64267	7.68314	8.30801	8.63177	8.36873
PCED1B-AS1	ncRNA	chr12	47205898	47216456	-	-1.16493	14.7276	14.2151	15.5822	15.0853	14.3437	15.0035	15.3729	14.5816	16.1642	15.5877	16.5607	15.8171	16.5551	16.2292	16.7265	16.5959	15.9777	15.8939	16.1703	16.0062	16.2481	15.9951
lnc-MDN1-2	ncRNA	chr6	90008090	90008827	-	-1.16518	8.4343	10.6331	11.6136	10.3149	9.96148	11.8322	12.1712	9.42159	10.8416	11.5862	12.3742	10.0276	12.2138	11.6743	11.888	12.748	12.3941	11.6719	12.3462	11.5874	12.0802	11.1485
lnc-BHMT-3	ncRNA	chr5	79300243	79325197	+	-1.16536	10.9294	9.89196	13.6361	10.3419	10.947	11.4706	13.59	11.0957	11.5526	11.5257	12.2004	11.5498	13.572	13.3403	13.1218	13.5259	13.092	11.355	12.1168	13.4212	12.5181	12.1482
lnc-MAGEE2-2	ncRNA	chrX	75746069	75746914	-	-1.16626	8.86818	9.19982	10.8354	9.24807	8.55713	9.24503	10.4866	8.74637	9.7138	9.59399	10.4411	9.94928	11.344	10.7398	10.6035	10.7299	11.1111	10.2623	10.4873	10.508	11.0459	10.1662
lnc-FAM83D-2	ncRNA	chr20	38836116	38895646	+	-1.16628	6.89612	8.31967	9.41133	7.91424	7.62013	8.20331	10.0794	7.64198	8.08204	8.69246	9.80274	8.92363	9.66151	9.96703	10.0413	10.0604	9.32994	8.62272	8.82939	9.59235	9.16816	9.42911
lnc-RP11-166B2.1.1-3	ncRNA	chr16	11903923	11904137	-	-1.16659	8.76579	7.69982	10.5113	7.74493	8.77927	8.8235	10.2934	8.5392	9.17924	9.20906	10.2745	9.95116	11.0954	10.3068	10.0175	10.5825	9.5879	9.09683	9.04613	10.4916	10.7976	10.2059
lnc-MAP3K7-3	ncRNA	chr6	90088961	90296742	-	-1.16669	8.58671	11.2735	12.4691	10.6436	10.3967	12.533	13.1245	9.96498	11.3938	11.9988	13.1486	9.79544	12.4554	12.5865	12.4932	13.1659	13.2092	12.5398	12.7181	12.2312	12.8624	11.6561
lnc-SSFA2-2	ncRNA	chr2	181523335	181524365	+	-1.16959	11.1468	10.7187	12.5215	11.396	10.1469	10.6792	12.3651	9.98054	12.2877	11.3586	12.9041	12.4005	11.8264	12.2536	12.6572	11.5801	12.6304	12.8665	12.6941	12.0586	12.3794	12.9055
lnc-SPOCK2-1	ncRNA	chr10	72086681	72089032	-	-1.17109	7.53121	7.84035	9.32928	7.81556	7.74832	8.37521	8.68148	7.84237	8.52027	8.77397	9.00669	8.55162	10.1438	9.92302	9.77084	10.2238	9.1089	8.72147	9.23746	9.47091	9.739	9.10517
lnc-DDR2-6	ncRNA	chr1	162581431	162588105	+	-1.17288	7.66428	6.80026	9.20472	7.35696	7.27391	7.63785	8.91459	8.07342	7.69391	8.17813	8.85099	9.15419	8.82066	9.04398	9.59778	9.11826	8.85363	8.28882	8.32178	9.33163	9.53045	9.71997
lnc-CTD-2140B24.4.1-1	ncRNA	chr12	133130611	133151154	+	-1.17337	6.77967	5.85075	7.84497	6.17615	6.33798	6.77722	8.57712	7.24543	7.53658	7.30783	8.12632	6.99849	9.09572	8.71352	8.32478	8.62049	8.19673	7.79375	7.67854	8.58406	8.58263	7.88584
lnc-POLR1A-7	ncRNA	chr2	85851420	85888911	-	-1.17477	7.01831	7.36481	8.82696	7.86113	8.13997	8.22354	8.55197	7.93985	8.79289	8.27526	9.57379	8.20661	10.4132	9.59187	9.457	10.332	9.25742	8.52583	8.90737	8.68364	9.03575	9.30632
lnc-CILP2-3	ncRNA	chr19	19676141	19680032	+	-1.17661	10.1537	10.3662	11.2392	9.84538	10.1974	10.7777	11.0218	9.45311	11.3699	12.2415	11.6396	11.3643	12.293	12.1674	11.9552	12.3461	11.8888	11.2355	12.2047	12.1756	11.5164	11.3315
lnc-CHD9-11	ncRNA	chr16	53466774	53470257	+	-1.17671	12.3297	11.6475	13.2874	11.762	12.2152	12.928	12.8941	11.3416	12.611	12.5185	13.3757	12.1689	13.278	13.1699	13.3911	13.6321	14.0198	13.4466	14.2532	13.8365	14.1486	13.6421
lnc-RP4-539M6.19.1-2	ncRNA	chr22	30399684	30400467	+	-1.17725	6.39414	5.51328	6.59839	5.66932	5.00669	6.33398	6.36131	5.59655	6.41128	6.42195	7.46113	5.83817	7.50124	7.3983	7.39131	7.41658	7.51238	7.03392	6.90257	7.56391	7.98316	6.49266
lnc-NR1D2-6	ncRNA	chr3	24151324	24189956	+	-1.1779	5.70042	6.65915	8.6551	9.86516	7.37824	7.79589	8.7297	5.45884	8.7354	6.47555	9.45426	7.59647	9.36783	8.54596	8.55961	8.99854	7.16149	9.24274	9.07521	7.94427	9.39078	9.34181
lnc-DYNC1LI2-1	ncRNA	chr16	66802880	66808694	-	-1.17846	8.26598	8.02212	10.156	7.9083	8.50011	8.3658	9.97354	8.64437	9.35193	9.36074	9.90159	9.6386	10.2174	10.5191	10.3285	10.3922	9.97163	9.44353	9.8749	10.4882	10.2364	9.38797
lnc-ACAT1-6	ncRNA	chr11	108287178	108290667	+	-1.18015	14.3738	13.2356	15.7365	14.1189	13.8786	14.965	14.6466	13.5195	14.8528	15.0446	15.343	14.5662	15.6129	15.8199	15.897	15.5342	15.9282	15.4367	16.0267	15.732	16.0692	15.4422
TRBV11-2	ncRNA	chr7_KI270803v1_alt	417473	417972	+	-1.18071	5.26368	5.80768	6.98839	5.3671	5.79215	5.07951	5.59948	5.20011	6.4757	5.6721	6.86238	6.45623	6.59016	6.64194	7.11756	7.59605	7.35541	5.61954	7.41263	6.74535	7.13084	7.33549
BZRAP1-AS1	ncRNA	chr17	58325450	58353727	+	-1.18255	6.839	10.373	10.0312	9.4893	8.41124	9.78927	10.5726	8.05118	10.5271	8.88586	10.839	9.457	10.5878	10.0993	11.0082	9.55795	10.144	10.3325	11.1401	10.6205	11.2443	10.7237
lnc-GPAT2-4	ncRNA	chr2	95936811	95939208	-	-1.18669	7.82637	7.59356	9.88717	8.2762	8.11099	9.04326	10.3059	8.70726	9.32563	9.30817	10.2445	9.45493	10.3638	10.5754	10.3149	11.016	10.02	9.04648	9.78578	9.94602	9.85726	9.67666
lnc-IL2RG-1	ncRNA	chrX	71106001	71106570	-	-1.1903	8.37029	9.51892	10.8812	8.00425	8.97166	10.0747	11.201	10.2576	9.52026	9.75297	11.2021	9.59658	10.7093	11.2164	10.7965	11.874	11.0924	10.1222	10.763	11.4971	10.7878	10.4896
lnc-PPP2R2D-5	ncRNA	chr10	131916617	131920222	+	-1.19252	8.32555	6.90205	9.51183	6.13059	6.3146	7.72434	8.77338	8.04436	8.98842	7.97019	8.3803	8.14181	10.0649	8.06044	8.25936	8.01224	8.59885	9.59174	9.02992	10.9735	10.3079	9.3117
TRBV5-1	ncRNA	chr7	142320677	142762465	+	-1.19294	4.47707	3.99749	6.02669	5.08105	4.96349	4.6842	5.69187	4.98358	6.40707	5.46134	6.22444	5.27231	7.15761	6.90463	6.04102	6.17101	6.22905	6.08324	5.85356	6.5285	7.27808	6.70047
lnc-MCM9-2	ncRNA	chr6	118656763	118664521	-	-1.19415	6.87657	6.63441	8.76924	7.9617	7.46445	8.4556	9.16227	7.00183	8.06981	8.62161	8.80455	8.14432	9.23383	9.54328	9.3777	9.17832	9.01307	8.62056	9.55713	8.97467	9.59868	9.10461
lnc-RUNX1T1-6	ncRNA	chr8	92144088	92144435	-	-1.19636	9.34477	11.7266	8.6751	9.89701	9.63091	9.02621	9.48116	11.1034	11.5971	9.44168	11.6468	10.1463	9.32418	11.6822	12.0431	11.921	11.8143	11.6496	11.604	9.33226	11.5688	11.5327
lnc-ARMC1-5	ncRNA	chr8	65824030	65826523	-	-1.19639	10.6507	12.4499	14.1038	11.6944	11.9772	13.084	14.2645	11.0624	12.2431	13.1218	13.6978	12.8244	13.1942	13.5868	13.7805	13.695	14.5488	12.8833	14.2306	13.8607	14.2033	13.4332
lnc-TLK1-5	ncRNA	chr2	171374931	171375278	-	-1.19684	11.0153	13.3706	10.7442	11.6008	11.4321	11.0969	11.4723	12.8195	13.4609	11.5932	13.4279	12.0848	11.4755	13.5808	13.7553	13.7978	13.5849	13.5819	13.5216	11.1065	13.3225	13.4498
lnc-PRSS37-3	ncRNA	chr7	141662922	141663846	-	-1.19914	8.22983	9.34041	11.9434	8.84413	9.06852	10.4215	10.975	9.46666	10.2772	11.0164	11.8755	9.64092	12.0136	12.0294	11.3353	11.7234	11.0222	11.2916	10.8788	11.7347	10.7095	9.63464
lnc-ZNF506-8	ncRNA	chr19	20030717	20039450	-	-1.19964	5.35347	5.55616	6.54978	5.1963	6.33197	5.64372	6.6438	5.64825	6.85882	6.79077	7.48413	7.34116	7.35237	7.20137	7.28641	7.30468	6.91288	6.52072	7.14217	7.63501	6.87103	8.0314
lnc-FAM114A1-3	ncRNA	chr4	38664344	38680985	+	-1.2	8.91632	8.35345	10.0302	8.21752	9.06096	8.91179	10.5438	8.92164	9.69442	8.68811	10.5628	9.50419	11.0677	10.4742	10.7212	11.6483	10.6963	9.24534	9.94475	10.2826	9.99692	9.86149
lnc-FAM76B-3	ncRNA	chr11	95191565	95232475	-	-1.20043	9.46975	9.94039	10.9806	9.61574	10.096	9.67458	11.7332	8.5444	10.2452	9.73783	10.9475	10.5083	11.9197	11.6686	11.8235	12.0963	11.6242	10.969	10.7491	10.713	10.9984	10.4329
lnc-BRD2-3	ncRNA	chr6	33078192	33078458	+	-1.20091	5.40899	7.88115	8.94093	7.38921	6.54201	8.05321	7.9423	7.37157	7.78819	7.42313	8.80973	7.38204	8.26875	9.34413	8.716	7.26703	9.35313	9.10985	8.90531	9.29741	8.63965	9.00678
lnc-UBQLN2-4	ncRNA	chrX	56733418	56734071	+	-1.20188	9.30128	9.12529	10.9756	9.97057	9.9064	10.577	11.0649	8.9444	10.4313	10.1838	10.9598	10.661	10.8288	11.3299	10.9596	11.5224	10.5878	11.5538	11.4681	11.8557	11.5907	11.6815
lnc-TRIM23-2	ncRNA	chr5	65518557	65563168	-	-1.2023	9.10932	8.25083	9.57959	9.48785	8.41166	10.0252	10.1954	8.5739	9.48573	9.70684	9.99792	10.1362	10.0805	10.1844	11.294	11.5777	10.3481	9.29652	10.5579	11.0559	11.4056	9.88448
lnc-FAM167B-2	ncRNA	chr1	32253617	32260447	+	-1.20473	6.31383	6.08042	8.02288	6.3782	6.03852	6.75994	7.92947	6.4664	7.22772	6.66165	7.64323	6.58116	8.07089	7.98024	8.27588	8.75162	8.74204	7.24805	8.55455	8.45423	8.00004	7.6097
lnc-BRD2-6	ncRNA	chr6	33080386	33084957	+	-1.20735	5.66247	9.06001	8.26952	7.75923	7.42769	8.12802	8.76898	8.22416	8.64582	8.24142	9.94015	7.58701	8.35272	9.67935	9.41191	8.87575	9.08798	9.91145	9.36216	9.63397	9.82824	9.04233
lnc-UBQLN2-6	ncRNA	chrX	56735706	56736556	+	-1.21018	7.48875	7.87147	9.21144	7.93826	8.50806	9.08573	9.54857	8.26404	8.63204	8.34972	9.24047	9.2432	9.36442	9.65749	9.24686	9.97579	9.31686	10.0056	9.57259	10.1885	10.0886	10.4994
LINC00869	ncRNA	---	---	---	---	-1.21274	8.4148	8.49842	10.3348	8.1245	7.84445	8.84759	9.8127	8.74969	9.99089	9.43115	10.0036	9.05921	10.95	10.7038	10.5509	10.5453	10.1049	9.74394	10.2241	10.9938	10.0099	9.72226
lnc-DSCR6-4	ncRNA	chr21	37091394	37095490	+	-1.21392	10.3231	10.5706	11.8043	10.8936	10.1777	10.7172	12.401	10.0471	11.4555	11.5395	11.3928	10.9341	12.9023	12.5404	12.6796	12.6594	12.455	11.7883	12.272	12.2774	12.3258	12.2555
lnc-COA5-1	ncRNA	chr2	98663078	98731093	-	-1.21478	9.70238	9.90407	11.3038	10.3656	10.0497	9.18685	10.1814	9.55629	10.6975	10.5917	11.5359	10.3958	11.2902	11.1625	11.9824	11.301	11.7411	10.912	11.6834	11.6257	11.9895	10.805
lnc-AL355390.1-5	ncRNA	chr13	74036923	74038939	-	-1.21564	5.90975	6.86066	8.99404	6.92759	7.19037	7.53912	7.82993	6.77332	7.98516	8.32853	8.05039	8.56187	8.41685	8.6965	8.8788	8.40999	8.10882	8.43395	8.68798	9.05609	9.36568	9.12687
lnc-RSPH10B-3	ncRNA	chr7	5744054	5746794	-	-1.21769	7.81234	7.02432	9.13866	6.99653	6.92045	7.18456	8.44742	7.67562	7.82112	8.03688	9.34502	7.53197	9.4609	9.33529	8.70299	9.49369	8.93032	8.20209	8.59609	9.39001	9.47645	8.61698
lnc-CHD9-10	ncRNA	chr16	53464291	53466109	+	-1.21904	12.7575	12.1927	13.5648	12.1218	12.3022	13.2039	13.0941	11.9789	12.8842	12.815	13.8988	12.4831	13.6878	13.4619	13.8687	14.1009	14.4589	13.6697	14.6391	14.3731	14.452	13.8327
lnc-GPAT2-1	ncRNA	chr2	95945114	95960664	-	-1.22474	11.1998	10.053	13.0215	11.5468	11.0528	11.991	13.0018	11.7909	12.3441	12.5143	13.0745	12.1236	12.9708	13.4379	13.32	13.3276	13.0249	12.4808	13.2728	13.1495	13.3631	13.3707
lnc-NOL11-3	ncRNA	chr17	67532905	67632421	+	-1.22497	11.9023	9.66442	12.4763	11.5484	11.226	10.9375	11.4385	11.1731	12.0841	11.2104	12.1258	11.6704	12.8956	12.6681	12.9867	12.8806	12.7163	12.1905	13.1388	12.6726	12.855	12.2922
lnc-IL2RA-6	ncRNA	chr10	6525164	6527210	-	-1.22793	6.47905	4.71452	7.63617	6.38469	6.25362	6.68718	7.95033	4.89831	7.2032	6.43798	8.14283	7.72057	7.05318	7.37215	7.72299	7.45158	7.72901	6.59822	8.11755	8.0792	8.5545	7.76744
lnc-DRG1-1	ncRNA	chr22	31572763	31585126	+	-1.22805	7.38831	7.32231	9.10579	7.24546	7.5987	7.83257	8.15856	7.4323	8.65851	8.19493	8.90656	8.42472	9.29567	9.22398	9.29745	10.224	8.99835	8.36064	9.2724	9.18758	9.53646	8.73368
lnc-CCDC109B-1	ncRNA	chr4	109692004	109692703	+	-1.23088	9.99482	9.78747	10.8055	10.1193	9.09558	10.7801	9.73502	8.58585	10.3719	11.0884	11.4953	10.3394	11.1834	11.1276	11.5769	12.0554	11.6628	10.4775	12.0909	10.8757	11.8775	10.4448
lnc-ATP6V1A-3	ncRNA	chr3	113625914	113627920	+	-1.2325	8.00921	9.29403	9.51759	8.91064	7.95478	9.25606	10.6414	7.70579	9.38384	9.77992	10.5724	9.10674	10.2833	10.5338	10.4062	10.1631	10.3712	10.1036	10.5216	10.2112	10.8379	10.223
lnc-COG7-1	ncRNA	chr16	23463616	23465337	-	-1.2328	8.83308	10.1636	10.963	10.1261	9.75151	10.9421	12.1967	9.54566	9.84209	11.0352	11.7602	10.7165	11.7314	12.1126	11.6538	12.2435	12.0527	10.8343	11.3488	11.416	11.7228	11.28
HOXB-AS1	ncRNA	chr17	48543551	48551248	+	-1.23458	6.29763	5.6847	6.64254	5.81402	5.15605	5.28907	6.22285	5.73911	6.83595	6.25408	7.31741	6.67845	6.97873	6.58196	8.20375	7.8816	7.12272	6.48921	7.19311	7.2125	8.47495	6.60375
WHAMMP3	ncRNA	chr15	22664678	22685367	+	-1.23664	9.88201	9.53605	11.7273	10.0653	9.74291	9.40671	10.8846	9.47763	10.7607	9.9758	11.146	9.96548	12.3626	11.4826	11.5081	11.8739	11.1907	11.1246	11.3479	12.1161	10.8373	11.6349
lnc-EML1-5	ncRNA	chr14	100075061	100076785	+	-1.23971	5.96412	6.04868	8.10796	6.06809	5.49203	6.0883	7.27645	5.82572	6.58425	6.65065	7.72178	6.8007	8.14348	8.10629	8.06453	8.18407	7.18358	6.89075	7.22202	7.87692	7.77832	7.83162
lnc-ZNF506-3	ncRNA	chr19	19788755	19790531	-	-1.24045	7.52036	7.57493	10.2349	8.47617	7.49061	8.66616	9.90367	6.73985	9.26659	9.11857	9.27803	8.65062	10.2417	10.3303	9.89944	10.8603	10.1022	9.02654	10.0699	9.5522	9.69702	9.16725
lnc-HLA-DMB-1	ncRNA	chr6	32934629	32936901	-	-1.24055	9.06868	10.4543	11.421	10.2613	9.74607	11.3284	12.1796	9.16868	11.0176	10.0862	12.0095	10.4818	11.7026	11.6506	11.4412	10.9006	12.2299	12.4874	12.0309	11.656	12.3024	11.6716
lnc-PTK2B-3	ncRNA	chr8	27505047	27512100	+	-1.24094	6.23147	5.8359	7.74819	6.23908	5.54412	6.155	6.02444	5.42299	7.46659	6.61347	7.75462	5.98445	7.88515	7.50772	8.38334	7.19071	7.54183	7.04763	8.37698	8.07178	8.45819	6.62636
lnc-CALCB-2	ncRNA	chr11	14788939	14819206	+	-1.24261	12.3855	10.3182	12.9854	11.2789	11.2616	12.2715	12.536	11.4799	12.2922	12.5706	13.2009	11.8314	13.6623	13.335	13.3159	15.4214	13.4404	12.5534	13.1429	13.0239	13.0978	12.1418
lnc-DKK4-3	ncRNA	chr8	42530049	42533173	-	-1.24457	8.80258	8.19172	9.63753	8.42003	8.49207	8.78902	9.33736	8.3411	9.43296	9.15789	9.80823	9.27466	11.2771	10.2821	10.0166	11.7879	9.96227	9.41874	9.7321	9.82612	10.3558	9.51595
lnc-SFI1-2	ncRNA	chr22	31488688	31529067	+	-1.24539	6.61282	6.14639	8.0985	6.71621	6.34883	7.02035	7.47438	6.25843	7.51288	7.53558	7.88741	7.15376	8.65971	8.56344	8.63154	8.7239	8.29665	7.43871	8.44983	8.54279	8.03108	8.23509
DDX11L10	ncRNA	chr16	11553	14093	+	-1.24548	6.68669	7.13224	7.33391	6.28291	6.81246	6.77548	6.15613	5.5155	5.78791	4.95849	5.75337	6.97469	8.81384	8.24943	7.42114	8.3154	7.70271	8.97065	8.90888	5.75129	7.91551	6.29893
lnc-BEND4-5	ncRNA	chr4	42552555	42556235	-	-1.24633	10.8843	12.2096	13.2036	11.6806	11.5347	12.1867	14.1035	11.4571	12.8558	12.1626	13.4878	12.4245	14.4703	14.0127	14.072	14.0443	14.1392	12.4259	12.8248	13.1055	13.5649	13.1183
lnc-GRAP-2	ncRNA	chr17	19091069	19091825	-	-1.24695	6.90824	7.9006	5.62503	6.57765	6.49252	5.19916	8.12027	4.79115	6.70043	8.73397	9.55158	6.76345	7.5479	7.27867	8.71566	10.231	4.8463	7.29274	9.19895	8.20598	8.05355	7.73651
lnc-SNRPN-2	ncRNA	chr15	24991486	24991753	+	-1.24824	10.8663	9.37114	12.0327	10.0367	8.91213	11.2536	11.2663	9.64504	10.7865	11.5176	11.1994	11.0891	12.1736	12.1516	11.1778	12.6752	11.8098	11.2865	12.6346	12.0317	12.3964	11.1788
lnc-PKIA-1	ncRNA	chr8	78605952	78609705	+	-1.25093	6.00115	5.84143	7.7138	7.44513	5.57033	7.46859	7.06395	5.23603	7.86926	7.33763	8.15177	6.53275	7.9431	8.26273	7.91146	9.06606	8.36166	7.1988	8.6552	7.5627	8.6911	7.73056
lnc-UBQLN2-5	ncRNA	chrX	56734151	56734568	+	-1.251	8.67268	8.69367	10.2377	9.48443	9.40879	9.94129	10.5729	8.6415	10.023	9.26553	10.6467	10.3442	10.5208	10.9734	10.4992	11.0005	10.1266	10.6996	10.8056	11.2991	10.889	11.1371
lnc-POLR1A-5	ncRNA	chr2	85878171	85878393	-	-1.25433	5.79686	6.53496	8.13516	6.30899	7.47872	7.36679	7.80606	6.58428	7.81831	7.22482	8.26017	6.82282	9.60201	8.62177	8.44069	9.2824	8.32621	7.73201	8.32091	7.7213	8.02465	9.16299
lnc-NMT2-2	ncRNA	chr10	15102584	15119385	-	-1.25448	5.74135	5.02444	6.82547	5.87365	5.18674	5.95898	6.81828	5.47864	6.53881	6.14057	6.96863	6.04146	7.40512	7.51475	7.76264	7.18091	7.53342	6.89543	7.4363	7.31541	7.32351	7.18056
lnc-AMPH-1	ncRNA	chr7	38367645	38368145	-	-1.25566	5.4156	4.44454	5.88886	5.00931	5.4481	5.5025	7.5583	5.36903	5.95014	5.84417	6.26133	7.31201	5.89641	6.71161	6.65435	6.32039	6.42769	6.54776	7.19064	7.35716	7.32905	8.77619
lnc-FCRL3-1	ncRNA	chr1	157674321	157676732	-	-1.25595	7.77834	9.87683	11.1213	10.0154	9.84862	8.81795	10.6547	9.51538	10.1489	10.3792	11.0084	10.0247	10.433	11.5188	11.661	8.33785	10.6296	11.8862	11.7483	11.1195	12.1565	12.3356
lnc-EFHB-5	ncRNA	chr3	18420685	18438734	-	-1.26133	8.41558	7.94383	10.2545	8.86116	8.60003	9.22649	8.68768	7.55678	9.79478	10.1546	10.2828	9.16314	10.5807	9.44464	10.5916	10.6699	10.452	9.77601	10.5182	10.6013	10.9215	9.52869
lnc-GAR1-2	ncRNA	chr4	109684440	109687716	+	-1.26163	12.198	11.2851	13.4762	12.029	11.339	12.3388	12.1771	11.6894	13.4965	12.8208	13.6234	12.6524	13.4821	13.3548	13.668	13.9362	14.0344	13.2335	13.7318	13.4839	14.131	13.2279
lnc-BTN2A2-1	ncRNA	chr6	26402250	26404555	+	-1.2628	8.50662	9.63601	11.4351	9.08274	8.60969	10.3897	10.8247	8.73803	10.3797	10.6118	11.3155	9.88477	10.3306	11.6307	11.5934	10.5759	11.7859	10.0017	11.5883	11.5604	11.538	11.2055
lnc-SHOC2-5	ncRNA	chr10	110885253	110898718	+	-1.26332	13.378	13.3664	15.0604	13.3925	13.2116	14.2835	14.902	13.3684	14.9597	14.5273	15.182	14.3952	16.1945	15.0604	15.2153	16.4023	15.2502	15.0477	14.918	15.4825	15.3329	15.2187
lnc-MC5R-11	ncRNA	chr18	14201138	14221409	+	-1.26676	6.40271	7.08645	8.06795	6.08101	6.02947	6.52665	7.61624	5.94229	6.51829	7.55545	7.5595	6.98791	6.91981	8.58898	7.90555	7.55597	8.70152	8.63003	7.75265	8.57155	8.62183	8.79758
lnc-MTX3-5	ncRNA	chr5	80156994	80167180	-	-1.26886	10.4079	9.27928	10.9741	10.1814	9.65371	10.7818	9.97758	8.72659	11.2728	11.146	10.9335	10.468	12.2179	11.5488	11.6404	12.4161	11.0469	11.2937	11.7329	11.2646	12.4431	11.102
lnc-ARMS2-1	ncRNA	chr10	122411771	122425731	+	-1.27024	8.42305	7.89477	10.1282	9.48623	8.03725	9.6761	10.4268	7.37135	8.98637	9.1342	9.9617	8.30515	10.5117	10.1269	11.2092	10.3041	10.3392	10.1355	10.6327	10.3554	10.602	10.2366
lnc-ZNF788-2	ncRNA	chr19	12185829	12186678	+	-1.27036	7.99359	8.61286	10.7484	8.18475	8.80469	8.83772	10.5183	8.0398	9.3973	9.01769	9.96116	8.65542	10.9612	10.726	10.4433	10.6559	10.1788	10.1081	9.89876	11.151	10.1848	10.506
lnc-ABCD2-5	ncRNA	chr12	39356600	39357287	-	-1.27149	4.17083	4.05786	6.40301	4.15928	4.03905	3.89577	5.03218	3.56007	3.90824	4.1116	5.93053	6.4478	4.73893	6.08767	5.25992	5.48966	4.94431	4.60295	4.00187	5.56586	6.78606	7.40784
lnc-FAM76B-4	ncRNA	chr11	95165542	95172195	-	-1.27206	12.4673	11.5301	13.4809	11.8891	11.4993	11.9002	13.8245	10.2782	12.0914	12.0189	13.3282	12.3631	14.0082	14.1676	13.5688	14.6312	13.6659	13.1864	12.819	13.0662	13.1771	12.459
lnc-OPRD1-2	ncRNA	chr1	28932602	28932923	+	-1.27961	9.8853	9.16851	11.2932	9.36673	9.32696	9.9495	11.4238	8.75584	9.19207	9.79696	11.2862	9.3733	12.1098	11.0225	11.5882	13.131	11.0881	9.62573	11.8605	11.0779	10.8178	10.1649
TRAV30	ncRNA	chr14	22168397	22168988	+	-1.28199	3.62159	3.40842	4.3718	3.83777	3.54912	3.72528	4.5218	3.87621	4.70069	4.29516	5.45997	4.53566	5.14063	4.36868	5.0731	5.76454	6.21652	4.91822	5.7467	5.36365	5.74146	4.94414
lnc-FAM186B-4	ncRNA	chr12	49637942	49639143	-	-1.28345	6.58315	8.02736	9.36232	7.68995	6.95889	7.55223	8.42372	6.97015	8.42389	9.14905	8.56761	7.48443	9.29504	8.92618	9.84465	9.20392	9.42189	9.41598	9.4446	9.68653	10.0825	8.99701
lnc-CXXC11-5	ncRNA	chr2	241860051	241864025	+	-1.28356	4.6069	4.60473	5.24414	3.93919	4.78836	4.26351	6.53264	4.79117	4.46157	4.30319	6.87872	7.3783	5.47256	6.27529	5.53219	5.06301	5.90148	6.01347	6.00375	4.95039	5.65935	7.31663
lnc-SEPN1-1	ncRNA	chr1	25772069	25782700	+	-1.2851	8.78423	7.4941	9.7451	8.36201	8.07469	8.57554	8.29196	8.18877	9.37087	8.91898	9.62298	8.67008	10.1578	9.7336	10.1091	10.8552	10.2992	9.29631	10.0042	10.2956	10.0993	9.24527
lnc-SLC10A7-6	ncRNA	chr4	145870301	145892415	-	-1.28545	7.47258	8.44476	10.8671	8.89782	7.98392	9.33496	10.5699	8.04187	9.33229	10.2294	9.98453	9.8325	10.8803	10.5782	10.4771	10.6491	10.3696	9.46295	10.6649	10.9015	10.6957	10.3385
lnc-GPAT2-3	ncRNA	chr2	95978127	95986839	-	-1.29326	11.6861	11.3037	13.8643	11.9943	11.3405	12.5718	14.0221	12.8528	12.8737	13.18	13.6244	12.9279	13.9161	14.2637	14.1329	14.294	14.1032	13.1686	14.0978	14.1596	13.8543	13.8035
lnc-SUCLG1-5	ncRNA	chr2	84839067	84849556	-	-1.29356	6.23198	5.98152	7.57833	6.23383	6.11726	6.58042	6.25595	6.09876	7.79141	7.1006	7.56587	6.75076	8.01644	7.2781	9.05477	7.20245	7.78924	7.54671	8.79065	8.40726	8.83948	7.44508
lnc-TIMP2-1	ncRNA	chr17	78835279	78840786	-	-1.29734	7.19126	6.7006	8.76481	7.14678	7.36369	7.15432	9.16392	6.80829	8.15578	7.80425	9.3392	8.16499	9.69624	9.0338	8.89724	9.10618	8.85321	8.16583	8.06259	9.47599	9.39735	8.87995
lnc-SGIP1-3	ncRNA	chr1	66360426	66363242	+	-1.30018	11.7593	13.1892	13.272	11.081	12.251	13.1579	14.2325	12.4656	13.1294	11.8162	14.1303	13.2018	13.7928	13.7424	13.7789	13.478	14.3409	15.0095	13.56	13.4222	14.8159	13.9543
lnc-PDGFA-2	ncRNA	chr7	349858	350740	-	-1.30816	12.5083	11.2559	13.4373	11.557	11.0545	13.4069	11.6197	11.6938	13.159	12.8106	12.4112	12.4603	13.7594	13.4949	14.4121	14.288	14.2938	13.5566	13.7331	13.5186	14.0173	12.7559
lnc-AGAP10-6	ncRNA	chr10	46218605	46273557	-	-1.30854	6.25666	6.26863	8.54903	6.70643	6.49052	7.58331	8.11588	6.4873	7.90862	7.51466	8.3752	7.95819	8.18763	8.71649	8.81049	8.88019	8.93952	8.05136	9.10774	8.11943	9.05674	7.75676
lnc-RP11-796G6.2.1-3	ncRNA	chr14	101795907	101796911	+	-1.31401	6.21205	6.05991	7.95765	5.65236	6.6104	6.37183	8.01675	6.72646	6.54543	6.852	8.24317	7.26529	8.67058	8.31654	8.01215	9.50258	7.84445	6.8763	6.86048	8.04718	8.68895	7.84624
lnc-C5orf13-4	ncRNA	chr5	112234634	112249190	-	-1.3166	4.79789	5.17042	6.39728	4.39572	4.76372	4.56131	5.23248	5.16663	5.22973	4.87397	7.19073	5.64398	5.12146	6.33461	8.00734	5.44221	6.93068	5.62346	5.9255	5.6768	7.06944	7.53991
lnc-MAP3K8-21	ncRNA	chr10	31319212	31461236	+	-1.321	8.51151	8.37026	10.6955	8.07608	8.32702	8.60853	11.1678	8.54116	9.32478	9.30023	10.1537	8.43089	11.8807	10.9481	10.3092	12.1348	10.5574	9.47518	10.0891	11.3132	10.1543	9.51301
lnc-RP4-539M6.19.1-1	ncRNA	chr22	30409115	30423838	+	-1.32294	6.89877	7.38908	8.24084	7.30915	6.79816	7.03919	8.11684	6.70387	8.3536	7.56867	9.1867	6.92671	9.99012	8.97473	8.94049	9.92446	9.32639	8.28937	8.11599	9.03	8.98706	7.4851
lnc-CHMP6-1	ncRNA	chr17	80708933	80754104	+	-1.32648	7.57484	7.15687	10.0426	7.80145	7.78001	8.33394	10.0255	6.81424	8.46446	8.89765	10.2768	9.21619	8.85891	9.88392	10.2816	9.49894	9.20371	8.87742	9.20315	9.5123	10.4522	10.1225
lnc-GPR37L1-5	ncRNA	chr1	202225423	202236334	+	-1.32657	4.28854	4.47169	7.2298	5.04843	4.16842	4.43649	6.46324	4.29535	3.81142	3.96783	5.78897	4.90689	5.95021	7.28235	8.21963	5.99218	5.59638	5.12439	5.37514	5.9449	7.11105	6.44422
lnc-GALNTL5-3	ncRNA	chr7	152095057	152096476	+	-1.32849	5.90752	5.73282	7.48806	5.09475	6.15403	6.24744	7.73495	6.8969	6.38811	6.58714	7.27154	7.92983	8.60451	7.49261	7.71633	8.52702	7.46371	7.07512	7.07353	7.85203	7.70559	8.30812
lnc-AMPH-2	ncRNA	chr7	38302748	38305646	-	-1.32928	5.21775	4.6043	5.85375	5.03514	4.44942	5.0959	6.7233	5.10242	3.84596	5.44164	5.26195	6.28594	6.24256	5.60967	7.82728	5.5061	7.13525	5.74476	7.25957	7.25002	7.04552	6.42623
lnc-TBL1Y-11	ncRNA	chrY	7367314	7375926	+	-1.33229	9.91936	9.61313	11.4225	9.8885	9.54298	9.79987	10.7405	7.0449	11.2171	8.21221	11.7391	10.5413	11.3183	10.8936	11.4992	11.8497	8.721	10.7695	11.1451	11.3512	11.6552	11.3855
lnc-SAMD13-1	ncRNA	chr1	84164704	84184046	+	-1.33247	7.48247	8.27005	10.0942	9.06457	8.17047	9.32795	10.3085	8.24048	9.70829	9.05609	9.99112	9.6752	10.2331	10.1097	10.8269	9.83445	10.6132	10.1093	10.8003	10.3287	10.4974	10.638
lnc-MTX3-4	ncRNA	chr5	80138880	80140167	-	-1.33866	11.1986	9.53663	11.6207	10.5935	10.3849	11.7337	10.1128	9.68667	11.8144	11.578	11.8252	11.1403	12.7145	12.1636	12.2758	12.8308	12.1739	11.6954	12.7001	11.8498	13.139	11.4675
lnc-ZNF277-4	ncRNA	chr7	111091094	111097316	+	-1.33972	5.23279	5.03002	6.9475	6.47903	5.01012	5.87974	5.31344	4.95765	6.13342	5.46428	7.57133	5.29736	6.74667	6.29288	7.27568	5.46006	7.44326	7.10644	8.49692	7.17304	8.0409	6.90969
lnc-SLC24A2-4	ncRNA	chr9	20360742	20411962	-	-1.34116	9.5875	9.60695	11.7234	10.0856	9.59321	10.5568	10.8293	9.07702	11.387	10.4287	11.8189	10.8984	12.185	11.6095	12.0256	11.8044	11.6135	10.8683	11.9282	11.7292	11.8202	11.2432
lnc-TOP1-3	ncRNA	chr20	41165280	41165860	+	-1.34164	9.52912	9.20614	11.5983	9.62309	9.66935	10.4752	10.6678	8.47205	10.9773	11.0433	11.4655	10.7806	11.7581	11.5024	11.9032	11.7494	11.3742	10.9726	11.6231	11.6571	11.6356	11.1921
lnc-MS4A3-2	ncRNA	chr11	60088664	60095587	+	-1.34321	5.77105	5.50802	7.6774	5.19121	5.74577	5.37878	5.83838	5.86777	5.74144	5.34611	6.2211	5.90391	7.08754	7.04561	7.538	6.92088	7.96711	9.27209	6.85438	6.40062	7.35538	7.23101
lnc-HLA-DOA-1	ncRNA	chr6	33065007	33073615	-	-1.34555	11.5859	13.8217	14.7082	12.8697	12.4366	13.2787	14.5866	13.4174	13.8193	12.7235	15.2385	14.3661	14.8089	15.0449	14.926	13.9144	14.7716	15.2277	14.2339	14.5147	14.4424	14.5544
lnc-GALNTL2-4	ncRNA	chr3	16314439	16314987	+	-1.35076	7.39198	6.22044	8.77694	7.82375	6.69386	8.16793	7.77723	6.2606	7.97651	8.53137	9.18743	7.84723	9.42866	8.99005	8.97116	9.74811	8.61901	8.61876	8.78173	8.97233	9.86133	7.92807
lnc-RP1-127H14.3.1-3	ncRNA	chr12	119990153	119992718	+	-1.36379	6.48245	6.19625	8.59009	6.78411	6.57419	6.96928	7.82091	7.08435	7.64246	7.41266	7.73348	8.10877	9.46433	8.89337	8.30553	9.07941	7.85596	8.07237	7.79777	9.43898	8.78472	8.69885
lnc-SMAD5-6	ncRNA	chr5	136058767	136063803	+	-1.36401	11.1477	6.07702	10.2089	10.3468	10.641	8.34477	7.65898	7.63623	10.9389	7.11138	9.82616	9.44375	10.9366	9.98255	10.1307	9.82473	11.0301	11.7645	9.93151	10.4812	10.9294	10.2211
WHAMMP2	ncRNA	chr15	28737583	28779139	+	-1.36606	8.8145	7.92981	9.86681	8.62736	7.93614	7.7153	9.55693	7.94618	9.87383	9.0409	9.76454	8.60128	11.3691	10.1478	10.3227	11.1206	9.75558	9.6028	9.98963	11.0289	9.42438	10.0347
lnc-TSEN15-2	ncRNA	chr1	184408337	184412360	+	-1.36675	5.27781	5.42004	7.74409	5.84832	5.53785	5.20656	8.04669	5.4243	5.68595	5.98331	7.81064	7.25474	7.18219	7.52341	8.403	7.17621	6.59476	5.98693	6.37629	7.15145	8.06964	9.08163
lnc-SIPA1L2-14	ncRNA	chr1	233139809	233180996	-	-1.3675	7.7606	6.52637	9.78578	7.19796	7.26596	7.19349	7.94984	6.87527	7.95622	8.18394	9.03907	8.552	8.98602	9.42874	9.48921	9.30876	8.89023	8.5113	8.89524	8.99115	9.61539	8.73746
SCARNA17	ncRNA	chr18	49814023	49814443	+	-1.37097	12.2272	11.1015	14.3035	11.4049	10.8173	12.2331	12.8724	11.6171	12.5056	12.4004	13.4432	12.3567	14.0096	13.7067	14.4267	13.3985	12.8468	12.3088	13.424	14.3228	14.534	13.4533
lnc-SLFN14-2	ncRNA	chr17	35514766	35515186	-	-1.3772	8.04459	8.3781	10.2613	9.29231	8.70292	8.87965	10.1036	6.99644	9.56164	9.75483	12.1486	11.0395	8.93345	9.36906	10.6152	9.03968	10.2587	10.1248	9.14206	9.91433	11.1252	12.7864
lnc-CYFIP2-1	ncRNA	chr5	157244891	157245976	+	-1.3839	10.1815	8.99174	11.0211	10.1829	8.93844	10.7734	11.3031	9.49531	11.0962	11.5741	12.4556	11.0592	11.2471	11.6001	12.1994	12.1714	11.9728	11.0304	11.6063	11.6537	12.1215	11.7585
lnc-TPP2-2	ncRNA	chr13	102679426	102679958	+	-1.38802	8.45468	7.4645	8.50324	8.3814	7.44072	8.55643	9.4885	7.45166	8.45082	8.52514	9.92474	8.23061	10.4511	10.2034	9.90025	11.0539	10.2756	8.43317	10.2015	9.22148	9.61614	8.40484
lnc-PRAMEF11-3	ncRNA	chr1	12568392	12617343	-	-1.38861	5.91029	5.51154	8.2902	6.84206	5.97429	6.24495	7.14574	6.0582	7.07998	6.06534	7.58437	6.15203	8.9127	8.09557	8.71318	8.32061	7.72749	6.99686	7.88286	9.38115	7.80514	7.2385
lnc-CUL3-2	ncRNA	chr2	224837729	224840205	-	-1.38915	9.81906	10.1709	12.1764	10.9621	9.86258	10.7193	11.4782	10.0058	11.6877	11.1475	12.3794	11.6465	12.2062	12.3705	12.6863	12.2159	12.2768	11.5362	12.2537	12.2788	12.3987	12.0564
lnc-R3HCC1-3	ncRNA	chr8	23259893	23260587	+	-1.39343	11.9081	12.5199	13.6601	12.4402	11.5747	13.0373	13.1918	11.7778	13.158	12.7308	13.9427	11.9889	14.8816	14.3376	14.1217	14.615	14.0667	13.7523	14.3792	14.5891	14.0193	13.2256
lnc-FCRL2-1	ncRNA	chr1	157697168	157697919	-	-1.39365	5.0989	7.58247	8.40203	7.42015	7.60743	6.35469	8.21339	7.58468	8.35477	7.5654	8.70612	7.75901	8.15054	8.49137	9.75923	6.15187	8.3317	10.1366	9.46953	8.80508	9.87717	10.1063
EMR4P	ncRNA	chr19	6952500	6990846	-	-1.39685	7.42482	6.74565	8.88957	9.25181	8.46391	6.64687	6.91009	7.11575	8.1024	7.08276	8.06045	7.77867	10.2813	9.16927	8.85129	9.6998	9.17854	9.37545	9.1182	10.0678	9.39479	7.74703
lnc-ADAMDEC1-1	ncRNA	chr8	24346948	24351508	+	-1.40249	6.64797	9.26202	10.8752	9.50552	8.41493	10.3739	11.9673	8.35499	8.88172	11.3493	11.388	10.3237	11.6883	11.7493	9.94595	11.1314	11.1654	11.4028	10.863	10.8247	11.0368	10.0699
lnc-AFAP1L2-3	ncRNA	chr10	114501997	114502347	-	-1.4025	4.43455	4.51908	6.8129	5.27328	4.782	5.12159	6.20682	4.24503	5.7625	4.64104	6.06144	5.85943	7.04386	6.34748	6.49738	7.08169	7.13299	5.85931	6.46492	7.06926	6.95747	6.61334
lnc-SPC25-6	ncRNA	chr2	167964308	168012661	-	-1.40257	9.63008	9.53949	13.1099	10.7387	10.6195	11.0224	12.8784	9.89945	11.4612	10.9251	12.304	12.576	11.8649	12.6026	13.2881	11.6704	12.5508	11.1532	12.3632	12.3513	12.7222	13.1732
lnc-UBE2E3-5	ncRNA	chr2	181457202	181479716	+	-1.40385	9.60158	9.15895	11.7013	9.96918	9.1492	9.92707	11.451	9.20137	11.0067	10.2401	12.0335	11.4635	11.0302	11.4459	11.661	10.6611	12.0052	11.5277	11.5724	11.455	11.849	11.8295
lnc-RAG1-4	ncRNA	chr11	36377524	36379209	+	-1.41393	4.23041	4.96834	7.70117	4.55606	5.08197	4.53453	7.84149	4.67476	5.34112	5.20674	7.40605	6.03424	5.50515	7.04587	7.9	6.7261	7.12002	5.49091	5.69115	7.41629	7.38468	8.21059
lnc-PRMT10-2	ncRNA	chr4	148194771	148368470	-	-1.41855	5.83539	5.84887	7.58421	5.35778	5.50589	5.61271	6.01242	5.1456	5.77087	7.80154	6.74987	6.772	6.43863	7.72585	7.66654	7.6309	7.98298	7.89573	7.8858	7.86913	8.27896	6.69658
ANKRD36BP2	ncRNA	chr2	88765807	88806612	+	-1.42169	6.18518	6.35223	7.83376	6.56352	6.76638	7.53364	7.49159	7.16703	7.62627	8.14379	8.45664	8.25575	8.71766	7.83449	9.09864	8.71265	9.10831	8.1825	9.14985	9.10689	8.08996	8.343
lnc-C9orf4-2	ncRNA	chr9	109081120	109083405	-	-1.42227	8.85135	7.58414	9.87641	8.45142	8.06445	8.39181	9.56154	7.18421	8.63796	8.92569	10.3448	8.56322	10.6053	10.3663	10.5068	10.6893	10.2289	8.88861	9.94098	9.77092	10.2677	9.52905
TTTY15	ncRNA	chrY	12662334	12692233	+	-1.4223	9.72357	10.7879	12.2346	10.0363	10.1943	10.8158	12.1242	7.67535	10.8847	6.88754	12.0828	10.6442	12.2417	12.2574	12.1503	12.4262	7.43918	11.5271	12.0601	11.8714	11.9642	12.0401
lnc-ENOSF1-3	ncRNA	chr18	738058	739662	-	-1.42492	4.85448	4.9632	7.48838	5.13574	6.08689	5.60557	7.87759	6.32921	6.55604	5.15538	7.10284	6.89951	7.78287	7.2597	8.10981	7.83955	7.53386	6.65856	6.68802	8.33666	7.16001	7.79065
lnc-BEND4-6	ncRNA	chr4	42561457	42562425	-	-1.4255	6.609	8.30338	8.86548	7.38972	7.57674	8.15979	10.2692	7.80445	8.99455	8.57918	9.49914	8.47358	11.0492	9.87823	10.3111	10.0311	10.5584	8.62781	8.73936	9.67299	9.75115	9.57583
lnc-PPIAL4B-2	ncRNA	---	---	---	---	-1.42564	9.35603	9.66789	11.8568	9.03839	8.77525	10.0605	11.3655	9.62143	11.1854	10.1747	11.5953	10.4959	12.0537	11.9665	11.6976	12.0983	11.3672	10.8753	11.412	12.436	11.3935	11.0388
lnc-NEK10-4	ncRNA	chr3	27421672	27424502	-	-1.42645	9.4136	8.55409	10.7742	9.37318	9.39172	9.79372	10.6586	8.81164	9.95917	9.91709	11.4643	9.99296	11.228	11.2272	11.1173	12.0926	11.177	10.5305	11.2768	10.6558	11.5369	10.7943
lnc-KDM5D-2	ncRNA	chrY	19455431	19503153	-	-1.43447	6.77751	5.39291	8.62238	5.91617	6.44379	7.14595	7.00604	4.93345	7.86704	4.69663	8.12051	6.79716	8.47931	7.93792	8.62876	8.55738	4.98239	7.45751	8.2877	8.63164	8.92146	8.17408
lnc-RNF2-3	ncRNA	chr1	184539993	184619936	+	-1.43818	4.64212	5.39425	7.41363	5.3118	5.49788	5.05377	7.82499	6.14708	5.27048	6.42623	6.95707	7.82844	6.16644	7.70559	8.11556	7.35915	6.98389	6.23405	6.93144	7.44223	7.51672	8.79629
lnc-C5orf13-5	ncRNA	chr5	112275239	112307402	-	-1.44255	5.4725	6.56685	6.86266	4.98684	5.20696	5.77871	6.91532	6.55144	5.67628	5.19097	7.42516	6.55863	6.26161	7.22357	8.83893	6.51552	8.03934	6.57237	7.13963	6.7037	8.99129	8.09104
lnc-BRD2-4	ncRNA	chr6	33079451	33079860	+	-1.44368	6.61548	10.3756	11.5489	8.61873	8.98373	10.5328	11.465	9.75846	10.4669	10.7703	11.8454	9.57491	10.4266	11.9807	11.4983	10.0706	12.6128	11.9649	11.9223	11.4968	11.0378	11.8562
lnc-LEF1-1	ncRNA	chr4	108047573	108198372	-	-1.44789	11.7448	10.5958	13.2898	11.6668	11.3027	12.6683	11.0178	10.9193	13.4734	13.0128	13.4545	11.8864	13.6116	13.3473	13.8036	13.4825	13.6668	13.046	14.2718	13.5845	13.9273	12.9222
TRAV38-1	ncRNA	chr14	22271938	22272563	+	-1.44802	7.80732	7.13314	8.88596	7.57811	7.40849	7.17352	8.30441	6.72823	8.50213	8.01847	9.89056	9.12378	9.21113	8.81613	9.20079	9.27777	9.8956	8.30067	9.25356	9.22872	8.88803	9.33728
lnc-SULF2-5	ncRNA	chr20	47656348	47659730	-	-1.45038	10.3466	5.89654	8.28499	7.0892	7.0017	5.7246	6.7888	8.86561	8.61648	6.05915	9.86068	8.04322	9.16401	8.87386	8.28254	8.52158	9.57371	9.76133	8.19199	9.25264	9.31019	8.17728
lnc-FERMT2-5	ncRNA	chr14	53091911	53093851	-	-1.45115	7.50509	8.37851	10.6025	8.47313	8.42636	9.11119	10.8314	8.23723	9.49059	9.22635	10.6011	9.65441	10.8352	10.9667	10.4056	10.9898	10.3178	10.3608	9.87061	10.7474	10.4594	10.5439
lnc-AC010606.1-3	ncRNA	chr19	6973001	6981710	-	-1.45249	5.67919	4.89125	6.61523	6.32452	6.12654	4.94981	5.36705	5.10388	5.813	5.18966	6.16418	6.30326	8.22133	7.30217	6.35979	7.63267	7.79795	7.08868	6.82939	7.70139	7.37577	5.92543
lnc-SLFN14-3	ncRNA	chr17	35499690	35510270	-	-1.45594	7.47023	7.4479	9.08146	8.30654	6.89661	7.63395	8.72672	5.65079	8.07055	8.56627	10.7138	9.82854	7.49167	8.74037	9.86236	7.84467	8.95339	9.13267	8.41744	8.72034	10.0457	11.1416
lnc-SIRPG-2	ncRNA	chr20	1629152	1630836	-	-1.46359	6.05034	5.31407	7.93907	6.64992	5.78277	6.63811	6.4208	5.65655	7.66165	7.54453	7.59691	7.99504	7.94181	7.53533	8.23002	7.16567	7.95443	7.67849	9.02784	8.24839	8.67703	8.30145
DIP2A-IT1	ncRNA	chr21	46462471	46469306	+	-1.47724	9.7728	9.81032	11.9047	9.17612	10.1769	10.6649	11.1096	10.0557	10.3682	11.9276	12.5063	12.9083	12.1239	11.7075	12.4161	13.0012	11.8032	9.48064	11.4412	11.5788	12.7805	11.9396
lnc-RP11-277P12.7.1-3	ncRNA	chr12	10280469	10291224	-	-1.47903	4.60624	5.31997	6.54745	5.1004	5.49234	5.37789	7.92183	5.64041	4.2555	5.37347	6.36893	7.85996	6.24041	6.99868	8.27214	5.86188	6.88223	6.06169	6.55477	7.45668	7.24597	8.70759
lnc-CASR-1	ncRNA	chr3	122055377	122092162	+	-1.47997	9.80941	5.63473	8.73373	7.66641	8.02605	7.2005	6.16183	7.28809	9.69813	6.13988	10.2828	8.44734	8.57548	8.47032	8.5307	8.18677	10.4006	10.2035	8.67959	9.33637	9.60479	8.67188
TRAV1-1	ncRNA	chr14	21621838	21622568	+	-1.48192	5.18523	5.54157	6.43886	5.6486	5.80025	5.25813	5.49343	5.00632	6.7584	6.97076	6.92685	7.63672	6.29944	8.07345	8.83109	6.05181	8.2054	6.43949	7.9424	6.91405	7.06184	7.12233
TRAV5	ncRNA	chr14	21749111	21749705	+	-1.48961	5.89197	6.21566	7.1516	5.50787	5.28043	6.81803	6.76568	6.44768	6.61764	6.10144	7.39437	8.12374	6.74064	7.30555	8.31234	6.98175	7.54269	6.67333	8.17715	7.63598	8.85978	9.48558
lnc-FUBP1-3	ncRNA	chr1	78004346	78004554	-	-1.49283	6.75913	9.10014	10.1092	8.78407	8.90246	8.3826	10.5354	11.7179	11.4589	8.37927	10.0397	10.1096	11.2634	10.6889	12.2565	10.3188	9.86912	12.6359	10.6633	11.7873	10.999	10.2373
lnc-CD160-1	ncRNA	chr1	145719446	145739288	+	-1.49302	4.42009	5.38268	6.79406	5.50246	5.2599	4.70559	5.99885	4.5158	5.19599	5.35652	7.18617	6.46263	6.76065	5.6058	8.17021	5.60559	6.99922	5.68206	6.81929	6.55191	7.64811	8.18285
lnc-IL2RA-7	ncRNA	chr10	6565170	6567216	-	-1.49873	6.56442	6.11118	8.57745	7.10214	6.94027	7.61653	8.30589	4.25146	7.81818	7.57592	8.8019	8.5512	7.74782	8.34159	8.93358	8.20826	8.46523	7.6671	8.78885	9.09576	9.26632	9.15324
lnc-SLC2A2-1	ncRNA	chr3	171063552	171064042	-	-1.50139	9.05338	9.75894	11.6741	10.3704	9.36201	10.1749	10.4567	8.8814	11.172	9.39601	11.6086	10.6873	11.9472	11.6744	11.7349	12.4225	11.6396	9.92963	11.4617	11.6608	11.9392	11.6706
lnc-RP11-47I22.4.1-3	ncRNA	chr14	61322753	61353989	+	-1.50782	5.13027	4.89517	7.64414	5.58305	5.42784	5.76525	7.30626	4.9467	6.17815	6.859	7.07417	7.17404	7.05634	7.21362	8.28762	7.4135	7.72919	6.45535	7.20627	7.96311	8.12596	8.07765
lnc-ADAMDEC1-2	ncRNA	chr8	24322608	24332680	+	-1.5113	6.43665	9.84513	11.1554	9.51471	8.81694	10.6617	11.8802	9.09415	9.42319	10.6954	11.6409	10.5674	11.6932	12.1093	10.4985	11.1908	11.3135	11.6596	10.9344	11.205	11.5991	10.7522
TRBV20OR9-2	ncRNA	chr9	33617762	33618506	+	-1.51632	7.41052	7.69334	9.90263	7.88127	7.76487	7.29013	8.69326	6.75336	9.33313	8.71269	9.51362	8.6134	9.77419	9.11866	9.94641	10.2824	9.76643	8.57747	10.2436	10.0764	9.98879	10.0167
lnc-EEF2K-2	ncRNA	chr16	22328319	22334441	+	-1.51665	8.53617	8.79653	11.5826	9.40486	9.20817	9.83776	12.095	8.88294	10.4923	9.80698	11.517	10.3106	12.3908	11.7769	11.5392	11.6638	11.5871	10.3464	10.8091	12.1368	11.4031	11.0912
lnc-ARG1-3	ncRNA	chr6	131641455	131675378	+	-1.51994	4.90719	4.62667	6.06882	3.94	4.63003	4.95496	5.37584	4.52963	4.86241	4.7103	5.41664	5.13209	7.01065	6.37259	5.99827	7.30608	6.93287	7.9968	5.75735	5.84398	6.55199	6.24693
lnc-RCAN3-1	ncRNA	chr1	24538717	24539245	+	-1.53548	9.6834	8.18164	11.8382	10.332	9.03462	10.4351	9.56223	9.1559	11.4808	10.2751	11.5717	9.0758	11.9908	11.5371	12.1671	12.6253	12.0338	11.0134	12.358	11.6109	11.5993	10.8176
TRBV30	ncRNA	chr7	142812586	142813399	-	-1.53809	5.63029	4.98671	9.79492	6.29518	5.70405	4.93575	7.12736	5.49676	7.63984	7.26542	8.24686	6.94862	7.9539	8.25578	8.16832	8.06215	7.26066	7.81352	8.35315	8.89815	9.06095	7.28659
lnc-CCDC89-4	ncRNA	chr11	85704966	85719180	-	-1.53995	6.79541	6.76684	9.17815	7.22998	7.23355	6.9093	9.94619	7.53521	7.03369	8.8692	9.13316	9.21597	9.32482	9.34043	9.75259	9.99287	9.38166	8.15821	8.69443	9.25808	9.94832	9.27589
lnc-CALCB-4	ncRNA	chr11	14698839	14700926	+	-1.54302	10.7039	9.45908	12.8943	9.55629	10.8394	10.7673	13.2906	10.799	11.5983	11.5216	13.201	11.699	13.328	13.2618	12.9125	13.7552	12.9495	11.5947	12.2834	12.77	12.9033	11.5735
TRBV6-9	ncRNA	chr7_KI270803v1_alt	510989	511421	+	-1.54652	5.90542	6.86274	7.6425	6.76484	6.30603	6.74137	7.19954	6.90327	7.91554	7.57605	8.48887	7.46721	8.98573	8.59188	8.39518	7.90265	8.43483	7.59135	8.71638	9.32211	10.1065	8.33636
lnc-DPM2-3	ncRNA	chr9	127953269	127980461	-	-1.56104	8.18219	7.64143	9.98475	8.23416	8.15137	9.16213	9.32674	8.08615	9.15462	9.37187	10.4381	8.7996	11.3038	10.8018	10.4129	12.101	9.80838	9.48592	10.1384	10.1932	10.8361	9.16769
lnc-DZIP3-2	ncRNA	chr3	108822770	108847380	+	-1.58032	11.0296	11.2135	14.1071	12.7848	11.3304	12.4381	12.6972	10.9533	13.1692	12.9428	14.1591	12.7091	13.3787	13.9596	14.3922	13.2137	13.7438	13.8933	14.4461	13.9762	14.2515	14.0396
lnc-NR4A1-1	ncRNA	chr12	52010911	52014531	+	-1.58228	8.89744	7.76082	9.40541	6.29057	8.52621	8.69126	11.3397	8.34157	8.19425	7.09179	10.3801	8.84408	11.3995	10.4854	9.5671	10.6108	9.64082	9.77233	9.17852	10.4811	10.7925	9.28198
lnc-GALNTL2-3	ncRNA	chr3	16308292	16309521	+	-1.58437	11.1324	10.0151	12.88	11.4077	10.1288	12.1273	11.8553	9.61853	11.7493	12.0702	13.131	11.7298	13.3608	13.0535	13.1357	13.6921	12.8426	12.2937	13.0598	13.1396	13.699	11.4565
LOC101927156	ncRNA	chr2	181101932	181399559	+	-1.5857	5.73784	4.69592	7.99627	6.22929	5.56686	6.36869	6.84029	5.0749	6.84931	6.32345	6.77011	7.69661	7.2646	7.8404	8.00199	7.64009	7.82691	7.59903	7.98543	7.8161	8.26024	8.34631
lnc-PTK2B-4	ncRNA	chr8	27515463	27522487	+	-1.59282	6.19932	6.221	8.46848	6.45771	5.86107	6.48315	6.50783	6.2373	8.16746	7.23138	8.30355	6.88602	8.26983	8.70982	8.91464	7.9337	8.78293	7.74332	9.51218	8.64651	8.97928	7.83367
lnc-DDR2-4	ncRNA	chr1	162597241	162599799	+	-1.60503	6.00925	5.38936	8.17736	5.68349	5.68905	6.36882	8.56062	6.69394	5.69573	7.1551	7.79029	8.16975	8.12922	8.072	8.73667	8.52639	8.20799	7.65839	6.95711	8.34136	8.14091	9.03751
lnc-SBK1-1	ncRNA	chr16	28321719	28323849	+	-1.60504	5.55477	5.98492	8.01187	5.42096	6.45982	6.37641	7.83198	5.83423	6.82918	6.32189	8.62727	7.42424	7.79769	7.85143	9.10512	7.88308	7.89513	6.81747	7.67835	7.92966	8.46144	9.34081
lnc-UBE2B-6	ncRNA	chr5	134115911	134148236	+	-1.61826	8.79389	8.20961	11.1535	9.06276	8.62799	9.69611	8.98224	8.85265	11.1984	10.369	11.1706	9.41108	11.566	11.049	11.5888	11.3691	11.7472	10.3145	11.7373	11.5017	11.4797	10.4196
lnc-VCPIP1-2	ncRNA	chr8	66565133	66566958	-	-1.61941	5.41331	5.1496	8.48488	6.14269	6.06717	5.05809	9.03393	6.20772	5.88614	7.02144	8.07356	6.42225	6.59468	8.34925	9.59701	7.03997	7.8258	7.82008	8.07539	9.51552	8.77495	8.70243
lnc-CXCR3-4	ncRNA	chrX	71775120	71784696	-	-1.62216	5.51019	5.41055	6.34392	5.64733	6.34162	5.98522	6.37986	5.22127	5.91721	6.41916	7.39048	6.55132	6.53007	7.8566	8.23921	9.49647	7.74488	6.44085	8.37477	7.45957	7.85005	6.54327
TRBV6-7	ncRNA	chr7_KI270803v1_alt	471458	471890	+	-1.6224	5.38974	6.77744	7.8681	6.06791	5.67026	6.71903	6.6466	6.46531	8.59587	7.42538	8.77634	7.45711	8.66864	8.35891	8.25074	8.07378	8.27048	7.39135	8.25058	8.88689	9.49146	8.74326
PRKY	ncRNA	chrY	7273972	7381548	+	-1.62762	10.0352	9.90571	11.6001	10.3407	9.88394	10.7338	11.4845	6.89103	11.4084	7.92808	12.2994	10.9438	11.8343	11.6344	12.1948	11.938	9.80145	11.351	11.8459	11.9692	12.081	11.892
lnc-PLCXD2-1	ncRNA	chr3	111633672	111635089	+	-1.62809	8.8235	7.25907	10.5653	8.85705	8.31368	9.54557	9.5441	7.65757	9.8021	10.8927	10.2608	9.84216	11.0513	11.1084	10.9993	10.5437	11.0445	10.2149	11.1077	10.7872	11.1892	10.9005
lnc-PRSS1-6	ncRNA	---	---	---	---	-1.63592	14.0026	13.997	17.0162	14.4356	14.2404	14.6362	16.142	13.8875	16.2528	15.729	16.8658	16.1271	16.4194	16.7357	16.8092	16.5255	16.6476	16.1397	16.8408	16.9255	17.1192	16.8824
lnc-DYRK2-5	ncRNA	---	---	---	---	-1.63659	6.71688	5.78403	9.33545	7.68836	7.43128	8.04128	9.71029	5.56037	8.32193	8.12449	8.91348	9.22138	10.0632	9.62736	9.45042	8.37494	8.56382	9.1422	10.4979	8.62025	9.99225	9.22912
lnc-PTPN4-1	ncRNA	chr2	119982711	119984899	+	-1.64081	8.62692	7.70223	10.0558	8.48235	8.02612	9.42494	9.39379	7.43077	9.66388	9.50484	10.6961	9.59389	10.8973	10.8405	11.2599	10.5563	10.7545	9.27897	10.6368	10.379	10.5255	10.2449
lnc-AC131097.4.1-2	ncRNA	chr2	242025183	242026176	-	-1.6445	9.89819	6.97086	10.2809	8.86452	8.09403	9.24116	7.80156	7.49635	9.97667	10.2471	9.55027	8.97114	11.498	10.5901	10.6336	12.6176	10.7261	10.0488	10.9372	10.5233	10.9952	9.2884
lnc-RPF2-3	ncRNA	chr6	111132818	111134955	+	-1.64523	5.2517	4.94076	6.22778	5.09523	4.98168	5.55428	5.91113	4.99412	5.43631	5.41679	7.16305	5.12655	7.48294	6.95951	7.70967	7.93734	7.99454	6.33356	7.7569	6.62229	7.29249	5.93563
TRAJ1	ncRNA	chr14	22545037	22545098	+	-1.65747	7.12176	6.3202	7.569	6.90051	5.67419	5.18523	6.99495	5.88936	7.36372	6.7248	8.11363	7.15412	7.69538	8.12195	8.87126	8.47053	9.02058	7.31587	8.79991	8.43197	9.13385	7.65304
lnc-AL355390.1-4	ncRNA	chr13	74126466	74127905	-	-1.66437	8.87307	9.46139	12.5975	9.64968	9.65739	10.3013	11.2808	9.09253	11.199	11.3609	11.6645	11.5307	11.6679	12.0894	12.009	12.4953	11.7909	11.5775	12.007	12.3621	12.6035	12.3429
lnc-YPEL5-5	ncRNA	chr2	30258327	30260027	+	-1.6734	7.8053	8.94959	10.8384	9.09555	8.0601	9.4721	9.76206	8.08665	9.64253	9.59152	10.6155	9.95422	10.3156	10.3862	11.3464	10.3919	10.6096	10.8247	11.2756	11.0089	11.5914	11.3251
lnc-ARL5C-9	ncRNA	chr17	39067922	39079270	-	-1.67402	5.83109	5.98736	8.69667	6.35232	6.44124	6.73323	7.51329	6.69163	8.16061	6.30211	7.77876	7.12559	9.67461	9.08958	8.68357	8.85574	9.18947	7.7604	9.43479	8.83759	8.89656	7.21303
lnc-NARG2-2	ncRNA	chr15	60539723	60541217	-	-1.67887	5.88291	6.64117	9.90163	7.04387	7.43974	7.11221	8.74643	6.40984	8.1592	7.73884	8.35887	9.83015	8.87499	9.395	9.45583	8.38566	8.6781	8.36814	8.4652	10.2996	10.1233	10.0027
lnc-PWP1-3	ncRNA	chr12	107333943	107335261	+	-1.68916	6.29297	6.16173	8.05832	5.7195	6.35332	6.45539	7.10361	5.78085	8.2212	6.55303	8.29886	6.82468	9.48216	8.41567	8.73529	8.26713	8.66274	7.44664	7.96623	8.77792	9.29287	8.1397
lnc-AE000662.92.1-10	ncRNA	---	---	---	---	-1.69054	5.21948	4.94393	7.95713	5.81101	5.36228	6.71114	6.75404	5.53018	7.38531	6.55327	7.91484	6.97973	7.89505	7.82968	8.23477	7.26284	8.00205	7.49696	8.58786	8.04521	8.32084	8.38998
lnc-ITPR1-1	ncRNA	chr3	4980232	4981610	+	-1.69219	9.26791	8.95029	11.4305	9.6225	9.25751	7.36244	11.9968	10.8595	11.4187	9.27854	10.979	11.5143	12.6255	12.0808	11.5491	12.2613	10.9572	12.1654	9.54767	12.448	11.1198	12.392
lnc-ENC1-5	ncRNA	chr5	74627406	74641424	-	-1.69232	6.92709	5.67718	9.47214	7.00188	6.7232	6.89938	9.66432	7.29923	6.75844	5.70348	9.67168	8.79733	8.23319	9.1883	9.95824	7.7466	9.05443	7.35877	7.69904	9.57883	9.83964	9.73335
lnc-HOXB1-3	ncRNA	chr17	48330917	48331160	-	-1.70047	10.2835	10.4469	13.4613	10.938	11.0468	11.1464	12.1525	9.8866	11.918	12.6395	12.705	12.4375	12.4804	13.0972	13.5102	12.137	13.0957	12.6426	13.7216	13.6119	14.0789	13.591
lnc-CUL3-1	ncRNA	chr2	224807245	224807933	-	-1.71626	10.0243	10.5884	12.5391	10.6403	10.2037	10.9872	12.2336	10.0536	12.1354	11.4657	12.8082	11.9829	13.2284	12.9314	13.0691	13.0294	13.0771	12.2229	12.8811	12.9768	12.9066	12.5265
lnc-AMPH-9	ncRNA	chr7	38266336	38266805	-	-1.7243	6.49911	7.14385	10.8791	7.47534	6.57169	7.56596	11.1164	8.37649	6.9183	7.43556	8.13549	9.09529	7.884	10.8535	10.2246	9.81396	9.77536	9.02398	9.56508	10.5819	10.4334	11.2832
lnc-DYRK2-14	ncRNA	chr12	68096661	68097121	+	-1.72437	6.39126	7.64281	8.14176	7.95659	4.66714	9.86415	8.92072	4.63176	8.78914	8.26689	9.77097	9.22645	9.43803	9.07655	9.4557	9.48708	9.50893	9.63907	7.3857	8.92103	9.4151	9.69446
TRGV4	ncRNA	chr7	38353715	38354517	-	-1.73115	6.26919	5.85026	6.86049	6.17414	6.95637	7.5332	9.39448	6.47582	7.21539	7.41037	7.80163	9.12932	7.16263	9.38627	9.22666	8.54849	9.22077	8.8429	9.09252	7.79489	8.90333	9.83204
lnc-AMPH-4	ncRNA	chr7	38355198	38355425	-	-1.73557	7.86959	6.63447	7.13577	6.9338	8.77801	7.77845	9.95009	8.36029	8.92719	9.02636	9.58931	9.58521	8.9681	10.0877	10.1975	9.72528	10.0202	9.91768	10.6025	9.50337	9.81904	10.4838
lnc-DSCR6-5	ncRNA	chr21	37100814	37101343	+	-1.73705	8.02968	7.72045	9.89798	8.40842	7.79292	8.36157	10.3065	7.30067	8.60898	8.53963	10.0776	8.81964	11.0945	11.1037	10.4612	10.8105	10.8469	9.6353	9.89549	10.1447	10.2395	9.67563
lnc-CBX1-3	ncRNA	chr17	48133446	48162670	-	-1.74207	7.89783	8.03285	10.9715	9.02178	8.57211	8.99659	10.7782	8.25668	10.1419	9.86807	11.0986	9.82428	11.1752	11.0779	11.749	11.3563	10.984	9.97137	10.9302	11.2342	11.2822	11.2664
TRAV13-2	ncRNA	chr14	21918177	21918756	+	-1.7526	6.21804	6.0912	8.46584	5.91551	5.3692	6.20442	8.75065	6.29883	7.68068	6.80168	8.80508	7.69538	7.91732	8.01344	9.37661	7.73198	8.23156	8.25376	9.42418	8.27124	9.18282	9.48316
lnc-OR4E2-4	ncRNA	---	---	---	---	-1.75542	6.30797	6.26144	9.01393	6.71406	6.89681	6.80389	8.00361	6.59406	8.74048	7.95456	8.79826	8.77577	9.02333	8.16122	9.79151	8.09216	9.5662	8.45514	9.84654	9.35097	9.51549	9.63739
C14orf64	ncRNA	chr14	97925610	97978124	-	-1.75586	8.20626	7.25085	10.2018	8.33422	7.63536	8.52815	7.96029	8.46681	9.60645	9.61373	9.95693	8.98817	10.7723	9.585	11.0351	9.89482	10.725	10.0215	11.3856	10.64	11.1546	9.87592
lnc-OCIAD2-2	ncRNA	chr4	48885382	48906937	-	-1.75904	6.58062	7.09736	8.79396	6.9058	6.86494	7.67324	8.45264	7.03047	8.17353	7.87617	8.80519	8.12541	11.5545	9.87954	9.22131	11.7437	9.05529	7.96246	8.79733	9.02204	8.84505	8.63519
lnc-MTERFD2-4	ncRNA	chr2	241107465	241112425	-	-1.75961	7.57385	6.65464	9.02715	6.33246	6.29337	7.7617	7.67919	6.58748	8.27019	7.32312	9.14841	7.11364	11.2539	8.05724	10.127	10.076	10.9325	8.58928	9.67584	8.8525	8.30935	7.18349
lnc-AGAP10-3	ncRNA	chr10	46199277	46202619	-	-1.76746	6.22166	6.28843	9.25428	7.16189	6.77709	8.1624	8.59017	6.17413	8.57298	8.5516	8.91505	8.32985	9.61846	9.60997	9.48806	10.8486	10.0253	7.08911	9.92438	9.5242	9.82874	8.91335
TRBV5-6	ncRNA	chr7_KI270803v1_alt	483621	484130	+	-1.77064	3.81312	4.19198	5.94498	4.38707	4.21375	4.25421	5.97232	3.68234	6.42354	5.23086	6.46709	7.75526	6.33384	6.38968	6.84758	7.1821	6.13101	5.38181	6.42826	6.88426	6.64275	6.54106
TRBV25-1	ncRNA	chr7	142670740	142671244	+	-1.77806	5.69161	5.76098	8.09891	4.66111	5.23439	6.39119	6.00792	4.61921	6.99252	6.86393	7.84415	6.338	7.56593	7.33625	9.95941	6.85299	7.55606	6.33941	7.99745	7.13784	8.82861	9.9667
lnc-EPB41L5-1	ncRNA	chr2	119960792	119967872	+	-1.77912	9.98151	8.92065	12.6027	10.131	10.3111	10.5485	12.8678	9.43437	11.241	11.5395	12.5528	11.6325	12.651	12.6918	13.1186	12.3313	12.7244	11.7726	12.3668	12.5772	12.7471	13.2771
lnc-CD3D-2	ncRNA	chr11	118339074	118342744	-	-1.78339	8.34152	7.7906	10.775	8.57112	8.09546	8.53694	10.2334	8.68732	10.376	9.93755	10.7818	10.6325	10.7002	10.7527	11.5673	11.0685	10.4512	10.0215	10.906	11.1721	11.4011	11.5598
lnc-TRAF3IP2-2	ncRNA	chr6	111767513	111767805	-	-1.7924	10.1516	7.9015	11.0622	9.38345	9.03405	9.51717	13.1704	9.21535	10.0973	9.74381	12.1338	11.1012	11.8147	11.7974	12.1044	11.879	11.6016	10.5647	11.1183	12.0553	12.3681	12.1026
lnc-GCNT4-2	ncRNA	chr5	75041315	75045317	-	-1.79437	6.68637	6.07485	9.69336	6.54495	6.71375	7.39334	8.24817	6.88314	8.24006	7.56279	9.06823	7.39226	9.43877	9.55692	9.6812	9.98119	9.85445	8.19891	9.40949	9.88773	10.0326	7.87955
TRBV7-8	ncRNA	chr7_KI270803v1_alt	515565	516087	+	-1.80413	6.52103	6.35662	10.5984	7.03801	7.01372	6.12242	8.24879	6.27733	9.29733	8.37411	9.23571	8.66933	9.52881	8.48902	10.0978	9.30179	9.22817	8.28088	9.76425	10.1619	9.93286	9.97635
lnc-CD3G-1	ncRNA	chr11	118304730	118313744	+	-1.82668	11.256	10.0001	13.6934	11	10.4238	11.3792	12.9388	10.4238	12.5764	12.23	13.4389	13.0031	13.412	13.6003	13.8076	13.1456	13.5042	12.6481	13.4342	13.6684	13.7608	13.6028
lnc-AFAP1L2-2	ncRNA	chr10	114465465	114468265	-	-1.83405	7.9693	8.30617	11.1247	9.32375	8.30422	9.35152	10.4954	8.31663	10.3113	10.2688	11.5042	9.66509	12.0231	11.2789	11.2242	12.1291	11.261	10.7859	11.2803	11.3225	11.3821	10.6784
lnc-AFAP1L2-1	ncRNA	chr10	114439617	114441041	-	-1.83432	7.86532	8.59737	10.8385	9.13012	7.79957	9.05343	10.8085	8.4163	10.1213	9.74848	10.9591	9.22259	11.6948	11.3373	11.2535	12.1964	10.8643	10.648	11.4424	10.954	11.8624	10.4318
lnc-FANCC-7	ncRNA	chr9	95480539	95506603	-	-1.8436	6.22792	5.42627	8.93617	5.85347	6.19769	6.90929	7.34752	5.18206	6.1436	7.56536	7.48379	6.90835	8.11798	8.66537	10.0255	7.51095	7.74808	8.15477	8.0819	9.26583	9.79889	9.30892
lnc-YY1-3	ncRNA	chr14	100084831	100106713	+	-1.84696	10.4684	11.0514	12.9715	11.4326	10.5733	11.5938	12.792	10.2058	12.3977	12.0505	13.7237	12.3104	13.8621	13.7025	13.6166	13.2909	13.445	12.6707	13.6029	13.489	13.705	13.3888
TRAV4	ncRNA	chr14	21736152	21736982	+	-1.86113	5.58436	5.29693	7.3883	5.49654	5.56317	4.51105	6.18327	5.78119	7.72246	7.38551	7.46064	8.39673	6.77969	7.2434	8.19015	7.84357	8.90368	7.37851	8.83689	8.03902	7.75948	8.59709
TRBV7-6	ncRNA	chr7_KI270803v1_alt	475727	476264	+	-1.86336	5.46089	5.47769	9.32382	5.93833	6.24028	5.74844	7.52045	5.65216	8.55794	7.52528	8.53381	7.45892	8.70542	7.28232	9.17479	8.77259	8.4678	7.75256	9.12754	9.13396	9.90128	8.98366
TRAJ25	ncRNA	chr14	22518812	22518871	+	-1.8714	5.95655	4.58346	7.55472	5.83672	4.65683	5.31817	6.00923	5.17508	6.39581	5.6783	7.02979	6.1032	7.59236	7.26182	7.87075	8.25494	7.701	7.22297	8.53676	8.18257	8.25992	7.03861
lnc-OR4E2-6	ncRNA	chr14	21965399	21965894	+	-1.87214	5.16966	4.93867	7.13399	5.43564	5.15694	5.50141	6.46208	5.13044	7.17478	6.23232	7.32682	6.84475	7.90531	7.04251	8.65426	7.12397	7.84598	7.18035	8.15018	7.96041	8.33725	8.09697
lnc-RP11-47I22.4.1-1	ncRNA	chr14	61525090	61529205	+	-1.87464	9.25277	8.19434	11.9402	8.99713	9.33184	9.47483	11.9495	9.55407	10.5253	10.4317	11.8684	11.557	11.68	12.0952	12.199	11.8601	11.8626	10.6142	11.8003	11.8999	12.3609	12.2801
lnc-EPB41L5-2	ncRNA	chr2	119932280	119935104	+	-1.87502	9.91293	9.26578	12.464	10.1356	10.0038	10.65	12.7355	9.333	11.1193	11.278	12.5666	11.6597	12.3559	12.6317	13.3588	12.2786	12.8408	11.7698	12.6639	12.5244	12.8578	13.2696
lnc-TMED7-2	ncRNA	chr5	115691462	115692167	-	-1.88298	6.01894	6.94991	10.2045	7.21287	7.07803	7.74856	8.46933	6.45212	7.87193	8.36108	8.78212	9.64073	9.42464	9.98422	10.1671	8.83358	9.08022	8.53688	8.78147	10.5779	10.2092	10.2183
lnc-SMAD5-7	ncRNA	chr5	136047353	136049807	+	-1.88729	12.3193	5.66404	11.3721	11.6689	11.4794	9.18873	7.17695	7.6381	12.0927	7.34827	11.2276	10.5618	11.9011	10.773	11.2446	10.6464	12.1169	12.9844	11.1251	11.8247	12.1377	11.2424
LOC101929531	ncRNA	chr2	7725801	7730705	+	-1.89071	5.71211	4.70143	7.68369	5.3209	4.45745	4.04241	7.58029	5.7572	6.13775	7.16617	7.7131	8.88245	5.70521	7.61129	8.1373	6.07864	8.11329	6.75404	7.0732	8.25562	9.68129	8.95438
lnc-CHST2-10	ncRNA	chr3	143232577	143257388	+	-1.90289	6.84223	5.71408	9.77992	7.6768	7.42309	6.82302	7.46877	7.41844	8.79961	7.75441	9.12782	8.01224	9.42763	8.89444	9.52834	9.47157	9.8264	8.85811	11.1912	9.51498	10.1583	9.6641
lnc-GABARAPL1-3	ncRNA	chr12	10226066	10315009	+	-1.90337	7.31906	8.90754	12.5967	9.01887	10.4559	9.3766	12.8975	9.93726	6.96183	11.0826	11.5331	12.6613	10.2518	11.9903	13.0048	10.291	11.7008	10.583	10.8949	12.2542	12.7315	13.2082
ANTXRLP1	ncRNA	chr10	46248909	46273557	-	-1.91607	9.12385	7.23094	13.0417	8.99424	9.02667	10.6931	11.4997	9.25855	11.4624	10.8023	11.9973	11.6715	10.9541	13.4116	12.8771	12.52	13.2986	11.824	12.8132	10.4399	12.5421	10.0037
lnc-OR4E2-1	ncRNA	chr14	21712369	21712835	+	-1.91782	5.78281	5.75285	9.19317	6.33457	6.48151	6.9109	7.3734	7.2761	8.40061	7.25846	9.1122	8.41368	8.24444	8.50706	9.82251	8.85328	9.53647	8.51794	9.93838	8.73927	9.72772	8.51815
lnc-AMPH-10	ncRNA	chr7	38249266	38317108	-	-1.91877	6.78372	7.91264	11.9227	8.42804	7.92164	8.56527	12.4767	9.85881	8.8288	8.95141	9.82679	11.232	9.23668	11.6394	11.9602	10.4657	10.6615	11.0089	10.7041	11.6176	12.1074	12.5447
lnc-AC007952.1-1	ncRNA	chr17	19160789	19162274	+	-1.92041	8.36848	9.99196	5.10472	8.62313	7.83491	5.44906	10.1459	5.36962	8.77214	10.8506	12.0417	8.52293	9.36132	9.67853	11.0442	12.5856	4.73903	9.3121	11.5785	10.5832	10.359	9.85154
lnc-RP1-127H14.3.1-4	ncRNA	chr12	119999853	120000554	+	-1.92347	5.59918	5.94527	10.055	6.31815	6.368	6.43628	7.99899	6.93094	7.68472	7.58383	8.50004	7.74639	10.5504	9.11365	8.38528	10.2425	8.44587	8.41622	8.0528	10.3525	9.01	9.37044
lnc-COX5B-1	ncRNA	chr2	97737822	97738577	+	-1.92918	7.74336	7.00561	10.4788	7.98489	7.77036	8.4537	9.91679	7.18709	9.19425	9.31394	10.3077	10.0821	10.5093	10.6894	11.1263	10.9506	10.1705	8.96303	10.2357	10.5265	10.9449	10.7027
lnc-WBSCR17-3	ncRNA	chr7	70694873	70699490	+	-1.93281	7.41128	7.49148	9.28717	8.4397	8.41532	8.34716	11.0817	7.7024	8.47124	8.70684	10.8097	10.1518	10.7572	9.92218	10.8892	11.3627	10.4542	8.63502	9.43588	10.6592	11.003	11.5388
lnc-DAZL-4	ncRNA	chr3	16378053	16484835	-	-1.9365	9.78669	9.46037	12.1793	9.49619	9.92083	9.73906	11.9412	9.86192	11.2575	10.1275	12.6143	11.2226	12.8099	12.2943	12.6729	12.8964	12.3207	11.9026	12.0621	12.3133	12.3993	12.2543
TRBV4-2	ncRNA	chr7	142345421	142345985	+	-1.93906	6.43608	6.97351	10.0422	7.09044	6.8581	6.60065	8.46969	5.95686	9.77431	8.86443	8.5336	9.0602	9.99279	8.50178	10.7682	9.75618	10.0723	8.81298	10.0811	9.35698	10.4256	10.3865
TRAV8-1	ncRNA	chr14	21797287	21797886	+	-1.94519	4.14716	4.27079	7.11975	4.15102	4.5249	4.77845	5.66991	4.11806	5.74001	5.39035	7.17785	6.39738	6.44219	7.22743	6.99773	7.25847	7.26757	5.85324	6.08045	6.94712	7.74903	7.83626
TRAV41	ncRNA	chr14	22320136	22320691	+	-1.94609	5.88986	5.85078	8.32539	6.2004	5.57409	5.81563	7.56587	5.89969	7.49434	6.67126	9.38831	7.74782	8.81295	7.79921	7.79636	7.2276	8.16053	8.08879	9.07329	8.85219	9.34361	9.40725
TRBV9	ncRNA	chr7_KI270803v1_alt	375481	376002	+	-1.95276	7.23932	6.57704	10.4553	7.31131	7.10871	7.88185	9.20722	6.78909	9.91596	8.7449	9.56274	9.66991	10.1669	9.81958	10.1877	9.37321	9.75648	9.03762	10.2745	10.5102	12.0829	10.4682
TRBV6-6	ncRNA	chr7_KI270803v1_alt	453135	453611	+	-1.96021	6.26956	6.85332	9.40114	7.32852	6.21657	6.99418	8.04744	6.66066	9.47727	8.04541	9.48998	8.02232	9.95279	8.82837	9.72087	9.38268	10.3723	8.51163	10.422	9.85196	9.74341	9.57713
lnc-CDC42BPA-5	ncRNA	chr1	226732613	226734911	-	-1.9612	9.28808	6.95057	11.699	8.44056	8.16919	9.57529	10.3885	7.83857	9.25352	9.29457	10.9796	8.47381	12.683	11.2921	11.406	12.4854	11.3915	9.84756	10.8806	10.8991	11.8468	10.4264
lnc-TMEM132A-2	ncRNA	chr11	60971738	61014011	+	-1.96667	6.27921	6.12505	8.93014	6.53378	6.05548	7.03063	8.05232	6.32853	8.20424	7.93516	8.77139	8.32277	9.86142	9.22257	9.62756	10.2843	8.7705	8.21863	8.85575	9.13964	9.55188	8.7431
lnc-CATSPERB-2	ncRNA	chr14	91812016	91813828	-	-1.96926	12.1848	12.6038	16.2661	14.6867	13.3395	14.716	14.4074	12.4885	15.3954	14.8833	15.4201	15.4791	16.0591	16.2978	16.2275	16.7474	15.6742	15.3485	16.5793	16.2138	16.5709	16.1792
IFNG-AS1	ncRNA	chr12	67989445	68021327	+	-1.97678	6.92803	6.46521	9.9606	7.87429	7.66151	9.19554	10.3124	3.39388	8.8063	8.4716	9.48423	9.61432	10.5859	9.68223	9.85978	9.74759	9.67145	9.55801	10.9467	9.52125	10.3537	9.57958
TRAV13-1	ncRNA	chr14	21868799	22265843	+	-1.97859	7.03065	6.96946	10.6016	7.5309	7.44644	7.3497	8.3294	7.48184	9.64548	8.21935	10.1239	9.86289	9.61338	9.15385	10.73	9.96809	10.3634	9.42281	10.5	9.94462	10.5233	10.2627
lnc-CREG1-2	ncRNA	chr1	167457383	167458661	-	-1.98853	8.04575	7.68512	11.8113	8.17905	8.71456	8.42707	10.9513	8.43366	9.24979	9.06638	11.0856	9.52768	11.7852	11.5155	11.8446	11.4044	10.75	9.11195	11.1201	12.0006	11.3241	11.0693
TRAV2	ncRNA	chr14	21712321	21712843	+	-2.00561	6.57459	5.66004	9.5613	6.98678	7.2627	7.346	7.36066	7.5618	8.92008	7.72641	10.0917	8.92566	9.02375	9.37837	10.6355	8.95289	9.98075	8.48513	9.91601	9.28166	10.7332	8.6151
lnc-KEAP1-1	ncRNA	chr19	10512863	10514872	-	-2.01541	5.42144	5.75612	8.91437	5.73343	6.26041	5.89719	10.1791	6.25193	5.46344	5.96843	8.99703	8.42346	7.19149	8.59813	10.4458	6.79009	8.69267	6.93822	7.33541	10.0298	9.60586	10.152
lnc-RP11-47I22.3.1-1	ncRNA	chr14	61543362	61550972	+	-2.04983	8.93276	8.02095	12.1445	8.9019	9.63797	9.51046	12.1234	9.55207	10.527	10.9043	12.0614	11.6788	11.9187	12.3341	12.7053	12.0833	12.1316	10.7743	11.9328	12.241	12.4452	12.5979
lnc-GNLY-2	ncRNA	chr2	85685175	85698747	+	-2.06379	6.81934	7.34516	10.4257	6.76263	7.90641	6.6332	10.5215	7.69638	6.5714	8.78672	10.154	9.98945	8.01936	10.4625	10.7631	9.395	10.596	8.06894	10.1136	10.8228	10.6115	11.1314
lnc-RP11-47I22.4.1-2	ncRNA	chr14	61456842	61457625	+	-2.07104	9.54246	8.79766	13.0851	9.72114	10.1687	10.4328	12.8925	10.308	11.0585	11.07	12.762	12.5313	12.5924	12.8656	13.4728	12.9414	12.7693	11.5481	12.734	12.8672	13.1768	13.0838
lnc-SH2D1B-2	ncRNA	chr1	162402477	162412138	-	-2.07233	4.38081	4.50558	8.03913	5.7342	6.92823	5.15491	8.73136	6.36004	4.31381	6.8248	7.96372	7.43594	8.45507	6.86772	9.87176	7.89225	9.08741	6.95063	8.05558	8.19063	7.96034	9.30432
lnc-AMPH-3	ncRNA	chr7	38355571	38355862	-	-2.07484	6.68306	4.45211	5.32761	5.32233	7.12935	7.18292	9.08648	7.45177	8.08433	7.80679	8.39269	8.7014	8.04299	9.10079	9.10801	9.08621	9.27041	8.76567	9.41399	8.49224	9.40827	9.34751
lnc-WDR36-1	ncRNA	chr5	111316525	111316812	+	-2.08418	6.88901	6.46833	9.64944	7.38934	6.03779	7.25565	8.42809	5.9545	8.9483	8.17041	9.52068	7.70034	10.8866	9.76633	9.72065	10.9632	9.32089	8.68213	9.42983	9.96674	10.2571	9.02471
CHRM3-AS2	ncRNA	chr1	239703892	239719119	-	-2.11634	7.6186	6.79534	11.3499	9.36157	7.2569	8.30797	8.87416	9.58847	11.1028	10.8559	10.9479	9.88019	10.2789	12.1876	12.2036	12.5114	10.2044	11.028	11.6439	11.3039	12.0532	10.487
lnc-CD247-1	ncRNA	chr1	167430640	167518529	-	-2.11753	8.45943	8.06059	11.4901	8.73621	8.82257	9.14664	11.382	8.98051	9.78321	9.7979	11.6499	10.645	11.4851	11.2523	12.6615	11.6223	11.4599	10.0615	11.7271	12.2528	11.9601	12.2237
lnc-CREG1-4	ncRNA	chr1	167457742	167459891	-	-2.1429	8.16119	7.14723	11.6456	7.38916	7.96274	7.77409	10.429	8.23159	9.40249	9.11889	10.8358	9.64394	11.2369	11.4002	11.6577	11.1805	10.6122	9.61446	10.7071	11.8382	10.7919	10.9105
TRAJ2	ncRNA	chr14	22544071	22544136	+	-2.14851	8.86917	6.94032	10.7286	8.25891	6.92694	7.4909	9.76122	7.25678	9.37916	8.29962	9.88543	8.16008	10.8078	9.76125	10.7529	10.8098	11.2539	10.1339	11.6784	11.8795	11.0639	10.2893
lnc-TMEM132A-3	ncRNA	chr11	61015421	61020374	+	-2.15309	6.73756	7.10155	10.3964	7.40122	7.05178	7.64289	8.93328	7.73624	9.3083	8.77276	9.90064	9.24227	11.4267	10.322	10.8336	11.7492	10.1391	8.96548	9.73381	10.3158	10.6351	9.87176
lnc-NARG2-4	ncRNA	chr15	60528073	60592517	-	-2.15697	6.91902	7.7709	11.6548	7.11757	8.66549	8.60906	10.3855	7.42701	9.16373	8.89254	10.5986	10.7774	10.9103	11.3801	11.1453	10.598	10.5881	9.55246	10.043	11.5136	11.4054	11.2981
lnc-WDR36-2	ncRNA	chr5	111224464	111365230	+	-2.19367	7.9111	7.51425	11.1768	8.46593	7.91604	9.03504	9.80022	7.60083	10.6167	9.76352	11.1115	9.45674	12.0077	11.2738	11.4051	12.408	11.3692	10.053	11.621	11.3133	11.6025	10.4627
lnc-RGS13-2	ncRNA	chr1	192575763	192577276	+	-2.20034	8.63243	9.87129	11.6228	7.11821	9.89625	9.26262	12.7965	7.99294	11.5253	12.2993	12.935	13.5545	13.2951	12.1391	11.3283	13.0176	10.887	11.2334	10.0269	12.3452	13.0167	13.8463
lnc-SYF2-7	ncRNA	chr1	24919313	24927613	-	-2.20945	8.97589	9.34677	12.8392	8.98768	9.85577	9.65624	13.4861	9.97387	10.1931	10.5644	13.088	12.4007	12.3198	12.9141	13.5346	12.148	12.4434	11.4388	11.6296	13.0646	12.929	13.2576
lnc-GPR174-1	ncRNA	chrX	79145054	79156919	+	-2.2309	8.93177	11.3253	14.5788	11.0859	10.2469	11.5394	13.6284	10.8929	12.7288	11.3721	13.5735	12.874	13.335	14.4083	14.2975	12.6414	14.3864	13.4692	13.7259	14.5614	14.5485	14.5459
lnc-ZNF813-3	ncRNA	chr19	53537253	53576817	+	-2.24149	8.66031	6.20257	10.0987	7.19014	7.26114	7.52753	10.4595	8.3384	9.14396	8.42736	10.4217	9.15692	10.7903	10.2267	10.8267	10.0006	11.0033	10.4205	9.96404	11.3073	11.8141	10.9372
lnc-ARL5C-8	ncRNA	chr17	39096868	39107468	-	-2.25585	6.23922	5.98465	9.57589	6.56651	6.45997	7.27428	7.9722	6.35405	8.80204	6.75715	8.99806	6.99744	10.6289	9.99503	9.45892	10.1648	9.80694	8.47203	10.4028	9.99017	10.3251	8.21314
lnc-ST6GALNAC5-3	ncRNA	chr1	77293793	77298025	+	-2.26765	8.58718	6.87675	10.2982	8.98896	7.38168	8.37964	8.22815	6.57601	9.6771	9.21489	10.1082	8.20838	11.6597	10.4544	12.0216	10.6184	11.1626	10.2502	11.6479	10.8858	11.2837	9.9612
TRBV4-1	ncRNA	chr7	142313184	142313666	+	-2.26983	7.43299	7.38525	10.3533	7.73396	7.04327	7.59573	8.38926	6.8701	10.5557	8.96454	10.423	10.4937	9.96258	10.2227	11.3172	10.0691	10.9581	9.85186	10.6614	10.925	10.5977	10.5444
lnc-IL2RB-1	ncRNA	chr22	37139072	37175054	-	-2.27518	5.36303	6.27615	10.1113	6.60973	7.11897	6.79164	10.3469	7.09171	7.28613	8.33777	10.1144	10.3447	9.51065	9.78074	10.9122	8.56733	10.2716	8.55775	9.55431	9.87189	10.0505	10.166
TRAJ14	ncRNA	chr14	22530327	22530378	+	-2.28369	10.1143	8.05306	13.0661	9.65531	8.54862	9.8872	11.1981	9.97236	10.8214	9.87421	11.7542	10.0108	12.6064	12.6683	12.8912	12.7141	13.1534	11.5745	13.2012	13.1997	12.9821	12.0772
lnc-TC2N-2	ncRNA	chr14	91866275	91867536	-	-2.30493	8.87199	8.84701	13.4456	10.8906	10.1653	11.073	10.6208	9.00248	12.2436	12.2425	11.4056	12.2271	12.9203	13.1883	13.0966	14.1428	13.081	11.7815	13.8154	13.4904	14.0553	13.3382
TRAV14DV4	ncRNA	chr14	21924063	21924652	+	-2.30799	6.91373	6.61879	11.7018	6.95085	6.63185	7.33906	9.11387	7.49131	9.49	8.68301	10.5041	10.2001	9.38931	10.5652	10.7306	9.92951	10.2895	9.19254	10.7904	10.3586	10.9552	11.9118
TRBV5-5	ncRNA	chr7_KI270803v1_alt	466068	466614	+	-2.30877	7.31357	7.66372	10.7632	7.74463	7.5617	8.23062	9.34761	6.56998	10.5464	9.11284	10.6429	11.1177	10.6872	10.215	11.3922	10.8472	10.9502	9.33844	10.865	11.2057	11.3862	10.8827
TRBV3-1	ncRNA	chr7	142308540	142309048	+	-2.30994	7.9555	8.63097	11.1773	9.22393	7.9396	8.37425	9.85115	8.19515	10.8353	8.95829	11.4591	10.6142	12.1034	11.4913	11.866	11.1983	11.3994	10.4519	11.3625	12.2245	12.1267	10.7917
lnc-DNER-4	ncRNA	chr2	229236340	229236609	-	-2.32256	4.74229	5.28919	6.13901	5.77609	5.36904	4.98027	5.55351	6.15338	5.75855	4.57199	8.87137	6.65212	7.44895	6.33774	7.12359	6.27523	8.29577	9.2005	8.11228	8.64252	8.9393	7.17131
TRBV6-5	ncRNA	chr7_KI270803v1_alt	434526	435027	+	-2.34804	5.96485	6.27228	9.60154	7.09213	6.47777	6.99473	8.40673	6.05285	9.74949	8.05514	9.626	9.13819	10.0196	9.61781	10.2545	8.99928	10.3253	8.61103	10.4637	10.1758	10.5922	9.95397
lnc-UBE4A-2	ncRNA	chr11	118344386	118349876	+	-2.37369	11.2986	10.4936	14.3163	11.1064	11.1825	12.108	14.084	11.2956	13.7502	12.8984	14.1435	14.3093	14.5482	14.5717	15.3101	15.0416	14.454	13.6283	14.6487	14.5869	14.9866	15.2954
lnc-XIAP-10	ncRNA	chrX	124346589	124371488	+	-2.38909	7.46025	8.51462	12.0444	8.31926	9.45293	9.76263	11.8748	8.7568	11.2048	9.97538	11.7488	11.7513	12.2685	11.7853	12.7086	12.7694	12.2681	10.7225	12.3902	12.3001	12.3357	12.4596
lnc-GZMA-3	ncRNA	chr5	55030373	55031454	+	-2.39206	7.4218	6.23932	12.507	7.71355	9.36354	8.776	12.3035	8.13268	10.306	10.1566	11.2013	13.2257	11.8933	11.9884	12.1428	11.2996	10.9033	10.626	11.1309	11.2823	12.1842	12.3308
TRGV2	ncRNA	chr7	38362860	38363518	-	-2.41226	4.4733	4.29605	8.47217	4.3192	5.77389	5.49507	9.91074	5.43626	6.75721	6.71773	7.32171	9.30383	5.92695	8.2947	8.88433	8.29846	8.47994	7.81763	8.73251	9.33881	9.29758	11.2326
TRAJ19	ncRNA	chr14	22525263	22525322	+	-2.44427	8.59903	5.70346	10.4145	7.29956	6.5918	7.68044	8.9738	7.19729	9.15892	8.61575	10.0878	7.55062	11.0033	10.547	10.7696	10.5768	10.9219	9.642	11.661	11.6422	10.739	10.4714
TRBV2	ncRNA	---	---	---	---	-2.44814	7.829	7.26892	10.4227	8.32264	6.74871	7.80509	12.4964	6.92608	10.3908	8.75177	10.8498	11.8165	10.6834	10.9091	11.5377	11.3232	10.9063	9.51728	11.1979	11.899	11.4263	11.666
TRGV3	ncRNA	chr7	38357934	38359162	-	-2.48496	4.95554	3.96116	6.03022	5.61093	6.53859	6.43281	9.6244	6.56258	6.7968	6.72778	7.85266	8.75761	6.90527	9.89635	9.48155	7.64705	8.21433	8.14804	9.12246	8.80504	10.1954	10.6828
lnc-RORA-2	ncRNA	chr15	60488284	60490924	-	-2.49027	7.31019	7.85832	11.4982	7.67944	8.70844	9.038	10.8938	7.94475	8.90644	9.46426	10.9536	11.0561	11.6248	12.013	12.032	12.0308	11.263	9.80177	11.1525	11.2818	11.8373	11.9988
lnc-FAM111A-1	ncRNA	chr11	59107236	59110007	+	-2.50126	5.53932	6.7058	8.1361	7.05869	6.56055	6.9545	8.87126	6.96087	7.45898	7.3637	10.0617	8.47427	9.27447	9.99147	10.5726	10.0272	11.6725	9.01585	10.586	8.06551	9.31797	8.88739
lnc-HJURP-12	ncRNA	chr2	234493046	234495144	-	-2.51617	11.4539	11.2404	15.0345	12.3017	11.9752	12.4976	14.5411	11.4528	13.1388	12.4397	14.8366	14.3989	15.0364	14.91	15.8138	14.9398	15.0942	14.5186	14.6148	15.4997	15.7894	16.0326
lnc-KLRC4-1	ncRNA	chr12	10372807	10390025	-	-2.53899	10.9505	11.5077	15.4517	12.3803	11.4591	13.1198	14.7631	10.7412	12.5967	12.9626	14.8556	14.9661	14.3772	14.9651	15.7816	14.1481	15.3106	14.4721	15.4581	15.3104	15.5635	16.3788
lnc-CCNY-1	ncRNA	chr10	35210416	35210750	+	-2.55843	7.61422	7.11094	11.8816	5.97834	8.62209	7.90247	11.2787	9.26013	9.34054	8.46062	11.958	9.99939	9.99797	10.2731	10.8893	10.7398	12.4172	11.3648	10.9306	12.161	12.9878	11.9216
TRBV29-1	ncRNA	chr7	142740206	142740894	+	-2.57914	8.62283	9.06605	12.0999	8.56733	8.08761	9.35586	10.7415	8.38524	11.8154	10.1766	12.3185	11.1416	12.6024	12.6271	12.4951	12.5924	12.4107	11.7217	12.6103	12.7306	12.0883	11.913
lnc-UBE2R2-4	ncRNA	chr9	33786528	33786828	+	-2.58206	8.85444	9.0209	12.1316	8.61356	8.57067	9.4902	10.8734	8.73941	11.8745	10.2638	12.3813	11.1443	13.0311	12.7622	12.6852	12.938	12.5886	11.8964	12.8563	12.9679	11.9875	11.8649
lnc-OR4E2-9	ncRNA	chr14	22096025	22096619	+	-2.69781	5.24401	6.07065	9.37724	5.46883	5.08712	6.07154	10.6864	5.48373	8.35856	6.97206	9.08779	9.54876	7.78285	8.80249	10.5841	7.9335	9.49449	9.27689	10.354	9.84914	9.85279	12.391
lnc-RBMY1B-1	ncRNA	chrY	21138788	21170175	+	-2.76799	6.4372	6.76063	11.0148	7.75169	7.537	8.35067	8.52614	5.33019	9.93687	5.2058	11.1518	8.57209	10.7906	11.6582	12.1456	12.4746	5.92891	9.76372	10.8435	10.9626	11.1091	10.0364
TRGV10	ncRNA	chr7	38299811	38300322	-	-2.77755	8.6618	7.93175	13.4853	7.93607	6.80446	8.29062	12.7259	7.65215	9.30681	10.0013	11.433	12.5602	11.1557	13.0472	13.0405	12.3917	11.2621	11.0148	11.2913	11.8957	12.9674	12.6263
lnc-MTFP1-3	ncRNA	chr22	30420512	30420912	+	-2.87241	5.53229	5.15753	9.17711	5.15191	5.35287	6.11563	8.97738	6.45077	7.75363	5.64107	9.77083	6.09853	10.4158	9.74558	10.0418	10.0169	10.3905	9.24973	8.19739	9.78745	10.7154	8.41134
TRAJ38	ncRNA	chr14	22502231	22502292	+	-2.9741	9.2018	6.66146	12.7513	8.18747	7.87955	8.74259	11.1497	7.85855	10.5158	9.91945	11.6299	10.2787	12.5494	12.0832	12.7067	12.4411	12.5918	11.513	13.0493	13.1158	12.9406	12.2308
lnc-DBX2-3	ncRNA	chr12	44874999	44876286	-	-3.09476	7.42309	5.80906	11.7018	6.25475	7.18863	8.13531	8.38458	6.7087	9.62172	7.78186	10.5685	7.31851	12.3107	10.8033	12.0192	11.5771	11.5844	11.0717	11.4588	11.7097	11.5272	9.99934
lnc-DBX2-5	ncRNA	chr12	44779688	44851847	-	-3.30926	7.92157	5.36189	11.597	5.69038	6.61197	8.21418	8.63115	6.94823	9.86359	8.30408	10.6389	7.75504	12.5077	11.3283	12.1869	12.001	11.8354	11.3529	11.4938	11.7137	11.625	10.2452
lnc-HFM1-3	ncRNA	chr1	91695490	91712363	-	-3.67485	4.72718	6.50002	12.4595	6.35053	7.58391	6.81491	12.2287	6.53008	6.0824	8.6011	11.7803	11.6637	10.3345	11.8379	12.9723	9.97889	11.345	9.23971	10.3905	12.3709	12.3759	13.2626
