# Supplementary material for: Long noncoding RNA and messenger RNA abnormalities in pediatric sepsis: a preliminary study
Source: BMC Med Genomics. 2020 Mar 10;13:36. doi: 10.1186/s12920-020-0698-x (PMC7063742; doi:10.1186/s12920-020-0698-x)
Supplement: Supplementary file 4 — Additional file 4. 1460 differentially expressed mRNAs (1018 upregulated; 442 downregulated) identified using the Affymetrix Human oelncRNA Array between pediatric sepsis group and control group. [file 12920_2020_698_MOESM4_ESM.xlsx]

## Sheet: Sheet1
GeneSymbol	group	Chr	start	stop	strand	LOG-FC	case1	case2	case3	case4	case5	case6	case7	case8	case9	case10	control1	control2	control3	control4	control5	control6	control7	control8	control9	control10	control11	control12
MMP8	mRNA	chr11	102711795	102724954	-	7.62313	14.7942	18.7255	5.67741	17.7911	18.7288	14.0269	7.69978	17.4709	13.8345	15.3685	6.2227	13.3452	6.873	5.5968	6.3548	5.84959	6.73772	7.94558	5.70962	6.2478	5.26206	5.31867
OLAH	mRNA	chr10	15032227	15073852	+	7.38952	16.7142	15.4968	4.99469	13.8581	16.5322	15.4649	6.71192	17.4072	6.23759	14.2362	4.5786	10.171	4.72129	5.37422	4.44848	5.15514	5.13626	5.4528	4.92684	4.08578	5.07175	5.38816
CD177	mRNA	chr19	43353673	43363328	+	7.23202	12.4917	16.0825	3.92453	13.7999	15.4286	12.1772	4.17905	13.9907	10.0774	14.6267	3.73473	11.3243	3.64003	3.60719	3.99652	3.75385	3.72002	4.84205	3.58887	3.52496	3.34096	4.27609
IL1R2	mRNA	chr2	101991844	102028544	+	6.97759	16.9377	16.6517	5.70156	15.9179	16.5271	15.8799	8.48257	16.5965	10.4121	14.8089	5.9601	14.3164	5.60778	6.32737	5.85667	5.27643	5.94838	8.51437	6.26462	5.63203	5.64104	6.42301
ARG1	mRNA	chr6	131573144	131584332	+	6.74545	16.5875	15.1115	5.96179	15.6641	16.9607	16.6796	8.85073	17.2443	10.445	15.8099	6.91574	12.3897	7.3118	7.26675	6.11414	5.37654	6.74529	8.75395	6.11518	6.93102	6.18173	6.13081
MGAM	mRNA	chr7	141907813	142106747	+	6.68327	17.2	16.6931	4.65989	15.1531	16.5997	15.2985	7.57295	15.7015	12.2186	14.9194	4.3548	13.9726	5.86464	6.08187	5.48346	6.00113	5.54707	10.1852	5.13721	6.67256	4.72912	8.99114
ANXA3	mRNA	chr4	78551519	78610451	+	6.29913	13.7639	15.2414	4.21614	13.9144	14.7214	12.5621	6.94265	14.3669	12.2247	13.3943	4.07857	13.3834	5.35112	3.58812	4.04139	4.73622	4.44851	8.25226	4.66062	5.72832	4.59144	7.16801
VNN1	mRNA	chr6	132680858	132714055	-	5.97046	17.5199	17.5549	7.33359	15.9079	16.5411	15.2496	7.11987	17.8811	11.2506	14.9628	7.18477	14.2186	5.28149	6.04207	6.35626	4.90605	9.5164	14.0368	7.80301	8.78296	7.74206	6.06962
TNFAIP6	mRNA	chr2	151357592	151380048	+	5.76151	13.1556	16.982	5.25599	12.8772	14.1541	14.179	6.4185	16.1728	11.6232	15.1419	7.31695	12.34	4.83317	5.3809	5.38909	5.9082	5.09678	10.6512	4.42617	5.23202	5.24068	10.199
ALPL	mRNA	chr1	21509365	21578412	+	5.72534	11.0861	13.5389	4.51776	11.2546	13.3407	12.26	3.93629	13.2545	10.2363	11.9829	3.72721	9.34598	3.86329	4.47767	3.81608	4.78091	3.99965	7.57282	3.37678	3.87229	3.10223	5.85052
MMP9	mRNA	chr20	46008908	46016561	+	5.58982	11.6892	15.8659	6.32237	14.5407	16.0799	15.1216	7.88124	14.6134	10.6856	15.0911	6.5066	15.4663	6.80431	6.55016	6.11137	6.51726	6.07998	7.71161	5.58837	6.79242	5.95792	6.30513
ALAS2	mRNA	chrX	55009055	55031064	-	5.49198	11.8485	13.2509	3.20838	13.2656	12.964	11.8661	16.0056	14.7316	15.8	9.59079	7.02195	16.3432	8.17828	5.85798	4.15573	6.98264	7.17617	5.9169	3.556	5.68921	4.83802	5.4181
ZDHHC19	mRNA	chr3	196197449	196211437	-	5.34383	7.47075	14.659	4.58914	12.3043	14.5225	9.59447	5.033	13.5477	8.36435	12.7699	4.56893	7.13837	4.37195	4.89811	5.03461	5.9044	3.53331	4.55991	4.23884	5.48693	4.9662	4.5986
CEACAM1	mRNA	chr19	42507306	42528509	-	5.32897	16.9035	18.7502	8.89227	17.4409	17.9018	14.578	10.0829	17.7627	15.9531	17.5887	10.0145	17.3657	8.77289	9.19918	8.72057	7.26372	9.62969	11.679	9.53089	9.41459	9.58659	11.9001
HP	mRNA	chr16	72054609	72061056	+	5.27081	9.24262	15.0101	4.94772	13.7336	14.1699	12.0865	5.9168	13.4895	11.1673	11.4325	5.61953	9.31411	5.66314	5.54241	5.3301	5.23956	5.29436	7.33689	4.93671	5.61391	4.62147	5.67389
LTF	mRNA	chr3	46435645	46485234	-	5.16875	11.4143	14.9191	4.59506	13.6111	13.6987	8.93983	8.99265	11.4165	12.0672	13.5544	6.24897	8.83195	7.18189	6.07794	5.37659	5.23668	5.945	6.88137	4.97909	6.52735	4.87911	5.65984
CA1	mRNA	chr8	85327608	85379014	-	4.99151	14.3859	12.184	4.97623	9.02488	11.0251	10.2348	17.4159	16.0822	16.6452	9.8852	6.1019	18.0009	8.48156	5.7659	5.94029	6.78133	7.44199	5.36278	5.39381	6.87722	5.01474	5.17085
GPR97	mRNA	chr16	57668245	57690063	+	4.97868	15.938	16.5925	7.02745	15.1796	16.2289	14.5708	8.44789	16.4069	12.636	15.0948	7.43234	14.6467	7.93232	8.85055	7.71367	8.56266	7.92335	10.3641	7.57354	8.31244	7.46867	9.22299
MCEMP1	mRNA	chr19	7677057	7679833	+	4.90977	16.7364	17.139	8.68743	16.7269	16.7194	15.048	8.43501	17.1122	14.3921	15.5899	8.9385	15.4835	9.0869	8.08273	8.0401	8.43409	9.59357	11.7648	8.787	9.61154	9.59548	9.56801
ANKRD22	mRNA	chr10	88819902	88851975	-	4.87754	11.5448	13.1443	5.60229	11.7313	12.9268	8.7239	3.93927	13.1459	13.099	12.2534	9.03006	8.64042	4.46137	4.44156	4.78681	3.99972	4.18224	7.43848	3.53196	6.01205	4.31874	7.95929
RETN	mRNA	chr19	7669086	7670454	+	4.86602	9.64421	14.9958	4.94068	15.031	13.3013	9.76612	5.82782	15.0171	11.3023	10.7521	4.72836	10.6853	5.70138	4.12289	5.47058	4.57725	5.34076	5.84733	6.03096	6.71584	8.40829	6.67295
BMX	mRNA	chrX	15464246	15556529	+	4.84675	10.7284	12.6415	4.33502	11.3237	11.5065	10.4621	3.84479	9.10995	8.17931	11.2935	4.07362	9.91972	3.04058	4.2961	3.56201	3.77194	3.46562	5.73238	3.36095	4.08776	3.95608	4.68203
SLC26A8	mRNA	chr6	35943514	36024868	-	4.77314	10.9994	12.3923	5.56001	10.992	11.585	11.2946	5.34765	10.5186	9.41925	13.1041	4.90831	9.13792	4.22365	3.39243	4.15993	4.12187	4.39563	7.91833	4.82707	5.07054	5.51177	6.51034
OLFM4	mRNA	chr13	53028695	53052061	+	4.77037	9.1508	12.8744	5.05894	12.4849	11.3088	9.71328	6.19282	13.0187	10.5195	12.211	5.079	8.11926	5.86226	5.25964	5.30873	5.05941	5.07008	5.66887	5.04843	5.27951	4.2579	5.7822
DHRS9	mRNA	chr2	169064789	169096167	+	4.59661	12.949	14.8484	6.55484	13.669	14.3185	11.2531	4.52932	11.606	8.54763	12.8371	5.84681	9.32665	5.85807	5.90377	6.33247	5.06751	6.82698	7.36145	5.93605	5.85226	6.02314	7.84087
CYSTM1	mRNA	chr5	140174642	140283534	+	4.55526	13.4322	14.8419	7.29743	14.231	14.7251	12.0857	7.33722	14.411	11.6324	13.1278	7.21709	12.0719	7.26974	7.53679	7.00095	7.01257	7.4903	8.16227	6.54996	7.1753	7.30729	8.28887
LCN2	mRNA	chr9	128149071	128153455	+	4.54029	9.54653	15.3499	6.4931	15.1051	14.2049	9.74333	8.73753	14.1139	12.0806	12.027	8.66523	9.18855	7.61012	5.89772	6.06467	6.16817	6.30419	7.90589	8.43327	6.60609	6.76158	6.79326
C3AR1	mRNA	chr12	8058302	8066471	-	4.51943	15.9256	15.4955	8.92283	14.0353	15.0315	13.5556	7.81787	15.4228	12.1879	11.6438	9.68179	10.2262	8.32175	6.51484	8.54313	7.24717	7.68656	9.61405	8.91277	6.77452	8.56109	9.72956
CLEC4E	mRNA	chr12	8533305	8540963	-	4.48528	17.7434	16.1289	9.95819	14.8614	16.3767	15.6944	9.84566	15.9477	12.8871	16.032	9.69391	14.0271	9.4667	8.44218	8.60241	8.07239	10.3027	13.6085	8.64325	9.79471	9.98544	10.108
CD163	mRNA	chr12	7470813	7503893	-	4.48147	15.5063	11.6088	7.28586	13.8208	14.8728	13.262	7.12597	14.4011	9.54709	11.2679	7.207	10.3275	7.64348	6.9832	6.60855	4.67773	7.26266	9.06166	6.92674	7.62363	7.81229	6.52622
KCNE1	mRNA	chr21	34446690	34512275	-	4.4603	9.60475	11.0344	4.72225	10.4638	10.9223	9.45717	4.76915	12.3106	5.91105	9.69912	3.46155	6.55947	3.75713	3.9952	4.11326	3.92711	4.24532	5.45303	4.66858	4.22543	4.5228	4.22087
LIN7A	mRNA	chr12	80792520	80937925	-	4.4472	13.5763	14.1088	5.03385	12.4925	13.9016	12.8741	6.07774	12.6821	10.9303	12.5094	5.45251	10.9685	6.78403	6.5888	4.94834	5.63917	6.98241	9.97524	6.00472	6.42703	6.97515	6.91174
CXCR1	mRNA	chr2	218162845	218167002	-	4.42543	15.3787	14.7105	6.78593	13.9372	14.5382	14.0582	7.86266	13.2619	11.7255	14.4005	6.3439	14.0661	6.76278	8.33399	6.86903	6.85359	6.40322	11.7321	6.72877	7.48182	6.59177	10.7191
CEACAM8	mRNA	chr19	42580241	42594930	-	4.42253	10.825	12.0198	5.24518	11.2468	11.2846	9.4346	8.56231	11.5612	11.4603	10.7994	4.80275	10.0606	7.09368	5.48023	4.71815	5.33458	5.85082	5.54271	5.23392	5.37205	4.67314	5.69385
NFE2	mRNA	chr12	54292111	54301121	-	4.37451	11.887	12.2954	4.9667	11.8991	11.5923	10.2501	6.67506	10.9859	10.1446	11.0183	5.16251	10.1642	4.89744	4.34524	4.81232	4.89577	4.56571	7.99177	6.28787	4.83399	5.26732	6.33909
FPR2	mRNA	chr19	51760930	51770526	+	4.35483	15.7148	16.4914	8.31034	15.7693	15.8375	14.1076	7.7883	16.591	14.2806	15.4695	10.764	14.9154	7.60983	7.65135	7.67691	7.89476	8.3765	13.1054	8.12595	8.92951	9.33248	11.7924
MS4A4A	mRNA	chr11	60280541	60308972	+	4.35165	15.289	14.9726	8.83464	15.9059	16.4688	14.5013	6.78405	17.4408	12.8829	12.5582	10.8058	13.3537	8.61814	7.94263	8.22554	7.64635	8.33688	11.0864	7.05358	9.1463	7.9491	10.3817
LRG1	mRNA	chr19	4537215	4540080	-	4.26454	11.4049	11.6533	4.34722	10.0391	12.1068	9.32967	3.57637	10.9747	7.57606	10.7771	3.58905	11.1695	3.84224	5.0915	3.33633	4.8762	3.7952	6.82838	3.19728	4.28816	3.70018	5.25379
CLEC4D	mRNA	chr12	8513540	8522366	+	4.18802	14.2537	14.5979	6.77456	13.6038	13.9876	13.0688	6.45939	13.0435	11.3116	14.1861	7.43363	12.6678	6.73731	6.11016	5.48605	7.06462	7.71129	11.63	6.86309	7.67381	7.29283	8.61748
AQP9	mRNA	chr15	58138169	58185911	+	4.15856	16.7672	16.8263	6.70886	15.2278	16.4901	15.4505	7.87634	16.6745	14.6254	15.4198	9.98826	15.0686	7.99531	9.403	6.4469	8.72472	9.33468	14.4203	7.67716	10.3971	8.54901	12.5724
PADI4	mRNA	chr1	17308195	17364004	+	4.14283	14.0446	15.4505	7.73468	14.3765	14.3717	14.0807	7.69599	14.2212	12.2124	12.9687	7.35454	13.4827	8.53201	6.93164	7.49158	6.60476	8.51065	9.75944	8.70538	8.25574	9.01119	8.23474
ROPN1L	mRNA	chr5	10441524	10472029	+	4.08734	9.6895	11.5227	4.23117	10.4543	10.822	9.66048	4.90433	11.6322	9.01655	10.0354	4.12062	9.98896	4.21314	4.77461	4.34497	4.27153	4.31707	6.21975	4.30052	4.70891	4.16479	5.88934
MANSC1	mRNA	chr12	12329264	12350541	-	4.06502	15.3682	14.4102	8.24338	13.1235	14.9946	15.3777	8.4637	12.595	10.5242	14.0467	7.61165	12.5225	8.1246	8.37668	8.0963	8.49765	7.92257	10.1138	7.40174	8.10337	8.67947	8.34621
GCA	mRNA	chr2	162318840	162371595	+	4.02556	18.2215	18.6084	11.9005	18.2161	18.6537	18.1727	11.6267	17.976	16.6581	17.7511	12.6176	17.7541	11.6514	11.8847	11.0366	11.0774	12.1837	15.4529	12.0534	12.1016	12.097	13.1245
VSIG4	mRNA	chrX	66021738	66040125	-	4.01973	16.07	7.67284	4.51302	11.3873	13.0968	10.3084	6.46916	11.5267	6.45981	9.14053	5.14753	8.37766	5.75899	4.7031	5.1509	5.59196	5.84985	5.77038	4.97332	6.33189	5.29139	4.78992
MSRB1	mRNA	chr16	1938210	1943326	-	3.98479	14.1793	14.9366	7.5819	14.3106	14.7469	14.0237	7.24007	13.8767	12.8042	13.8948	8.96556	12.7282	7.89319	7.09497	7.89375	7.32013	8.64557	10.7267	7.57015	7.90414	9.01259	9.54133
DYSF	mRNA	chr2	71453623	71686768	+	3.97021	10.9835	11.8278	4.56146	10.5081	11.5822	9.98442	4.84054	10.1384	9.21401	10.1956	6.51432	8.97624	4.58846	3.95329	4.10929	4.68776	4.33179	7.4176	4.31083	5.02723	5.07873	5.96516
RNASE2	mRNA	chr14	20955452	20956436	+	3.96319	15.0007	14.983	6.55985	15.9663	15.7223	14.454	7.79003	14.6824	13.9672	15.5645	8.81606	14.9321	9.81151	6.43834	7.87157	8.13524	8.57134	11.3165	9.5896	10.6526	9.69571	8.23957
PGLYRP1	mRNA	chr19	46019154	46023298	-	3.95518	9.6052	11.3915	3.84009	10.9422	10.8283	10.2835	6.2835	9.34599	9.65237	8.91023	4.60452	10.4493	5.33291	4.2933	4.61013	4.50781	4.83493	5.48353	4.52954	4.12339	3.76336	5.30452
TCN1	mRNA	chr11	59852800	59866575	-	3.94831	9.8734	13.3463	5.20226	11.8869	12.0945	9.23245	6.13754	12.0246	10.2756	11.17	4.62222	9.43013	7.54904	6.313	5.8029	4.41502	6.28561	7.64792	5.62418	4.97614	4.83193	6.61445
HLX	mRNA	chr1	220878357	220885782	+	3.91531	13.3247	13.0743	6.8267	12.3724	13.7671	11.711	7.17599	12.1538	11.5804	12.156	6.8939	13.0187	6.7344	6.49084	6.2232	6.43581	6.96366	10.1571	6.04877	7.18696	6.74105	7.09262
PGD	mRNA	chr1	10398592	10420176	+	3.91127	13.8484	13.8989	6.48291	13.4795	14.3168	13.0612	6.60783	14.1879	11.9344	12.2052	7.1848	12.0593	8.28886	6.59054	7.33119	6.15898	8.21227	10.0157	7.23268	8.15574	7.9906	7.87176
SLC25A37	mRNA	chr8	23528805	23575463	+	3.89972	14.9769	14.2518	8.3335	12.4851	14.2759	13.6995	13.8583	13.6207	13.1099	13.4589	9.03836	14.6809	9.07558	8.41229	7.81201	9.14994	8.33646	10.1063	8.23334	8.94371	8.55832	9.34069
MPO	mRNA	chr17	58269856	58280935	-	3.88757	7.42914	10.2206	3.54435	11.3946	6.04266	8.62327	5.46561	11.325	9.94554	8.77816	4.65711	5.83539	4.70549	4.02547	4.31404	3.64103	4.27771	4.57344	5.1333	3.80724	4.12197	3.57973
IL18R1	mRNA	chr2	102355929	102398758	+	3.88242	11.2674	9.91314	4.21234	7.56454	10.2811	9.67082	5.46402	11.2784	6.11425	10.4842	4.40698	6.93238	4.96405	4.18839	4.16964	4.65074	3.85099	5.3846	4.52723	4.41789	4.67231	4.74601
CLEC5A	mRNA	chr7	141927357	141947007	-	3.8696	11.6314	13.2507	5.01979	11.3901	12.047	8.39194	4.41559	12.774	8.83707	11.1833	4.00453	9.50527	5.82155	4.57328	4.31961	5.29771	4.86061	9.3084	4.4853	6.6362	6.45236	7.02898
DAAM2	mRNA	chr6	39792366	39904877	+	3.86321	7.96848	8.25417	3.81249	8.48688	10.846	8.5082	4.18045	11.028	4.3812	6.83268	3.54343	4.8546	3.54436	3.66878	2.91279	3.39473	3.65502	3.22156	3.71177	2.96017	4.0402	3.29231
GPR84	mRNA	chr12	54362445	54364487	-	3.73291	11.989	15.3118	6.34751	13.0513	13.6537	10.5533	5.81984	14.2141	11.2713	10.2508	8.1183	12.5149	7.23381	5.95657	6.18935	6.0268	6.40717	8.95076	6.53739	7.21254	7.44833	7.56432
CXCR2	mRNA	chr2	218125289	218137253	+	3.71835	16.2042	14.518	7.67987	13.3544	14.9974	14.9422	7.85331	12.1956	11.7478	15.4397	6.70428	14.3916	7.41746	9.22222	7.91254	6.75179	7.58652	13.2758	8.08605	8.44014	8.13457	12.1755
C1QB	mRNA	chr1	22652762	22661538	+	3.69795	11.0752	11.0779	7.17467	11.8014	14.0395	9.61673	5.32878	15.1323	11.7267	9.49158	8.47312	8.32721	5.96695	6.23644	6.54363	6.75474	6.30226	7.25528	5.44822	6.53385	6.16354	9.37701
IL1R1	mRNA	chr2	102064544	102179874	+	3.6822	10.8668	12.3407	5.69683	10.3249	12.4337	10.2075	5.92265	13.992	7.59297	10.5953	5.94765	8.93584	5.92778	5.85421	5.79909	5.34647	5.85498	7.40212	5.72621	6.42699	6.60469	5.9554
ANKRD34B	mRNA	chr5	80556755	80570488	-	3.67583	8.57945	9.89603	4.48761	7.88481	10.4712	10.1053	3.1222	8.32365	4.50309	8.15475	3.38413	4.91015	3.74631	3.19957	4.22196	3.30974	4.26741	4.82642	3.53083	4.38322	3.70704	3.03692
PFKFB2	mRNA	chr1	207034416	207081024	+	3.63962	12.1894	14.0588	7.07548	13.2794	14.2218	12.0643	9.01394	12.8789	9.56356	12.8254	8.26032	10.9608	7.69175	7.69369	7.70154	7.971	7.88823	8.66002	7.06702	7.3446	7.9397	7.75093
NSUN7	mRNA	chr4	40749897	40809985	+	3.63783	11.6832	10.8793	5.65498	8.86054	11.1004	11.4432	7.62386	11.4979	7.74373	11.3422	6.48288	8.40646	6.29975	6.1682	6.24784	6.86041	6.43979	6.01817	5.15162	5.49452	4.67216	5.49937
S100A12	mRNA	chr1	153373705	153375649	-	3.60543	19.3437	19.5896	14.0009	19.3354	19.4325	18.9239	11.9145	19.0815	18.4458	18.6344	13.7621	18.6517	13.8269	13.4016	11.9989	11.9627	14.955	16.7048	13.5101	14.0089	13.8867	14.5079
QPCT	mRNA	chr2	37344574	37373322	+	3.57023	14.5042	13.7831	7.94189	13.3743	13.8662	13.5372	7.03495	12.9968	11.4226	13.6392	6.62613	13.056	9.01223	7.89173	6.87513	7.18065	8.03947	11.6317	7.36843	8.40514	9.33055	8.26064
RGL4	mRNA	chr22	23688136	23699176	+	3.52401	10.0402	12.605	5.63452	10.8439	11.9251	9.27741	5.18692	13.322	8.33666	10.2187	5.4888	9.13167	6.17222	4.90406	6.20633	5.85191	6.34993	7.02888	5.33691	6.04738	5.91669	6.14574
ACSL1	mRNA	chr4	184755595	184826818	-	3.5145	17.161	17.0581	9.07425	16.1771	17.0667	15.3895	9.48006	17.2965	14.2794	15.9811	11.8001	16.1076	10.4381	10.6517	9.42896	10.2487	10.1391	14.1016	9.37474	11.1265	10.8093	12.3561
PYGL	mRNA	chr14	50857891	50944736	-	3.47036	16.4022	16.3499	10.4546	15.627	16.254	16.2188	10.3195	16.2808	14.0214	15.3979	10.7327	15.144	10.4868	10.3619	9.8381	9.54659	11.553	13.6753	11.1805	10.3691	11.0812	11.1776
KCNJ15	mRNA	chr21	38256741	38301826	+	3.44159	11.6426	12.085	3.45336	8.07302	9.47464	9.64335	4.19736	8.87547	8.2644	10.2882	3.91649	8.87509	3.74709	4.17572	3.78023	4.30399	4.22504	8.03175	3.92496	5.2805	4.38969	7.24724
ADORA3	mRNA	chr1	111483348	111563975	-	3.43306	11.0321	7.92028	5.04206	8.3755	12.4251	9.78574	5.74567	10.6067	5.794	8.34463	4.75443	5.54497	4.72751	4.81416	5.26991	5.49553	5.29278	5.05063	5.32797	4.85996	5.10017	4.65132
CDA	mRNA	chr1	20588948	20618908	+	3.42939	14.4445	14.3516	7.73388	13.5079	14.21	14.0231	7.73271	14.0139	11.7291	12.9981	7.92049	12.9206	8.99044	8.17689	7.39864	8.13475	8.80838	12.0943	7.89027	8.99323	8.68362	8.52961
CLEC1B	mRNA	chr12	9990950	10013424	-	3.42421	10.6599	14.1096	6.08213	14.6499	11.1354	13.178	8.65207	8.11125	12.6097	10.4137	7.54309	8.37859	6.71608	6.65842	7.16637	7.16574	6.51852	8.86316	8.69722	6.29034	8.64529	7.78859
VNN2	mRNA	chr6	132743870	132763459	-	3.3812	14.9124	17.6179	10.2319	15.1762	17.6548	17.0699	10.0032	16.5882	15.0413	16.3834	10.694	14.2832	11.2295	10.839	9.88406	10.3308	11.6774	14.0519	11.178	11.1189	11.9243	13.0297
NLRC4	mRNA	chr2	32224449	32265854	-	3.36172	13.4874	13.4617	7.77325	12.9344	13.1798	11.1374	6.44541	13.4607	11.1094	10.1015	7.92541	10.4509	6.77741	7.51566	7.74115	7.0838	7.887	9.42802	7.39268	7.19123	7.87387	8.10123
MARC1	mRNA	chr1	220786697	220814399	+	3.31775	13.8231	11.0768	6.53088	13.153	13.2973	13.0973	5.90723	9.23864	9.79275	10.8994	6.86253	11.2246	7.08307	6.56919	6.68462	5.91005	7.36769	9.52825	6.11612	6.5129	7.60069	6.90686
HGF	mRNA	chr7	81699006	81770438	-	3.31089	11.7891	11.1344	5.60704	10.4061	11.6495	9.25928	5.85834	9.07115	8.10571	10.495	5.87624	9.11244	7.20619	5.82242	5.41225	4.01665	5.92043	7.66773	4.56333	4.60342	6.10751	6.01152
ST6GALNAC3	mRNA	chr1	76074704	76634601	+	3.29894	13.0281	11.6433	6.78765	11.9634	12.6673	12.4443	9.53976	11.7786	8.3999	12.2067	7.64482	9.74371	7.14432	7.48738	7.152	7.64816	8.16255	8.57939	7.07392	7.50109	7.67563	7.15068
HBD	mRNA	chr11	5232678	5235370	-	3.28574	8.30328	8.41613	3.54444	8.76413	7.7452	7.42424	10.2395	9.68472	11.9706	7.48283	5.08044	9.87974	5.79585	4.73099	3.5978	5.49312	4.29887	4.50851	4.16302	4.53282	4.2943	4.48586
FFAR2	mRNA	chr19	35448301	35451767	+	3.28567	12.1144	14.0607	5.32065	10.5679	12.6728	9.6792	6.95459	12.814	11.3221	12.8348	8.05028	12.9988	5.34469	6.32135	4.86332	5.40702	5.63354	10.8991	5.57983	7.51463	6.67283	11.296
SORT1	mRNA	chr1	109309566	109397951	-	3.2846	14.7015	15.0162	8.95796	14.2456	15.1573	13.3284	7.52953	13.6192	13.2881	13.2085	10.2236	12.2049	9.92988	8.74925	8.20699	8.04815	9.59342	10.9622	9.0935	9.05383	9.84048	9.54136
MMP25	mRNA	chr16	3046681	3060723	+	3.23432	9.44869	9.6334	3.79774	7.86112	10.0615	8.74341	4.1179	7.66013	6.57981	8.6753	3.78411	6.8402	4.28875	3.86124	3.72294	4.15038	4.53532	5.02517	3.90763	3.8661	4.41338	4.68777
WDFY3	mRNA	chr4	84669540	84966391	-	3.23339	15.5337	15.4118	9.39767	14.695	15.6352	13.7636	6.84147	14.9066	12.7528	14.0773	10.173	14.3345	9.29472	8.92735	9.043	8.36287	10.1011	12.4897	8.18745	10.1495	9.31851	10.4359
MERTK	mRNA	chr2	111898479	112029561	+	3.22477	14.0454	11.8096	6.85939	11.4519	13.3792	9.03235	5.26782	13.1215	10.1848	10.6782	7.06641	7.95044	7.42792	7.84223	7.18992	8.09747	6.37491	8.63126	6.91355	6.33751	6.96289	7.5043
S100A9	mRNA	chr1	153357854	153361027	+	3.20717	16.7151	17.1331	11.7896	17.0248	16.8676	16.2116	11.0547	16.7038	15.7515	16.1964	12.1565	15.9689	12.0146	11.3957	10.8966	10.8878	12.1903	14.2849	11.5787	12.1899	11.6057	12.8823
MMRN1	mRNA	chr4	89879532	89954629	+	3.20127	7.16047	12.8605	5.75648	12.9291	9.39368	10.5533	6.29843	5.64529	11.5481	6.5058	5.38508	6.68036	5.95671	4.84739	5.42833	3.89	4.76442	7.81554	6.38181	4.59114	6.87272	5.35269
TCN2	mRNA	chr22	30606838	30627278	+	3.1864	13.7049	8.78791	6.02978	10.0476	11.9174	8.86461	5.98829	11.7853	9.9987	8.24949	7.62088	8.67391	6.52792	5.19626	5.44927	5.93476	6.24351	6.35635	5.53981	6.58415	6.0392	6.04596
PSTPIP2	mRNA	chr18	45983536	46072284	-	3.18259	12.5911	13.9439	6.78039	12.1972	12.7362	11.0823	6.89385	11.9765	12.4057	12.3704	9.22796	11.1264	7.66103	7.00703	7.91105	5.7019	6.94364	9.83993	7.33136	7.81922	7.85371	8.95871
PNPLA1	mRNA	chr6	36243168	36308595	+	3.14854	10.2861	8.94658	4.60046	9.23349	10.0072	9.45031	4.08397	10.1951	6.33541	9.33597	4.22772	7.69587	5.10097	4.48869	4.69838	4.95904	4.94007	6.33972	4.65733	4.87453	4.77805	4.42661
IL1RN	mRNA	chr2	113099360	113134016	+	3.14114	14.0108	17.5454	10.0503	14.5089	15.3872	13.378	7.57056	16.46	15.0426	15.4657	12.336	15.1714	10.2307	9.48432	8.55025	8.17868	10.3997	13.1698	9.43343	11.4472	8.44984	12.7582
SIGLEC9	mRNA	chr19	51124880	51136263	+	3.12847	12.4161	12.9648	6.59967	12.3635	12.2942	10.4007	4.11473	11.9728	10.3848	10.6801	6.7993	9.93871	6.43925	6.46625	6.35532	6.1812	7.08407	9.80058	7.04399	6.54709	6.88636	7.94596
TLR2	mRNA	chr4	153684289	153706090	+	3.11431	11.9879	11.5511	4.24017	10.0432	11.319	9.28933	4.4349	11.0554	8.93223	10.5203	6.3787	8.97137	5.58476	4.38148	5.18367	5.49233	6.16189	8.94214	4.91606	5.66026	6.1445	6.85943
PADI2	mRNA	chr1	17066761	17119453	-	3.10827	9.23679	12.0203	4.66228	8.39514	8.7905	8.3202	4.71954	10.6955	6.66004	10.098	5.01739	7.55784	5.12337	4.83434	4.55503	4.10705	5.01622	6.24909	5.04733	4.82999	5.60869	5.07239
FAM20A	mRNA	chr17	68535116	68600954	-	3.10084	8.46438	10.9126	4.58905	10.0885	11.4738	7.6085	4.68721	10.4392	10.7718	8.16718	4.87289	8.92143	6.00054	5.28774	5.1303	5.61834	5.1716	5.88563	4.73969	5.05252	5.30429	5.44766
FAR2	mRNA	chr12	29149200	29334073	+	3.08005	13.3275	14.1937	8.30529	13.8085	13.5221	11.8656	8.79563	13.2483	12.2047	11.6387	9.48504	10.928	8.32052	8.25507	8.02786	7.5503	8.81057	10.2172	8.4912	8.36735	9.3916	10.2864
MBOAT2	mRNA	chr2	8852690	9003813	-	3.07594	12.5422	13.9458	8.23863	13.0594	13.1579	12.73	9.22675	11.9299	11.9289	11.5815	8.44624	12.1409	8.83175	8.40005	7.8741	7.85793	8.05254	10.1716	8.11928	7.93884	8.29638	8.96839
RNF24	mRNA	chr20	3931421	4015582	-	3.06439	14.4617	14.3222	8.08135	14.0096	14.0972	13.3568	9.41994	12.6696	12.1381	13.5858	8.69141	12.836	8.69078	8.49636	8.65355	8.37136	9.07506	11.3571	9.46996	9.42366	9.54445	9.98842
GLT1D1	mRNA	chr12	128853434	128984964	+	3.05546	13.5326	13.7015	7.90466	12.823	13.6482	12.8714	5.76741	12.8008	11.789	12.2101	8.76356	11.6208	8.11564	7.64103	7.14185	8.09411	8.28815	10.9526	7.40186	8.2747	8.61864	8.87991
HPR	mRNA	chr16	72063226	72077246	+	3.05444	5.08904	9.85256	3.84276	7.48388	9.24389	6.14327	3.55212	8.68984	6.56635	6.70197	3.82581	4.61424	3.76573	3.86787	3.35303	2.93682	3.57044	4.55624	3.56219	3.4401	3.33589	3.11721
GRB10	mRNA	chr7	50590063	50793462	-	3.04288	8.66363	9.12834	4.86725	9.36684	9.93933	8.56432	4.43203	10.0043	7.16086	7.95912	4.39782	5.93759	5.1957	4.54769	4.93686	4.78057	4.58345	5.27113	4.56464	5.74026	4.91789	4.71501
NCF4	mRNA	chr22	36860988	36878017	+	3.0404	13.9918	14.6485	9.05302	14.1422	14.5971	14.1664	10.0769	13.1667	12.6595	13.936	9.71293	12.8881	9.50251	9.72328	9.16094	8.69172	9.66144	11.7162	9.46348	9.6134	9.50511	10.4017
PLBD1	mRNA	chr12	14503661	14568349	-	3.02807	16.9665	17.0848	11.7722	16.766	17.1151	17.0157	11.9272	15.8384	16.1551	14.8793	11.7554	15.8573	12.5209	11.3378	11.2959	11.4415	12.3796	14.7837	11.7969	12.4062	12.338	12.3744
FKBP5	mRNA	chr6	35573585	35728620	-	3.02104	16.5079	15.5416	11.9715	15.9479	16.1017	16.1939	13.2863	16.3107	13.9159	15.7223	12.5417	14.0835	11.2953	12.1482	11.4001	13.1525	11.444	13.0856	11.5689	11.5278	11.5975	11.7019
PROK2	mRNA	chr3	71771655	71785206	-	2.99444	14.0622	14.5541	7.27269	13.2341	13.595	11.7385	7.69247	12.2904	11.1131	13.2544	7.94396	13.5359	8.53753	8.93083	8.42796	7.03123	6.13944	10.6527	7.06293	9.73407	8.76333	9.87531
ADM	mRNA	chr11	10304680	10307397	+	2.97506	9.80342	8.2553	4.26377	7.16494	9.38394	7.03629	3.72853	11.4951	6.5841	6.52562	3.92036	6.96419	3.97094	4.31775	3.26189	3.41137	4.51863	6.09417	4.00491	3.65275	4.05608	5.21543
METTL7B	mRNA	chr12	55681546	55684611	+	2.95981	3.99809	7.51668	3.73284	5.9905	10.1282	9.08832	3.6903	10.8911	10.6042	6.76142	4.70257	7.51839	4.24895	3.5379	4.1936	3.72589	3.44966	4.65462	3.62612	3.84089	4.33328	3.53239
GPR141	mRNA	chr7	37683776	37835868	+	2.95975	14.1008	13.8168	9.07592	12.9491	13.2569	13.5765	7.3134	13.4633	11.4828	11.8385	8.15912	12.2875	8.54564	8.70601	9.69378	5.6467	8.58469	11.2689	9.00542	8.66464	9.70781	9.26176
HK3	mRNA	chr5	176880869	176899332	-	2.95262	11.4346	13.0426	6.69187	12.312	11.929	10.8352	5.54857	12.0439	9.91049	8.76864	7.24422	10.2838	7.26503	7.12982	6.87112	5.6642	6.23574	8.62297	6.95156	7.01706	7.0048	7.29835
PLB1	mRNA	chr2	28457145	28643788	+	2.94784	11.2709	12.9243	6.05217	10.8549	12.1938	9.07125	5.31568	11.1304	9.91723	10.3261	6.61818	8.35566	7.50707	6.58533	5.89096	5.4406	6.81438	9.2407	6.55683	7.36845	6.81525	6.30058
SLCO4C1	mRNA	chr5	102233986	102296549	-	2.9262	15.0793	16.3555	10.9235	15.7232	16.1098	15.2049	11.6484	15.9903	11.7359	14.4493	10.9131	14.3922	9.40306	10.3923	12.6995	9.36233	11.793	10.88	10.796	10.8588	11.7211	13.5383
RASGRP4	mRNA	chr19	38409058	38426305	-	2.92156	11.9759	12.3614	5.68658	11.474	12.2752	10.7051	4.97761	12.1278	10.0548	11.0785	7.32759	10.2826	7.13178	6.30424	6.09768	6.42911	7.58584	9.27902	6.20402	6.59802	7.524	7.43767
IL18RAP	mRNA	chr2	102418689	102452565	+	2.91474	17.5146	17.1494	13.3215	16.3978	17.2959	16.3983	13.482	15.7421	13.9267	17.3584	12.6348	15.8861	12.2317	12.3593	13.6798	10.8006	12.642	13.1864	12.5561	12.6727	12.9891	13.6887
NLRP12	mRNA	chr19	53793601	53824394	-	2.91041	12.0422	11.0592	6.39904	11.0452	11.1078	10.492	6.06371	9.98478	8.42866	9.09253	6.2218	8.69799	6.47916	6.21241	6.32961	5.49713	6.15024	8.25905	6.58308	6.06032	6.69058	6.7519
SLPI	mRNA	chr20	45252238	45254565	-	2.90802	8.85988	8.42786	4.84631	7.57898	7.12827	6.96939	4.93866	11.8891	7.54418	9.03191	4.95721	6.4125	3.96281	4.98917	4.44803	4.33959	4.43579	5.25767	5.20158	4.48637	4.84619	4.42432
CKAP4	mRNA	chr12	106237877	106304251	-	2.90636	11.4829	13.6651	8.25788	12.4836	12.9315	11.8728	7.82831	13.153	10.4403	11.7821	7.899	11.0922	8.89056	7.95294	7.57817	8.17461	8.34213	9.71848	7.96679	8.58946	7.44346	8.15287
CA4	mRNA	chr17	60149936	60170899	+	2.89001	8.07334	9.15944	4.50464	8.94973	9.39483	7.79291	4.7118	6.57763	5.24865	9.13182	4.09051	6.5439	4.13426	4.28969	4.27108	3.74259	4.42509	5.02628	4.18126	4.34752	4.0342	4.48723
STX3	mRNA	chr11	59713456	59805882	+	2.869	12.8675	13.3629	7.85638	12.2271	13.0887	12.4126	7.32134	11.9985	10.8764	11.8971	8.24055	11.1672	7.9149	7.76112	7.4531	7.62841	7.98474	10.1678	7.99069	8.11993	8.81053	9.02329
BCL2A1	mRNA	chr15	79960889	79971446	-	2.86354	16.6984	17.0424	11.302	15.9248	17.1882	14.946	11.3157	17.4505	15.408	16.731	12.5735	15.9878	10.226	11.9136	11.3244	11.2306	11.839	15.1919	11.3424	12.2051	12.1944	14.4171
RNASE3	mRNA	chr14	20891399	20892348	+	2.84295	10.165	10.708	5.82574	11.8346	10.2247	8.36015	6.28516	10.7094	5.89528	12.1706	5.51443	10.5032	6.83042	5.57777	5.34699	5.70774	5.71247	6.51431	6.19687	6.62913	6.32692	5.63862
ALOX5AP	mRNA	chr13	30713478	30764428	+	2.84134	17.8036	18.2555	13.7441	17.5872	17.9386	16.9196	13.5974	18.2429	15.9687	17.1177	13.1536	16.6229	13.6683	13.1893	14.0313	13.0029	13.784	14.9346	13.2367	13.3075	13.4604	14.1227
STOM	mRNA	chr9	121339075	121370267	-	2.8399	12.2101	13.9215	9.25551	13.2897	13.3148	12.2727	10.4097	13.5249	12.0409	11.3703	9.7329	11.6307	8.30448	8.91343	9.72585	7.92337	8.64615	9.57961	8.84331	8.92962	8.99013	10.6336
SMPDL3A	mRNA	chr6	122788826	122809720	+	2.82863	7.95104	11.8699	5.34825	8.72466	10.2709	7.35164	3.92166	12.7558	8.52602	8.10521	5.22129	6.87659	5.23482	5.61589	4.70187	5.61411	5.63895	7.0007	5.2256	5.3313	5.39633	5.98897
P2RY13	mRNA	chr3	151326308	151329549	-	2.8279	13.0475	13.0801	8.54562	12.746	12.9999	11.7134	6.9797	13.1773	11.7886	11.6901	8.51563	11.1302	8.97613	8.28535	7.57403	8.78426	7.8964	11.2066	6.92837	7.70223	8.03505	9.95285
SEMA4A	mRNA	chr1	156147366	156177752	+	2.81327	12.7403	13.9968	8.53122	12.9098	13.825	12.9262	7.64919	13.4695	12.1473	12.9603	10.2155	11.7211	9.22233	8.39666	8.37536	8.64109	9.4546	11.349	8.22841	9.03121	8.24204	8.75015
LILRA5	mRNA	chr19	54307070	54313139	-	2.8095	11.8824	12.8136	8.24635	11.6309	13.1079	10.8874	6.42998	13.851	11.1147	10.8658	9.10292	11.0971	7.26914	7.30602	7.02612	7.06571	8.79266	9.83459	7.05568	8.19971	8.11959	8.41281
SULT1B1	mRNA	chr4	69726848	69787961	-	2.8042	14.5793	12.9454	8.50032	13.4565	14.4196	13.2279	6.66631	13.5586	11.1659	13.2178	8.56359	11.856	8.8432	8.11805	8.82675	7.8023	9.39281	10.6145	9.98356	9.20328	9.74173	9.48903
BST1	mRNA	chr4	15702950	15738313	+	2.79593	14.2386	14.2937	9.73835	14.0723	13.471	13.0207	7.38644	13.7093	12.4467	12.4462	9.66606	12.7024	9.49675	8.78188	8.75212	7.93578	9.8314	11.719	8.71822	9.55046	9.43449	9.6483
ALOX5	mRNA	chr10	45374176	45446119	+	2.79403	14.1188	14.8255	9.3403	13.8949	14.4476	13.0198	8.87186	14.5087	12.9667	13.475	11.1018	12.454	9.49874	9.5053	9.13156	9.11897	10.3471	11.527	9.48987	9.82964	9.65571	10.175
H1F0	mRNA	chr22	37805093	37807436	+	2.79022	11.5846	10.1735	5.78985	10.8921	9.76409	8.0627	7.97942	11.968	9.64084	10.202	6.59833	8.25262	6.43892	6.73893	6.75206	6.16221	6.98872	6.76821	6.91586	6.94869	6.65633	6.56505
SLC1A3	mRNA	chr5	36606355	36688334	+	2.78977	10.5747	10.3849	6.71296	11.1264	11.9197	7.31278	5.4262	9.20679	7.92559	9.39815	5.69386	10.7534	6.2336	5.69105	5.94768	5.65233	5.31229	6.21904	5.71519	5.31155	5.53456	6.44401
GYPB	mRNA	chr4	143996104	144019345	-	2.7817	7.87848	7.39169	4.72032	8.00665	5.83305	5.16355	10.3417	8.76034	11.8015	6.51188	4.23203	10.7762	4.79777	4.32031	4.8082	4.87488	4.66754	4.16386	3.91818	4.42234	4.0577	3.27153
KRT23	mRNA	chr17	40922696	40937584	-	2.77651	11.6455	10.8479	4.99744	9.00954	10.292	10.0976	5.17219	8.5457	7.37447	10.1087	4.21595	9.66781	5.41623	5.10337	4.15316	6.29456	5.13913	9.46983	4.4038	5.32029	5.21426	7.99271
MBOAT7	mRNA	chr19	54173412	54189882	-	2.75706	13.0965	13.3624	7.86777	12.421	13.2339	11.9114	6.56095	13.0563	11.5037	11.8879	8.9734	11.4103	8.31887	8.12155	7.71828	7.09977	8.57032	10.4975	7.57759	8.72496	8.6459	9.13896
RNF144B	mRNA	chr6	18368548	18468874	+	2.75546	14.654	14.4635	10.0125	13.2187	14.8643	13.8166	11.6029	15.891	12.6142	12.8078	11.9413	12.2279	10.3219	9.97401	10.119	9.19663	11.2498	11.8578	9.75657	9.95181	10.8443	10.228
FBXL13	mRNA	chr7	102812861	103074841	-	2.75491	13.0572	9.9653	7.07641	10.5617	10.7869	11.6027	7.15409	10.3651	8.23184	11.0213	7.29994	9.0781	6.2642	7.23664	6.71637	7.63372	5.91075	8.53226	6.23475	7.29031	7.22981	7.30128
PTAFR	mRNA	chr1	28147166	28193936	-	2.74363	14.3891	14.5075	10.5487	13.7137	13.5769	12.5716	8.0193	14.0855	13.7379	11.8767	9.58476	12.6122	10.0466	10.1251	8.62443	7.90853	8.43302	12.5879	8.64832	9.98807	10.2544	10.6953
SH3PXD2B	mRNA	chr5	172325181	172454523	-	2.7073	10.2899	5.33796	4.08696	9.04877	9.79407	4.72032	4.66207	8.51996	7.41991	6.05017	4.25969	5.21358	4.07219	4.37779	3.70734	4.08362	4.37483	5.25618	3.78911	3.89884	3.92096	4.47436
EPB49	mRNA	chr8	22048995	22082527	+	2.70067	10.1062	12.9228	7.67971	13.0347	11.577	12.5105	13.5679	12.4171	13.8706	8.26712	9.13041	13.6454	8.64945	8.58128	7.59547	7.84109	7.80046	10.0531	9.25104	7.69969	8.5503	7.93839
ERLIN1	mRNA	chr10	100150090	100188334	-	2.68968	12.3864	12.1158	7.29219	12.5905	12.494	10.5046	6.98267	10.7402	11.1231	12.4183	8.1863	10.7354	7.03889	7.55574	7.55271	6.83463	7.57536	9.53473	7.96262	8.4227	7.88637	8.81557
GK	mRNA	chrX	30653359	30731460	+	2.6882	11.0733	12.871	5.86524	10.9409	12.0017	10.983	7.41762	12.804	11.581	12.2954	8.51094	10.6677	6.41515	6.94271	7.26461	6.90643	7.42666	11.0838	7.31146	7.74014	8.21794	8.65402
ORM1	mRNA	chr9	114323023	114326479	+	2.68443	9.12406	8.54789	4.33545	6.59135	7.77124	9.10037	5.18613	9.93454	5.81028	7.33722	4.3157	7.21991	4.46213	4.52008	4.06415	4.29589	4.31188	5.58483	4.48863	4.33925	4.00667	4.66401
MEGF9	mRNA	chr9	120600813	120714487	-	2.68373	13.0388	11.8005	7.44766	11.6266	12.3118	11.8945	7.10748	11.7798	10.0282	10.4696	8.14476	10.2712	7.54346	7.06045	7.29139	6.35541	7.59218	10.5241	7.32472	8.20661	8.42966	8.05739
FPR1	mRNA	chr19	51745770	51751897	-	2.67578	19.1218	19.1102	14.0368	18.3767	18.7508	18.3022	12.5524	18.8994	17.8905	18.3087	15.9526	18.0901	13.7904	13.3214	12.8226	13.4747	14.8757	17.218	13.8109	14.473	14.3905	16.09
HBB	mRNA	chr11	5225464	5229395	-	2.67132	18.4709	18.6497	12.1266	18.5295	18.7071	17.6836	19.3788	19.0578	19.002	17.1769	16.3507	19.0097	16.6013	15.5837	13.5647	16.256	15.9689	15.1162	11.2525	14.8077	13.7002	14.2721
MGST1	mRNA	chr12	16347142	16377192	+	2.66863	13.2913	10.5924	6.29042	13.5135	12.6867	10.7947	5.90346	11.6494	11.3153	10.513	5.73958	11.6801	8.23693	6.32691	7.27803	5.91483	8.84998	10.7774	7.18059	8.22363	8.29368	7.33498
TLR5	mRNA	chr1	223109406	223143282	-	2.6646	14.1924	13.0246	7.58233	12.0373	13.1806	11.1182	6.27405	10.6576	9.8698	12.4513	8.37833	11.3497	7.76159	7.54243	7.81008	6.31769	8.50472	10.0722	7.83864	7.45628	8.75874	8.70021
NQO2	mRNA	chr6	2993998	3019762	+	2.66015	10.957	11.8817	7.45752	12.2149	11.155	11.5341	6.7092	11.0858	8.70086	11.3426	7.93018	10.2794	7.2649	6.77179	7.51969	8.25611	7.16096	7.82219	6.59307	6.83993	7.8369	7.44947
MNDA	mRNA	chr1	158831317	158849506	+	2.65484	14.2858	14.6631	9.68695	13.931	14.0929	13.5479	7.91712	13.5532	12.9625	13.2875	10.6939	13.1542	8.933	8.86302	8.52893	7.87168	9.86153	13.0772	9.57568	9.68994	9.96871	11.4377
FAM129A	mRNA	chr1	184790724	184974550	-	2.65386	14.5445	15.2069	9.83487	14.2208	15.1406	13.7302	11.109	13.9131	13.3682	14.0996	10.6357	13.7372	9.9441	10.1755	10.4402	10.3278	10.3661	12.2406	9.45316	10.1229	10.4897	12.422
CSF1	mRNA	chr1	109910611	109930994	+	2.64323	9.65908	13.4486	6.45711	9.4773	9.05646	6.82534	6.48594	12.391	11.209	11.6835	6.77414	9.9961	7.60973	6.7062	6.1965	7.27624	6.13953	7.70693	4.63043	7.5632	6.73969	6.97451
SIRPB2	mRNA	chr20	1470741	1491587	-	2.63304	13.8578	10.2598	7.95416	13.2144	12.6996	10.6107	6.23336	10.9591	9.33244	10.6585	7.86321	10.4398	7.22769	7.23155	7.61058	6.79135	8.35426	9.4082	7.2837	7.21651	8.26867	7.64384
LIMK2	mRNA	chr22	31212239	31280080	+	2.63235	11.3734	13.4176	7.22434	10.2613	12.1514	10.5475	7.17429	12.2247	11.0356	11.759	8.59324	11.2609	7.48733	7.89376	6.51115	8.13104	7.60153	9.02984	6.59147	7.84248	7.15791	8.91393
FAM151B	mRNA	chr5	80487969	80542563	+	2.6295	10.383	10.6137	6.51121	10.5306	10.7663	9.06039	5.90617	10.0597	9.05425	8.7294	6.54871	8.59839	6.63345	5.12684	5.51901	5.14818	7.06491	8.20948	6.84782	6.18342	6.08247	6.42106
PLXNC1	mRNA	chr12	94148723	94307675	+	2.62659	15.1021	14.538	10.4808	13.6713	15.0827	13.4199	9.136	14.144	12.8563	13.4636	10.6524	12.8042	9.93731	10.2522	10.1361	9.44293	10.4296	11.7953	9.71817	10.134	10.2782	11.1741
F5	mRNA	chr1	169511954	169586588	-	2.62264	11.7236	12.2346	8.39438	13.3101	14.0356	13.2701	6.70304	11.7813	11.3951	11.7578	8.42146	11.4873	8.07752	6.90392	8.07906	8.05075	9.17214	10.6244	8.36576	9.01782	8.75179	9.10319
IRAK3	mRNA	chr12	66188879	66254622	+	2.6115	10.356	9.16787	5.17336	8.60344	9.74943	8.13795	5.66223	9.53638	7.36487	7.09345	5.15362	6.97061	5.40246	5.33488	4.73618	5.09987	5.56031	6.86155	4.83732	4.99935	5.31862	5.40123
TLR4	mRNA	chr9	117704175	117717491	+	2.60499	14.7736	13.7352	9.46025	12.8217	14.2209	13.1009	7.42162	13.4422	12.2452	13.5448	10.2347	13.0641	8.96065	9.42301	7.97149	7.95008	9.75815	12.1719	8.90406	9.57919	10.0216	10.4207
SGMS2	mRNA	chr4	107824563	107915048	+	2.59728	12.7422	9.37328	6.42866	11.992	11.9746	10.5067	6.15407	12.6509	9.95343	8.16367	6.92598	9.26061	8.01193	6.6615	6.23995	6.62933	7.14091	9.98037	6.1397	6.43535	8.02559	7.30886
LRRN1	mRNA	chr3	3799437	3847703	+	2.59559	11.595	7.78916	5.03	11.7174	11.1932	11.2105	4.98239	6.65891	6.74123	11.035	5.9593	9.87174	5.77671	5.65063	5.87626	6.32674	5.31148	5.86789	6.1316	5.61854	5.92872	6.0767
TLR8	mRNA	chrX	12906620	12923169	+	2.59087	15.977	15.7916	10.573	15.5006	16.2445	15.2255	8.31644	15.097	14.8544	15.2154	12.0387	14.3392	10.4064	10.2136	10.2171	10.875	11.5127	14.4437	11.0457	10.681	11.7956	12.6954
CARD6	mRNA	chr5	40841184	40860173	+	2.58539	10.9014	11.5699	6.11299	10.9097	11.6548	10.0643	5.99399	11.1935	9.35203	10.0429	7.29704	9.16237	6.65781	7.04277	6.75773	5.93389	6.14567	8.08712	6.71528	7.06553	6.94265	8.5221
ZNF438	mRNA	chr10	30844634	31031937	-	2.57795	10.7422	11.1546	6.53619	10.7063	11.062	9.55035	5.91012	10.8242	8.92256	10.7474	7.52668	8.52296	6.36803	6.59644	6.63416	7.05197	6.39217	7.87684	7.03229	6.72955	6.86166	6.85874
ASPH	mRNA	chr8	61500556	61714640	-	2.57781	18.0817	17.0946	13.3905	18.0238	18.1801	17.4999	12.222	16.9118	14.5204	17.1253	13.5794	16.1699	13.2658	14.0175	13.081	12.8875	12.9637	14.2841	12.8123	14.0847	14.3459	13.2347
DEFA4	mRNA	chr8	6935822	6938338	-	2.57694	7.37488	10.3226	5.36017	10.8496	5.88786	10.2758	7.24288	8.01538	10.3221	6.04387	5.22862	9.19003	6.33385	5.92538	5.04139	4.22152	4.80702	5.1927	5.93532	4.86274	5.12023	5.25196
TSPAN2	mRNA	chr1	115048011	115089500	-	2.57084	10.4445	12.8887	8.14509	13.095	13.365	11.7393	9.0684	12.6059	10.5283	11.387	9.16451	9.96016	7.77084	8.09133	8.84564	7.00052	8.47249	8.79126	7.83157	8.92471	9.47321	10.7445
PFKFB4	mRNA	chr3	48517684	48561172	-	2.57077	11.0435	10.7277	5.5228	9.82523	10.7707	9.66708	4.26201	9.79895	8.8028	9.35539	6.85744	8.65807	6.42087	5.17123	4.77203	6.25884	6.04125	8.10631	5.49003	5.74801	6.38887	6.96924
RAB13	mRNA	chr1	153981651	153986358	-	2.56982	9.40572	8.74317	4.82039	9.38408	8.08105	7.13966	5.6723	10.5798	8.19736	6.68764	5.33991	6.40138	5.19897	4.87952	5.35465	5.16774	4.45364	5.74767	5.00672	5.15514	5.44903	5.46121
B4GALT5	mRNA	chr20	49632945	49713884	-	2.56185	14.6072	15.3897	11.1387	13.7129	14.3488	13.3902	10.3204	14.9375	13.2569	13.011	11.231	13.9113	9.93641	10.5428	10.464	9.24496	10.6629	11.6538	8.73729	11.4733	10.8713	11.465
IFIT1B	mRNA	chr10	89378056	89385205	+	2.56069	4.51129	6.45715	3.63932	8.80677	6.74887	5.02269	10.6971	8.04217	10.3624	6.31764	3.754	9.10976	4.79474	4.03444	3.66178	4.48616	4.04985	4.11114	4.49649	3.7263	4.10132	3.67219
ITGAM	mRNA	chr16	31259967	31332892	+	2.5293	15.0027	14.4732	10.1682	14.2191	14.3521	13.6886	10.3017	14.6593	12.6367	13.4169	10.3325	13.556	10.1906	9.97122	10.8103	9.32812	10.4437	12.0424	9.87167	10.7907	10.9236	10.8899
CRISP3	mRNA	chr6	49727379	49744455	-	2.51124	7.47533	9.3434	4.02632	8.64603	10.0544	9.73467	7.38991	6.32667	8.65541	9.08783	4.35605	11.0687	6.38607	5.33836	3.31372	4.92773	5.35392	5.88135	5.19194	6.28616	5.13081	3.51842
ALOX15B	mRNA	chr17	8039040	8049134	+	2.49428	11.5323	5.61693	3.81366	7.81738	9.87206	7.08005	4.09337	6.37308	4.44202	6.6582	4.28834	5.38964	4.83113	4.00919	4.33716	4.01139	3.92745	3.92669	4.41459	3.83917	3.80781	4.0449
P2RX1	mRNA	chr17	3896591	3916666	-	2.49104	9.75209	11.9553	7.09338	11.545	10.364	10.9552	7.95068	12.1007	10.7101	9.44967	7.92802	9.07286	7.5401	7.05805	7.23925	7.01792	7.92309	9.06504	7.84867	7.00397	7.72498	6.93703
KCNJ2	mRNA	chr17	70168673	70180042	+	2.4902	9.51936	8.94496	4.84629	8.42453	8.85267	6.7423	5.54462	7.55947	7.60716	8.65954	4.99805	7.30749	4.95432	4.82262	4.99011	4.45022	5.19526	6.38223	4.44344	4.44235	4.92261	5.24998
ESAM	mRNA	chr11	124752130	124762327	-	2.48825	10.2758	12.5801	6.69186	12.4521	9.7577	11.2142	8.18786	6.42736	11.5614	8.8183	7.5815	7.87892	6.89836	7.54609	6.00063	6.1416	6.66515	8.76286	8.1808	6.60503	8.33307	7.10708
DOK3	mRNA	chr5	177501905	177511274	-	2.48326	10.1588	9.83831	5.37805	9.49731	9.99975	8.37811	4.73453	8.44885	7.58945	8.7272	6.20398	7.94774	5.69787	5.13046	5.33579	5.55026	5.56678	6.23808	5.26768	5.80417	5.24202	5.51654
B3GNT8	mRNA	chr19	41425359	41428730	-	2.47554	8.05073	9.32833	5.26241	7.72834	8.13414	7.07979	4.65066	8.8897	6.0403	7.52077	4.84216	5.93023	4.63629	4.54219	4.29543	4.85535	4.95493	5.51351	4.26021	5.1218	4.34423	4.21933
PPARG	mRNA	chr3	12287368	12434356	+	2.46712	8.13361	4.60721	3.35933	8.53734	7.19003	6.41462	2.97195	7.15732	4.98949	4.12952	3.53962	4.27918	3.02207	3.29798	3.09739	3.35715	3.19325	3.40359	2.87581	3.09627	2.90155	3.31923
WIPI1	mRNA	chr17	68421281	68457512	-	2.45917	11.6598	11.8901	7.35254	11.6974	12.379	11.4976	7.74022	12.3622	9.60166	10.2522	8.73404	9.79611	8.11351	7.28095	7.84628	7.85343	8.48293	8.59907	7.61706	7.6906	8.20317	7.99212
CDC42EP3	mRNA	chr2	37641889	37738468	-	2.45894	11.8938	13.4482	8.19208	12.5525	12.1357	11.928	7.05763	12.0027	11.6506	11.4107	8.51137	11.0137	9.07282	8.29236	7.84288	7.39475	8.25327	10.4757	7.98908	7.8316	8.54612	9.99538
C1QC	mRNA	chr1	22643625	22648110	+	2.45796	6.92514	7.01519	4.99207	8.35844	10.3872	5.80971	4.76595	11.6762	7.77757	6.24275	6.21025	5.72508	4.22099	4.5115	4.48173	5.04305	4.62487	4.87032	4.61736	4.97182	4.14267	5.82516
LPCAT2	mRNA	chr16	55508998	55586670	+	2.45701	14.2629	15.4527	10.0972	13.7645	14.7882	12.9824	7.4319	14.1455	13.8796	13.6304	11.0572	13.1083	10.0578	9.6563	9.12246	9.63819	10.3116	12.3444	9.44626	10.7422	10.353	11.2004
MAPK14	mRNA	chr6	36027677	36111236	+	2.44842	14.9714	16.0695	11.1151	15.0164	15.7859	14.7746	11.6753	14.4719	13.554	14.4241	11.2196	14.2476	11.0731	11.4296	11.2229	11.6629	11.4481	12.4355	11.2915	11.6969	11.6586	11.4624
NAIP	mRNA	chr5	70968483	71112036	-	2.44824	17.4839	16.9341	12.8833	17.2266	17.0525	15.9933	11.9761	15.0906	14.6073	15.8854	12.4325	15.2485	12.811	11.6016	12.6633	11.1944	13.1327	14.4157	13.7493	12.8874	13.4868	13.1578
NABP1	mRNA	chr2	191678068	191688525	+	2.44132	12.9222	13.6515	8.55919	12.4552	13.8058	12.1928	8.85229	14.5636	11.1914	13.2263	9.17416	11.8142	8.30038	8.60207	8.98519	8.72285	9.29886	12.4851	9.57013	9.18134	9.36179	10.9125
TXN	mRNA	chr9	110243811	110256640	-	2.44093	14.9853	15.2887	11.644	15.3708	15.4318	14.7086	11.453	15.3339	13.8529	14.5037	12.2782	14.5123	11.3904	11.4429	11.4916	10.7491	11.5449	12.0479	10.9911	11.5767	11.5025	12.2686
FCAR	mRNA	chr19	54874093	54891878	+	2.42916	10.5215	10.4956	5.27553	10.3494	10.6792	8.44828	5.29341	11.3047	7.90606	9.0458	6.70978	9.10129	6.22879	5.60615	5.51624	4.42421	5.75849	9.16152	5.26329	6.97992	5.86902	7.41476
CYYR1	mRNA	chr21	26466209	26573284	-	2.42906	9.88989	8.45235	5.81238	9.80242	9.20993	7.4118	5.07362	7.91613	8.56673	5.92331	5.40642	5.94297	5.80483	5.61875	5.30947	4.51111	5.65974	5.50312	4.91159	5.50828	5.51572	4.82961
GAS7	mRNA	chr17	9910609	10198551	-	2.42593	11.6423	12.0062	7.51036	11.2391	11.7823	10.323	7.71903	11.1795	10.9174	9.75046	7.98086	9.85751	7.80765	7.87174	7.07731	7.57186	8.0557	9.01945	6.95697	7.48533	8.32507	7.76303
DSC2	mRNA	chr18	31065974	31102425	-	2.42552	14.3212	12.3465	7.19808	12.4319	13.9291	13.3512	6.31589	13.206	13.7069	10.7241	8.9584	9.53055	9.73712	8.95979	7.86672	8.19699	9.678	12.7822	7.74006	9.50108	8.92943	10.0504
GPR160	mRNA	chr3	170037929	170085403	+	2.42302	13.2337	14.2159	9.4281	13.0433	14.2418	13.7314	11.4742	13.3224	11.5232	13.7383	10.1729	12.4846	10.0764	9.87972	10.4714	10.1471	9.9806	11.1118	10.6653	10.0854	9.35806	10.0333
MXD1	mRNA	chr2	69915041	69942945	+	2.41624	13.8328	13.2045	8.29048	12.9551	12.9125	12.6696	7.694	13.1381	11.3544	12.4739	10.1956	12.2383	8.02831	8.52148	7.61473	8.35538	9.27449	12.1744	8.42069	9.05289	9.06997	10.2894
CR1	mRNA	chr1	207496128	207641765	+	2.4124	15.5343	15.9715	11.5127	15.3196	16.3664	14.9901	11.3759	15.102	13.8671	14.7215	11.2939	14.349	11.9959	11.8885	11.6139	11.08	11.8161	13.9222	11.8	11.4363	11.9845	11.5844
CTSD	mRNA	chr11	1752752	1763992	-	2.40817	15.8218	15.2152	11.338	15.4414	15.6045	14.3471	10.9728	15.5269	14.4852	14.7938	11.9018	13.6936	11.9363	11.838	12.2805	10.8886	11.7748	12.8928	11.143	11.5614	12.2506	11.1967
VSTM1	mRNA	chr19	54040825	54063953	-	2.4018	8.16585	9.93564	5.22633	9.37207	9.33394	6.36425	4.72364	10.0413	7.54373	6.59495	4.33319	5.80179	5.31315	4.72487	4.38121	4.79434	5.11324	7.94602	5.24912	5.36056	4.98958	5.93331
GYG1	mRNA	chr3	148991341	149027669	+	2.40083	10.8906	12.3975	7.94603	11.6735	12.5848	10.581	7.80136	10.7956	9.53872	10.5856	8.02531	10.7327	7.63952	7.45709	8.07259	7.82676	7.83745	8.47749	7.36078	7.70219	7.49398	8.31788
BCL6	mRNA	chr3	187721377	187745727	-	2.3981	18.4498	18.2144	13.8631	17.1296	18.0824	17.7152	13.6342	17.7812	16.653	17.6514	14.4783	17.174	14.4014	14.0463	13.5741	13.701	14.3646	16.0431	12.7487	14.5735	14.4556	14.6711
SLC11A1	mRNA	chr2	218382029	218396894	+	2.39714	15.6388	11.9559	8.12484	12.5665	14.592	13.8892	7.14795	14.5645	11.3861	12.5937	10.3218	12.2511	9.59909	9.10462	8.02351	9.31212	9.80261	11.9852	8.57353	9.75405	9.97385	9.48422
LY96	mRNA	chr8	73991329	74029087	+	2.38801	11.8314	11.9581	8.5043	11.1693	12.6186	11.1515	6.17908	10.2281	10.322	11.5758	8.68578	10.5937	7.02095	7.61088	7.14272	7.15508	7.46192	9.8676	7.10415	8.53646	8.09317	8.71721
SIGLEC10	mRNA	chr19	51410021	51417803	-	2.38757	12.168	12.1592	8.31318	11.6674	12.7811	10.2444	7.30591	14.236	10.8145	9.41059	8.46068	8.41146	8.27023	8.68919	7.93072	8.25971	9.0102	9.32451	7.98097	8.0373	8.54112	9.3536
SLC39A8	mRNA	chr4	102251041	102353000	-	2.38747	9.75138	15.0674	9.8986	13.4612	12.2294	10.9675	10.2375	17.1773	13.6407	10.5297	9.51865	10.5889	9.89581	9.49657	9.78323	10.021	9.56871	10.7336	9.31844	10.095	9.85811	10.0251
C5orf30	mRNA	chr5	103258702	103278660	+	2.38586	9.48981	9.07535	5.69075	10.2163	11.4432	11.7351	7.14431	7.45628	7.8853	9.0666	6.99575	7.32449	6.19457	6.57203	6.36296	5.91538	6.05035	6.8003	6.76657	5.90195	6.09907	7.42986
SNCA	mRNA	chr4	89724099	89838315	-	2.38347	10.225	12.4148	8.06425	13.0344	12.2242	11.8645	14.0191	12.2154	14.9034	10.0176	9.4174	14.3339	9.4222	8.85333	8.34015	8.60136	8.04867	10.7082	10.1221	9.1998	8.23026	8.90014
LRRC4	mRNA	chr7	128027071	128032107	-	2.37908	10.1401	10.1369	5.36192	8.76249	9.02195	9.0733	5.53954	7.37675	6.57635	8.20488	5.49568	7.79222	5.327	5.24233	5.17939	5.07873	5.5838	6.35708	4.9204	5.61734	5.33842	5.75169
FRAT2	mRNA	chr10	97332497	97334709	-	2.37792	10.2361	10.1798	5.73953	9.47926	9.73191	9.27071	5.42605	9.75929	8.13079	8.89586	5.6084	7.41288	6.10929	6.00218	6.83854	5.93756	6.62025	7.10022	5.91732	5.85302	6.22109	6.06336
CSF3R	mRNA	chr1	36466043	36483314	-	2.37681	16.0503	16.0172	10.3992	14.7025	15.8318	15.1156	8.21457	15.3609	14.1191	15.3624	11.112	14.1936	11.9709	11.5491	9.81286	10.3223	11.6687	13.7831	10.759	11.7256	11.9718	12.0176
STEAP4	mRNA	chr7	88270892	88306913	-	2.37045	6.5137	9.20238	2.92182	6.19998	7.15157	6.46306	3.08497	9.08415	6.6651	6.98343	3.88737	7.00683	3.4565	2.7389	3.77544	2.96811	3.73589	6.30973	3.81095	3.38032	3.58864	4.02009
CYP4F3	mRNA	chr19	15640885	15662824	+	2.36562	8.46828	11.3817	6.67171	8.24617	10.9617	10.2703	5.96053	8.02711	7.84443	10.0988	5.95015	9.52021	6.67071	6.30242	5.69266	5.85153	5.48002	7.24275	5.38163	6.61345	5.89337	6.53058
LRRK2	mRNA	chr12	40196744	40369285	+	2.36561	16.9209	16.6953	12.9126	15.234	16.1724	16.0999	12.1705	16.0002	15.8943	15.0294	13.4154	14.5067	12.1593	12.7194	11.8805	10.1021	13.1181	15.3278	12.8344	12.8578	12.6603	13.7862
ATP6V1C1	mRNA	chr8	103021020	103073057	+	2.36054	13.8059	15.158	10.3582	13.9347	15.018	13.3169	10.5353	14.5403	12.7918	13.4576	10.2766	12.9439	9.52023	10.5879	10.7241	10.8336	10.9337	11.4532	10.8376	10.6771	11.2585	11.1274
CYP1B1	mRNA	chr2	38067509	38109902	-	2.35201	12.6636	12.2365	5.89688	11.4938	11.2965	9.13983	5.80738	8.28394	9.68913	8.58553	6.21098	9.02625	6.91394	6.33763	6.54412	6.16706	7.2354	10.1671	6.46529	6.58903	7.4624	6.76827
HRH2	mRNA	chr5	175658030	175686242	+	2.34895	14.476	14.0925	9.99048	14.2508	14.8594	13.3483	7.23941	13.5708	13.5304	13.4924	10.4699	13.676	10.6744	9.45008	9.35642	10.6484	10.1635	12.1681	9.18008	10.5933	10.0871	9.96589
ANPEP	mRNA	chr15	89784889	89814862	-	2.33466	12.2558	14.1957	10.2696	13.6512	14.6113	14.2307	5.94994	14.1021	12.3941	12.5851	10.8026	12.4582	10.7094	8.66071	8.48617	8.96549	11.5839	12.5846	8.77975	10.0778	7.63609	10.3342
CR1L	mRNA	chr1	207645113	207738540	+	2.3291	8.64835	7.9569	4.54315	8.53931	8.14677	7.76043	6.43181	8.49587	7.80729	7.74586	4.48824	7.18238	5.4558	4.60806	4.64298	4.63499	5.36928	6.7785	5.22919	4.61156	5.05033	5.29046
TMEM56	mRNA	chr1	95092517	95197607	+	2.32903	8.67998	7.7572	5.42143	6.71097	8.14766	8.31546	8.3227	8.762	8.96081	7.23115	6.00122	9.59292	4.93133	5.54622	5.38995	4.83941	4.68229	6.69134	4.11279	4.52686	4.50862	5.19996
KIF1B	mRNA	chr1	10210706	10381603	+	2.32766	11.1583	11.7764	7.28758	10.588	11.164	9.60856	7.63741	10.6379	8.81249	10.6773	7.43159	9.81775	7.2355	6.76793	7.40256	7.0584	7.00917	8.41112	6.89199	7.7304	7.80589	7.72343
CASP5	mRNA	chr11	104994235	105023168	-	2.32297	9.2253	9.67275	7.18555	8.30024	10.3831	6.32156	5.79783	11.2591	9.30571	8.71554	7.0124	7.30231	5.36405	5.29776	5.3418	4.87489	6.48781	7.48836	5.48159	6.37839	5.84272	8.65231
DRAM1	mRNA	chr12	101877327	101923623	+	2.32006	11.5424	11.8722	7.74379	10.9481	11.5818	10.3997	7.75185	12.1062	10.7397	10.0824	8.30714	10.259	7.25039	7.33372	6.83972	7.31709	8.1655	9.77217	7.31879	8.5437	7.98769	8.7861
SIPA1L2	mRNA	chr1	232397965	232561558	-	2.31363	9.79488	9.03883	4.97845	8.28864	9.61263	7.9169	4.40346	7.87743	7.49948	9.17852	5.52221	7.94491	5.19773	5.33098	5.36733	5.19583	4.69301	5.83179	4.8256	5.8769	5.39433	5.36294
IL1RAP	mRNA	chr3	190514051	190658054	+	2.31125	13.0607	12.7814	9.54404	12.5276	13.8542	10.6691	8.89873	13.5646	10.392	12.0516	9.06307	12.3297	9.3004	9.47878	8.58944	8.90937	8.58478	10.4842	8.17583	9.71814	9.06956	9.37441
NPL	mRNA	chr1	182789293	182830384	+	2.30876	13.4088	12.553	9.15888	11.9949	13.2179	12.551	8.5393	12.9117	11.8272	10.3196	9.37436	11.3975	8.48301	9.23077	8.00777	8.16698	9.28105	11.2176	9.03765	9.2934	9.28968	9.29384
ELANE	mRNA	chr19	852291	856246	+	2.30335	5.82702	8.27101	4.09975	9.34295	5.5881	7.68485	5.23492	8.93093	8.40351	5.52304	4.15078	6.97518	4.92936	4.50161	4.27376	4.08286	4.26217	4.83119	4.24509	4.62216	3.89898	4.27393
PRTN3	mRNA	chr19	840974	848180	+	2.3003	5.8884	8.72481	4.38122	8.86824	5.79382	7.51723	5.25287	9.38868	6.95343	6.08364	4.44987	5.26481	5.20726	5.47856	4.45957	3.93192	3.74817	4.60029	4.46894	4.55571	4.32135	4.53279
EMR1	mRNA	chr19	6887549	6952091	+	2.29892	10.5471	14.7833	8.0918	11.7683	12.112	10.3082	6.15964	15.8007	12.2834	10.0869	8.22788	10.3085	8.85243	9.38192	7.95459	8.39774	8.89507	11.1755	7.89007	8.09445	8.41522	9.14918
FGD4	mRNA	chr12	32399529	32646050	+	2.29741	11.5159	10.753	7.21403	10.5225	11.5223	9.71054	6.07371	10.7666	9.04906	10.2376	7.83618	9.34873	5.94711	7.12136	6.99826	5.5464	7.90415	9.39865	7.12759	6.45877	7.56125	8.02082
CEACAM6	mRNA	chr19	41755421	41772208	+	2.28658	8.20231	6.66181	3.09388	8.90064	5.09319	7.18352	5.28527	7.15711	8.01918	4.9327	3.91722	6.93419	4.27269	4.16653	4.04614	3.84441	3.92793	4.23581	3.92198	3.93018	3.22781	3.57175
ICA1	mRNA	chr7	8113184	8262687	-	2.27973	9.92612	9.67741	3.91642	10.3703	10.2166	8.91248	6.78441	10.9516	9.0545	9.09877	6.75653	7.72017	6.57747	6.12487	6.72775	6.54197	6.44131	7.13141	6.77126	6.45578	5.87944	6.20564
SLC22A4	mRNA	chr5	132294443	132344206	+	2.27918	10.0978	10.4258	7.09809	10.4121	11.6303	9.43733	7.23283	9.9943	9.05451	10.1557	6.94161	9.39903	7.6358	6.25161	6.36224	6.89307	7.29631	7.98423	6.87385	6.67627	7.48601	7.49622
AGTRAP	mRNA	chr1	11736084	11754802	+	2.27253	14.5965	14.4263	10.724	13.6639	14.4165	13.2328	9.81409	14.1097	13.2355	12.9692	11.4222	12.5954	11.045	9.92907	10.3572	8.92291	10.8539	12.1631	9.94371	10.8913	11.054	10.978
TALDO1	mRNA	chr11	747329	765024	+	2.27237	13.0152	13.4786	9.68914	13.6039	13.5669	13.1609	10.26	12.8826	12.7623	11.8604	9.82495	12.7495	9.92397	8.87006	9.48964	8.8825	10.1529	11.6995	9.57189	10.0151	10.1825	10.5047
TP53I11	mRNA	chr11	44885903	44951289	-	2.26691	12.1525	12.6442	8.32294	12.0276	12.4811	11.5653	8.15302	12.0414	10.1338	10.8442	8.4045	11.0288	7.86188	9.18808	8.75665	7.9005	8.6925	9.04769	8.04565	8.57554	8.9879	8.74661
ARL11	mRNA	chr13	49628299	49633872	+	2.2646	8.84744	9.7294	5.20367	8.75448	9.33051	8.03094	5.73797	8.35064	7.41025	8.85648	5.11751	6.93322	4.90602	4.4898	5.12282	5.21708	5.9321	7.33875	6.25635	5.24038	5.67055	6.90231
S100A8	mRNA	chr1	153390032	153391188	-	2.259	18.3204	18.5992	14.9107	18.5585	18.5437	18.358	15.0136	18.7559	18.1513	18.3656	15.5093	18.28	15.1232	14.3296	13.9673	14.0886	15.7241	17.4021	14.7342	15.4479	15.1207	16.2574
CEACAM3	mRNA	chr19	41796437	41812314	+	2.25179	9.43085	10.4071	6.16359	8.42025	10.2615	8.1192	6.09492	10.8819	8.68849	8.79656	5.91064	8.08728	5.65669	6.43746	6.23407	5.6166	6.39789	7.16225	6.35295	6.05914	6.22696	7.5538
ECHDC3	mRNA	chr10	11742357	11764070	+	2.241	9.37392	7.65018	5.17223	7.0736	9.29215	8.99495	5.15295	7.62059	6.07636	7.5039	5.50895	7.09971	5.48071	3.9194	4.72638	4.6035	4.11679	5.40523	5.24173	5.15255	5.2496	5.29648
ETS2	mRNA	chr21	38805307	38824955	+	2.23773	14.4701	12.9317	9.47671	12.9616	14.546	12.8611	9.16445	16.0489	11.8133	12.5185	10.6094	13.0571	10.1065	9.64705	8.99513	9.5548	10.3309	11.7927	9.4223	10.5596	10.5378	10.6848
KREMEN1	mRNA	chr22	29073078	29168333	+	2.23747	10.8896	9.73709	6.20217	7.50656	9.43482	9.11445	6.40762	10.333	8.4718	8.99947	6.41737	9.08584	5.92879	6.56652	5.55312	6.25282	6.05024	7.36216	5.82745	5.93168	6.40546	6.28469
MSRB2	mRNA	chr10	23095449	23122013	+	2.23717	10.0399	9.71061	5.36118	8.58638	9.38017	8.54324	4.50417	9.7326	9.01558	8.93095	6.48541	7.7232	5.3463	6.03224	6.59363	4.186	5.83444	7.70369	5.83545	5.97219	5.74589	6.26119
GBA	mRNA	chr1	155234448	155244862	-	2.22819	13.9926	14.8885	10.7884	14.468	14.7056	13.9253	11.0577	15.0233	13.4127	14.017	11.6162	12.769	10.8252	10.6266	11.4382	10.4833	11.2056	12.1113	10.9672	11.373	11.7369	11.6441
CD63	mRNA	chr12	55725323	55729707	-	2.22052	12.2926	13.7581	9.17513	13.1548	13.4151	11.778	8.85217	13.7502	13.2777	10.8651	9.81474	11.96	9.71059	9.60891	9.47586	8.76942	9.13919	10.5744	9.25537	9.57016	9.67167	10.1862
SIRPA	mRNA	chr20	1894167	1939897	+	2.2179	13.5808	13.7999	8.29444	12.8433	13.3964	12.2118	7.39246	12.9534	11.8484	11.8433	9.62315	11.8973	9.22983	8.91848	8.21471	8.75005	9.48851	11.2946	8.91861	9.55177	9.68011	9.61507
MPP1	mRNA	chrX	154778684	154821007	-	2.21209	12.7086	13.778	9.85285	13.8917	13.317	13.1989	12.7956	13.7042	13.8674	11.5057	10.8321	13.2952	10.5984	10.0699	9.86246	9.98658	10.0414	11.6156	10.8314	9.90591	10.665	10.095
OSCAR	mRNA	chr19	54094668	54102692	-	2.21084	8.07251	8.7805	4.71304	8.07836	9.14477	6.53892	4.95834	9.6306	7.40466	7.80882	5.38841	6.18467	5.81824	4.64427	4.68654	5.05657	5.04141	5.99592	4.94463	5.31348	5.18083	5.3716
STRADB	mRNA	chr2	201387858	201480851	+	2.20876	13.4909	14.2297	11.3039	14.4565	14.1879	13.96	16.4001	15.4092	16.1979	13.1574	12.0923	16.6587	12.1975	11.5084	11.7814	11.3019	11.9008	11.8823	11.6483	11.2164	11.1659	11.4931
ENTPD7	mRNA	chr10	99659506	99711245	+	2.20819	9.44875	10.7852	5.73365	10.2763	10.3274	7.76187	5.71456	8.33881	7.97544	8.79391	5.9114	9.08203	5.41908	6.27203	5.57719	5.79565	6.05331	6.66722	5.43919	6.92624	6.18544	6.36002
CD82	mRNA	chr11	44565591	44620363	+	2.20679	9.2789	10.9165	6.16365	9.62439	9.87328	8.11964	5.79481	11.233	8.78199	8.71151	6.32871	7.49199	6.94268	6.99002	6.14028	5.5382	6.37247	7.43069	6.49897	6.19285	7.44087	6.34796
MAK	mRNA	chr6	10762723	10838555	-	2.20493	12.0527	9.26075	9.60105	8.84754	9.66945	8.78211	6.36235	9.13829	8.38976	9.15698	6.7022	8.83169	6.45795	5.76585	5.53558	6.2331	6.20836	8.70249	5.81195	8.08248	6.73172	7.99062
SERPINB1	mRNA	chr6	2832332	2842006	-	2.20062	16.4403	17.1247	12.3862	16.3279	17.069	15.7855	12.7639	16.6556	15.6145	16.3268	13.3528	15.4595	12.9691	12.9464	13.407	13.0859	13.4349	14.4214	13.0684	13.1001	12.5892	13.5513
SQRDL	mRNA	chr15	45631148	45691294	+	2.19587	12.6541	13.6465	9.08103	12.9342	12.9429	11.727	8.30283	12.8186	12.4545	12.2822	10.2592	11.5808	9.26648	8.7016	9.19323	9.13191	9.28666	10.7443	8.89113	9.25374	9.56337	10.3899
SCPEP1	mRNA	chr17	56978107	57006768	+	2.19226	13.0277	12.5846	8.92006	12.2019	12.7891	11.7664	9.06487	13.2906	11.4745	10.9119	9.66962	10.5963	9.64936	9.15399	9.13324	8.27132	9.31599	10.5947	8.41704	9.40959	9.56875	9.1511
CEBPD	mRNA	chr8	47736909	47739086	-	2.18603	11.4385	9.13904	5.45182	10.4297	9.64609	8.28293	5.38499	7.8911	6.6403	9.42264	6.17505	8.56176	6.59852	5.64183	6.02895	5.24977	6.19776	7.07959	5.13946	5.66967	6.24247	5.65525
BLVRB	mRNA	chr19	40447784	40465818	-	2.18426	11.6416	7.94636	6.67846	10.9557	11.1999	8.54185	10.8433	11.004	11.335	8.62038	7.24416	11.0356	7.74117	6.52856	7.06609	6.21512	7.57841	8.65917	7.10439	7.20395	7.65281	8.27909
TFPI	mRNA	chr2	187464230	187565760	-	2.18379	9.04525	13.4749	8.5678	14.3319	11.8478	12.5802	9.42152	9.70775	12.035	9.39543	8.53813	9.06059	9.12626	8.52859	8.08982	8.62634	8.17345	9.67524	10.7695	7.83015	9.32681	8.53866
CMTM5	mRNA	chr14	23376808	23379772	+	2.17146	7.38084	12.5316	6.72397	12.7281	9.56699	11.5526	7.49313	5.92647	12.3553	6.75088	7.13335	8.9249	6.70746	6.82241	5.84184	6.2713	6.07746	9.28984	7.81267	6.51483	7.9055	6.25286
TDRD9	mRNA	chr14	103928462	104052667	+	2.17115	6.53198	7.99502	4.48891	7.80795	9.11274	7.23274	4.10359	8.18801	5.09781	6.57482	4.00039	6.14102	4.81133	4.05391	4.18485	5.08777	4.27249	4.32052	4.36442	4.6426	4.89784	3.7293
RAB32	mRNA	chr6	146543692	146554965	+	2.16098	10.1324	10.4967	6.45048	10.3856	11.1723	9.62326	6.6334	10.3877	9.67784	8.58931	6.84276	8.9005	7.10491	6.28244	6.76009	6.51736	6.94813	8.63739	7.42323	6.65249	7.17343	7.08442
KLHL2	mRNA	chr4	165207618	165323156	+	2.15951	13.3515	13.0831	9.63093	12.6386	14.0883	12.5174	10.8682	13.5422	11.0463	12.6214	9.98961	11.9378	10.3091	9.98161	9.7029	10.252	10.0761	10.363	9.48223	10.2376	10.0322	9.7871
NME8	mRNA	chr7	37848597	37900401	+	2.15925	10.7055	10.335	5.75933	9.63934	9.44385	9.38239	5.66365	10.1564	8.29758	9.00465	5.70838	8.1084	6.85673	6.62053	5.20837	4.54963	6.85431	8.5564	6.61832	6.9172	6.674	7.48198
TCTEX1D1	mRNA	chr1	66752457	66779047	+	2.15682	5.88604	9.58267	5.10484	8.39044	7.07119	5.02918	4.8451	9.83605	6.80297	6.5552	4.2787	5.80888	4.41925	5.45251	4.31215	4.76284	4.24062	5.13305	4.85593	5.17534	3.96755	4.63581
GSN	mRNA	chr9	121201483	121332843	+	2.15537	8.30775	10.2135	6.13953	9.87182	10.004	8.88361	6.19764	9.11491	8.36826	7.76238	6.43747	7.11906	6.05356	5.50497	6.26989	6.00699	6.67799	6.64761	6.58993	6.112	6.12207	6.42999
MPL	mRNA	chr1	43337804	43354464	+	2.14655	4.65683	10.0719	4.15674	10.9022	8.59915	9.77707	6.05748	3.90421	9.29707	4.20261	4.63909	5.39926	5.25166	4.91595	4.09017	4.87294	3.89883	7.11403	5.90794	4.22091	5.05278	4.82824
DCAF12	mRNA	chr9	34086383	34127399	-	2.1409	11.9915	12.3382	9.12912	12.7368	12.5834	11.3103	14.476	12.1242	14.0388	10.7128	9.94682	14.4828	9.81873	9.33399	8.56603	9.41663	9.44403	10.7926	9.47435	8.88114	10.0316	9.8497
GALNT14	mRNA	chr2	30910465	31155202	-	2.1351	8.13205	7.31121	3.43921	4.59211	8.0996	6.43028	3.76273	4.63718	5.11241	6.00512	3.04459	4.79312	3.30272	3.87968	3.43481	4.00362	3.64484	4.03177	3.50948	3.72	2.79343	3.24697
IMPA2	mRNA	chr18	11981428	12030886	+	2.12763	10.5625	9.98015	6.26109	10.3499	10.973	9.53893	5.59016	8.67154	8.16949	8.59158	6.20656	8.73037	6.80797	6.51006	6.27684	5.7995	6.83789	7.67217	5.9115	6.55188	7.16962	6.42013
REPS2	mRNA	chrX	16946691	17153280	+	2.1207	11.7525	10.3633	6.25802	10.1695	10.832	10.577	6.96908	8.83413	7.86514	9.75013	7.09057	8.94031	6.90864	7.4249	6.38657	6.41165	7.0178	8.47083	7.06993	6.37914	7.29705	7.19917
TLR1	mRNA	chr4	38790677	38805578	-	2.12037	13.2289	14.0917	9.10565	12.4008	13.846	11.6878	9.06554	12.3043	11.6026	12.9746	9.91175	11.9993	10.1835	9.07312	9.01449	10.2301	9.12788	10.6744	9.02709	9.68532	9.59976	10.3984
SLC36A1	mRNA	chr5	151436992	151492381	+	2.11857	10.2094	10.2924	6.87961	10.3416	11.5901	9.56159	7.07276	10.2583	8.58854	9.34784	7.18044	8.4341	6.93948	6.87733	6.87614	6.66363	7.29289	7.78475	7.27556	7.10886	7.45784	7.65675
NCF2	mRNA	chr1	183555562	183590921	-	2.11257	14.6981	14.2138	9.53084	13.7028	14.1967	13.3794	7.38374	14.4274	13.1971	12.9458	10.7107	12.9026	10.3014	9.92634	9.17487	9.59342	10.6971	12.9217	9.78648	9.70718	10.5889	11.5493
ORM2	mRNA	chr9	114329789	114333256	+	2.11214	7.65223	7.12903	3.79717	5.51325	6.52219	7.9417	4.4534	8.39393	5.84519	6.73776	4.46113	6.41737	3.91641	4.39024	3.62992	3.81959	3.79656	5.5444	4.06812	3.93821	3.88996	3.56551
ADAMTS3	mRNA	chr4	72280969	72568799	-	2.10358	5.05005	9.22371	4.90319	7.54046	10.2983	6.27248	4.56123	7.64931	4.93476	7.89135	4.8627	5.04985	4.38975	4.58035	4.6083	4.63764	5.07744	5.22685	4.66881	4.65768	4.34351	4.64402
CAPG	mRNA	chr2	85394223	85418432	-	2.10072	9.97873	12.2047	6.98992	10.9304	11.4395	9.82717	6.22634	11.7803	10.2719	9.05967	8.06335	9.33337	7.91894	6.91179	7.43005	6.68537	7.63598	9.17194	7.54985	7.26036	7.73201	7.54878
NINJ2	mRNA	chr12	564296	663779	-	2.09851	11.5934	10.8676	8.54686	10.4762	11.597	10.2614	8.08801	12.0315	10.341	10.2395	8.16338	10.1711	8.21025	8.21188	7.98004	7.29418	8.48434	8.96188	8.02242	8.08605	8.21447	7.86905
ITGA2B	mRNA	chr17	44372182	44389505	-	2.09814	6.6115	13.0574	7.15766	13.4564	10.7162	12.412	8.67868	6.46871	12.2698	6.24714	7.95472	9.25684	7.45467	7.451	6.46573	6.50945	6.38383	9.33202	8.62153	6.54063	8.14087	7.20154
TMEM45B	mRNA	chr11	129815819	129860003	+	2.09679	9.18838	6.02282	4.22623	6.71556	7.10414	6.91933	3.72803	9.96916	6.09595	6.80311	3.65938	5.83312	4.59124	4.37206	4.35462	6.04591	4.02027	5.87959	4.13821	3.87307	3.59836	4.59998
TECPR2	mRNA	chr14	102362962	102502481	+	2.09408	12.6835	12.9354	8.22194	11.6095	13.0439	11.8666	8.13954	11.6909	10.0935	12.3947	8.60729	12.5624	8.34089	9.13098	8.78918	8.16042	8.72764	10.3896	8.54166	8.56319	9.25888	9.01414
DKFZp667F0711	mRNA	chr10	6350316	6352761	+	2.09104	10.3648	9.84704	6.45394	8.1652	10.4379	9.66678	6.08663	11.5372	7.28648	11.4951	6.31254	8.69743	7.17444	7.15076	7.0247	9.84906	6.29597	6.49859	6.76373	6.23433	6.16814	6.34702
GP1BA	mRNA	chr17	4932297	4935030	+	2.08131	7.02044	12.1568	5.79213	12.4137	9.53136	11.3834	7.30436	5.72199	11.5624	6.85754	6.52494	7.87433	7.43352	6.05039	6.4226	6.58357	5.34189	8.06608	8.39236	5.57945	8.13751	6.31065
OSBP2	mRNA	chr22	30693782	30907824	+	2.08124	8.28556	10.9586	7.33617	13.627	10.7447	12.0525	13.1157	9.14171	14.6006	8.22773	9.37627	11.713	9.07526	8.20215	7.6928	7.80734	7.32107	10.486	8.80275	7.78521	7.76631	8.70519
MAP2K6	mRNA	chr17	69414697	69542329	+	2.07985	10.5159	14.1131	9.35769	12.4886	13.8257	12.4418	8.775	11.8469	10.287	12.2815	8.90923	11.3968	9.73652	9.14951	9.53077	8.11427	9.1904	9.82369	9.53903	9.17765	9.9673	9.62636
CPD	mRNA	chr17	30378924	30469712	+	2.07951	15.8195	14.4928	12.0477	14.0391	14.8495	13.282	11.5906	15.0427	13.1604	14.0648	11.1184	13.8635	11.3821	11.7318	11.1872	10.9756	11.3426	12.7771	10.5086	12.014	12.3029	11.9089
PLOD2	mRNA	chr3	146069440	146163653	-	2.07765	6.32152	10.6973	6.11343	11.3378	8.79747	9.93936	6.4287	6.58274	10.0791	6.88189	6.60322	5.92045	6.19887	6.92927	5.21606	6.21366	5.8542	7.84629	6.53169	5.00392	6.19872	6.36706
NFIL3	mRNA	chr9	91409045	91423862	-	2.07671	14.9819	14.6683	10.768	13.1706	15.2206	13.0712	11.0942	15.1616	12.4484	14.1038	10.8754	14.9215	10.1808	9.97388	10.8736	8.58313	11.1837	13.9017	9.87666	12.2201	11.5368	12.5785
SAP30	mRNA	chr4	173370942	173377532	+	2.07508	13.0792	8.24023	6.09912	10.3338	11.2269	9.82624	8.03216	9.62727	7.54826	9.85814	6.81811	9.01578	7.35199	7.00283	6.83053	7.29457	6.87443	7.85584	6.85503	6.66979	7.84643	7.32923
ACER3	mRNA	chr11	76860873	77026797	+	2.06932	12.6858	14.367	9.70834	14.7274	14.0668	12.0579	9.84437	13.5837	12.9184	12.0623	10.0917	11.7608	10.1842	10.3112	10.3685	10.2985	10.3762	11.4942	10.3066	10.6716	10.3168	10.2141
KCNE3	mRNA	chr11	74454841	74467628	-	2.06071	11.9223	9.72831	6.13286	10.1544	9.64732	9.85412	4.90859	9.0666	9.35406	7.09062	6.49503	7.65907	6.64274	5.43914	6.24219	5.4473	6.08584	9.37728	6.49677	6.34494	7.69879	6.77345
ZBTB16	mRNA	chr11	114059593	114250676	+	2.05691	11.0711	7.90666	6.57232	8.17949	10.3555	9.79227	8.78952	7.88766	6.67168	9.49829	6.11642	6.47471	6.6568	6.92877	7.94166	6.98626	6.36004	6.1951	6.26274	6.10887	6.8142	6.54079
LTB4R	mRNA	chr14	24311499	24318036	+	2.05291	8.97103	8.91266	5.1029	8.04772	8.65368	7.43549	5.39686	8.11151	7.12431	7.31299	5.2182	6.85132	5.1353	5.13991	5.58622	5.37283	5.19684	6.10078	5.07749	5.26956	5.2518	5.24778
TBC1D8	mRNA	chr2	101005933	101252866	-	2.05042	11.0445	11.9211	6.79303	10.7244	11.305	8.66487	5.49295	10.3547	8.89958	9.65864	7.66318	8.77296	7.15309	7.22686	6.77891	6.95674	8.10622	8.58711	6.62388	7.03912	6.88425	7.43306
ALDH3B1	mRNA	chr11	68008578	68029276	+	2.05001	11.3444	11.4762	7.66384	10.9462	10.5445	10.272	5.6332	12.4039	10.3067	8.85794	8.09558	8.39635	8.46892	7.71626	7.87743	6.76317	8.54617	8.66027	6.81176	7.90291	7.54617	7.95343
PHOSPHO1	mRNA	chr17	49223362	49230766	-	2.04482	8.30454	7.70623	5.26593	7.59491	7.96489	7.56665	10.5404	8.13006	10.7998	6.85432	5.58034	11.145	6.19513	6.21609	4.80743	5.67046	4.89236	6.90059	4.64744	5.09288	4.90751	6.28017
MCTP2	mRNA	chr15	94231538	94483952	+	2.04242	15.3109	15.9005	12.4318	15.3304	15.7286	14.5763	13.6849	15.1272	13.5626	15.0219	12.3227	15.1731	11.5509	12.3258	12.655	11.8043	12.4322	12.9517	12.205	12.092	12.7951	13.1932
TPST1	mRNA	chr7	66205199	66420543	+	2.03734	11.2543	9.07732	7.24734	9.13454	10.4614	11.1006	7.14683	9.10466	6.66105	9.21525	7.1591	8.22588	7.06079	6.14204	7.14782	6.29127	7.00404	7.29297	6.77921	7.20681	7.11886	6.60704
FCER1G	mRNA	chr1	161215234	161220699	+	2.03336	17.2707	17.5664	13.9848	17.3227	17.634	16.3977	11.6651	17.601	16.4454	16.7986	14.9887	15.6498	14.0962	13.3034	13.4687	13.3329	14.2364	15.6916	13.8504	14.1043	13.6476	14.4533
YWHAH	mRNA	chr22	31944461	31957603	+	2.03087	12.1925	14.0569	9.63111	14.2331	13.1205	13.423	11.0984	14.8815	13.7516	10.8392	10.3776	12.8098	10.6087	10.1307	9.69506	10.0222	9.92472	11.7133	11.1092	9.99672	10.6028	11.312
TMEM55A	mRNA	chr8	90993796	91041064	-	2.03038	10.1147	9.98222	5.9625	9.91311	10.2846	9.38776	5.92686	7.29595	8.49293	8.65401	6.51052	7.7915	6.23787	5.25656	6.17008	6.54768	6.1242	8.25564	6.90432	5.97928	6.80342	6.27198
RTN3	mRNA	chr11	63681446	63759891	+	2.02984	8.59906	7.97192	3.81515	7.23022	8.50571	7.1184	4.07228	7.44165	6.54596	6.79444	4.59383	6.87153	4.61765	4.3199	4.11571	4.17827	4.55804	6.40585	4.17211	4.54428	4.59155	4.38696
MTX1	mRNA	chr1	155208699	155213833	+	2.02459	9.91398	10.3722	6.98243	10.1164	10.4217	9.41496	7.38279	11.039	9.53207	9.68082	7.02324	9.0095	7.60116	7.19903	7.15148	7.34557	7.47783	7.89474	6.8366	7.0488	7.46428	7.48038
ATP9A	mRNA	chr20	51596514	51768634	-	2.0239	7.29513	7.69173	4.32423	6.67476	7.02478	5.12211	4.04832	6.21142	4.21213	5.82374	3.64764	6.20586	3.28922	2.98585	3.81714	3.22652	3.91608	3.55598	4.00017	3.79827	3.48724	3.89721
CPM	mRNA	chr12	68851175	68971570	-	2.02168	14.4138	8.8227	8.22876	10.6191	12.2962	8.87965	8.03954	9.33146	8.81744	8.7946	7.9981	7.94911	8.23897	7.03577	7.03791	6.71187	7.47987	9.63989	7.62564	7.86723	7.74656	8.30086
ABHD5	mRNA	chr3	43690113	43734371	+	2.02151	12.496	10.4872	6.89146	10.4411	11.6595	10.9267	6.87513	11.2566	9.32528	9.92295	6.95673	9.63727	7.81897	8.07924	7.4544	7.239	8.29718	9.97117	7.2758	7.7871	8.1192	7.44405
ANO10	mRNA	chr3	43354859	43691594	-	2.02104	10.1725	10.388	6.84003	9.43144	10.2322	9.32522	5.26327	10.3717	8.5629	8.38479	6.13003	8.27436	6.64888	6.82881	6.59929	5.60898	6.99375	7.71558	6.7649	6.91892	6.61334	7.41702
SAMSN1	mRNA	chr21	14485228	14546360	-	2.02098	15.6286	16.2564	10.3727	15.0382	16.3455	14.7844	11.7075	16.6649	12.6991	14.9657	12.3776	15.0777	11.831	10.8808	11.1376	12.1039	12.5287	14.502	11.5851	12.0165	12.6706	12.3922
NEXN	mRNA	chr1	77888513	77943895	+	2.01355	8.31572	12.4526	7.74643	13.2251	10.9178	12.3876	9.25526	7.5179	10.9769	9.73287	9.94551	9.05443	7.40967	7.40832	7.46109	7.75613	7.56131	9.07193	9.27777	7.71489	7.56019	8.65009
P2RY1	mRNA	chr3	152834693	152838054	+	2.01197	7.24935	9.26543	4.95461	10.773	8.78648	9.12917	5.88156	7.84249	9.05627	6.42572	6.12064	5.80699	5.79722	5.42565	4.98236	6.37122	5.95127	7.02432	6.51627	5.85788	6.19831	5.04114
UBE2D1	mRNA	chr10	58334975	58370753	+	2.0068	15.0151	14.5605	11.9948	13.9516	14.1622	13.1195	10.2773	15.1133	13.6579	13.4565	11.5734	13.7228	10.5266	11.171	10.8064	9.48997	11.2379	13.2292	10.8849	11.6366	11.5302	12.4799
HEMGN	mRNA	chr9	97926791	97944856	-	2.00087	6.52234	9.07203	7.18112	10.5307	9.63181	7.66298	12.0765	10.9881	11.6507	7.54012	6.48794	11.6366	7.49739	5.95403	6.8696	7.00301	6.65079	7.85804	8.7374	6.21895	5.87216	6.63123
ATP8B4	mRNA	chr15	49858238	50119222	-	1.99045	9.81844	12.7736	6.56406	11.4934	11.5915	9.57164	6.19501	10.4229	9.90944	9.87049	7.71243	10.2249	7.91111	7.42092	7.32195	6.33934	7.93346	8.60618	7.3936	7.88005	7.13386	8.08953
CNTNAP3	mRNA	chr9	39072767	39288459	-	1.98104	5.46183	6.06288	4.2314	5.55389	7.18171	8.36465	4.58578	6.05939	4.94246	7.02164	3.73679	5.62228	3.47173	4.11557	3.76567	3.42101	3.48643	4.81176	3.63544	3.84821	3.25466	4.41673
MTHFS	mRNA	chr15	79843547	79897285	-	1.97672	11.0366	10.42	5.51846	11.2745	10.7535	9.42726	6.4287	11.5944	9.15642	10.2088	7.51332	10.1165	6.44909	6.79967	8.42202	6.76693	7.19668	8.34789	7.41969	7.14262	7.08616	8.0013
IGFBP7	mRNA	chr4	57030773	57110385	-	1.97619	12.2905	11.1286	8.12496	12.5615	12.6868	10.8214	8.4988	12.461	12.0849	10.2682	8.76908	10.332	9.1039	8.23698	9.89724	7.36472	10.0678	9.89578	9.03556	8.98493	8.96567	8.74424
MTF1	mRNA	chr1	37809567	37859620	-	1.97514	14.1728	15.0715	11.5586	13.7567	14.0327	13.3077	11.3531	15.2654	13.0847	13.4511	11.4226	12.549	10.9807	11.2649	11.3931	11.499	11.0738	12.7534	11.0647	11.1083	11.4919	11.7621
RAB27A	mRNA	chr15	55202966	55289815	-	1.97328	14.3755	15.0413	11.4409	14.7844	15.2735	14.0506	11.4504	14.4791	12.5881	13.6744	10.9584	13.7895	10.7801	11.2226	11.7271	10.8382	11.7005	12.7166	10.9399	11.3902	12.0523	12.7952
ASGR2	mRNA	chr17	7101322	7114973	-	1.97233	8.90611	8.62607	6.53755	11.2807	10.1174	8.71615	4.7157	7.43096	9.89418	7.82974	6.38306	8.73238	5.92018	6.21968	6.26936	6.1301	5.87001	8.41107	5.61339	5.96628	5.2762	6.4059
SOX6	mRNA	chr11	15966449	16738643	-	1.97083	7.28187	6.11854	4.17819	6.54661	7.06489	5.51421	8.24478	6.84539	8.65493	6.20829	4.57862	7.93238	4.56368	4.68292	3.93439	4.34705	3.91223	3.83881	4.74854	4.23611	5.03062	4.53397
MGLL	mRNA	chr3	127689066	127839176	-	1.96702	6.17125	10.4352	5.50659	10.0866	7.52667	10.5555	6.28099	5.74411	9.61458	6.44491	5.89801	6.70618	5.60906	6.01586	4.45906	5.16533	5.53085	7.04317	6.29856	5.52297	5.99337	6.19306
ACPP	mRNA	chr3	132317367	132368302	+	1.96695	7.61815	9.19317	4.46809	8.93786	8.85633	7.85894	3.94126	9.63496	8.53938	5.29244	5.06871	6.46293	5.19244	4.72724	4.78999	4.39811	5.90424	7.90444	5.03302	5.0932	5.40081	5.63011
GATA1	mRNA	chrX	48786554	48794311	+	1.96072	6.04255	8.22731	4.79488	9.40701	7.19563	7.37333	6.96874	6.56106	9.089	6.0309	5.01878	6.53694	5.01366	4.49033	4.43343	5.16346	4.93853	6.12165	5.81854	4.88452	5.1022	4.97782
FRMD4B	mRNA	chr3	69169990	69542583	-	1.96033	10.052	12.8512	8.49758	15.2488	12.7474	13.7269	9.69282	9.45671	13.5645	11.3504	9.10674	11.2401	9.04766	8.6455	9.34117	9.06268	9.53837	11.0287	10.9199	9.50079	9.74973	9.92046
TRIQK	mRNA	chr8	92883530	93017673	-	1.95592	13.6092	12.0465	7.77151	12.7299	12.7	12.1323	8.66038	12.3346	11.3591	10.8567	9.68072	10.7426	9.20975	8.50418	8.7147	8.13095	9.49923	11.4388	9.80744	8.75335	9.65954	9.42796
NBEAL2	mRNA	chr3	46979683	47009704	+	1.94982	10.5846	10.7211	7.13675	9.75345	10.4395	8.78567	6.38079	9.69336	8.59684	9.4015	7.36161	9.36152	6.55161	6.98862	6.62447	6.56692	6.66518	7.11374	5.50744	7.62434	8.18135	7.84767
RAB3D	mRNA	chr19	11322046	11339668	-	1.94958	11.9561	11.0544	7.61427	11.143	11.4023	10.8005	6.21718	10.6823	9.47076	9.82607	7.65395	9.9562	8.33302	7.89232	7.73705	6.90969	7.73768	9.54452	7.14111	7.92634	8.42744	7.54589
GRINA	mRNA	chr8	143990058	143993415	+	1.94896	13.674	14.0923	10.6665	12.4708	14.0032	12.3534	10.4093	14.4162	12.8027	12.7506	11.0974	12.3438	10.6736	10.4933	10.1607	10.7179	10.6585	11.4997	10.0178	10.7769	10.6399	10.6998
ALCAM	mRNA	chr3	105366713	105576913	+	1.94745	9.9244	10.8696	7.71071	9.73849	11.846	10.6869	7.93412	11.2791	8.90786	8.38714	7.9627	8.58011	7.43353	7.6393	7.75228	6.85949	8.19742	8.59409	7.33673	7.43339	7.95448	7.62836
PDGFC	mRNA	chr4	156760454	156971394	-	1.94534	8.78458	11.0259	7.46902	10.5622	11.4519	10.1991	7.21765	8.77059	9.48244	8.66203	6.78041	7.22434	7.3219	7.037	7.43406	7.00958	7.57902	7.99701	8.03446	7.17486	8.17275	7.24107
ITGAX	mRNA	chr16	31355188	31382997	+	1.94416	9.35494	10.8108	6.26458	8.94361	10.5325	9.22249	4.99109	10.3519	8.68733	8.66967	7.00441	8.05211	6.72279	6.16251	7.35837	5.53556	6.95298	8.12839	5.91575	6.24361	6.40508	7.58331
AGPAT9	mRNA	chr4	83535914	83605875	+	1.93904	9.59465	9.57943	5.66059	9.41644	9.80394	8.40794	5.26096	9.21318	7.38155	7.42707	6.44339	8.23287	5.87638	5.28655	5.38887	5.62224	5.78558	7.46819	5.42731	6.44226	6.43964	6.41315
SLC28A3	mRNA	chr9	84275457	84368498	-	1.93864	7.24393	6.84084	5.35758	8.31334	9.85033	7.12628	5.68859	12.3666	8.72879	7.24447	5.64872	6.72518	5.76262	5.12508	6.2928	5.21161	6.04961	6.76805	5.88953	6.03752	4.85058	6.88801
SPI1	mRNA	chr11	47354858	47378576	-	1.9382	16.1398	16.2098	12.4768	15.0844	16.2931	15.4528	10.8366	16.6169	14.7313	15.6352	13.6626	14.8575	12.8388	12.4389	11.6385	12.7574	13.3788	14.1637	11.8358	12.6012	12.7283	13.2121
SIRPD	mRNA	chr20	1534251	1558843	-	1.93647	10.9418	10.8965	7.70721	11.394	11.3371	10.5775	6.65502	9.6956	9.97278	9.3588	8.16872	9.75723	7.48864	7.96257	7.4108	6.59473	7.79888	8.95412	7.24561	7.59718	7.7732	8.25413
AZU1	mRNA	chr19	825097	832017	+	1.93177	5.7104	7.06434	3.58648	8.18201	4.4718	7.36137	6.873	7.92371	7.2329	6.2925	3.42023	6.84269	4.84871	4.54769	4.98071	3.92866	4.72637	4.24466	4.27063	4.03572	4.97861	3.6323
SRGAP1	mRNA	chr12	63844293	64147833	+	1.92645	10.1011	4.64741	3.02262	6.41266	8.70042	6.42917	2.82371	5.15716	4.26557	4.26935	3.46024	5.07456	3.45284	3.54025	3.33546	3.87193	3.41982	3.58074	3.54417	3.57062	3.23495	3.79209
FAM177B	mRNA	chr1	222737207	222750805	+	1.91989	7.63767	12.5321	9.21478	11.0183	10.916	13.4999	11.625	9.241	7.61903	13.9253	9.66435	9.46838	7.84063	7.96748	7.9585	7.73304	8.55863	11.5175	9.49961	8.13259	9.48765	7.8079
RMI1	mRNA	chr9	83980711	84004072	+	1.91865	10.1714	10.4379	6.30874	11.1858	9.77687	9.1507	7.14386	9.20392	8.51681	9.89777	6.96162	8.44703	7.07119	6.94971	6.84027	6.10618	7.1667	8.23933	7.40811	6.67495	7.2245	8.03908
RRAGD	mRNA	chr6	89364616	89412276	-	1.91829	11.4458	11.521	5.73201	10.8929	11.0949	9.83523	5.73712	11.2457	9.90824	9.55306	7.49492	9.81825	7.91361	7.67549	7.08604	7.72903	7.76634	8.87413	6.89359	7.37129	7.475	7.24191
SIRPB1	mRNA	chr20	1563521	1620043	-	1.91376	12.2423	12.1307	8.89107	12.2544	12.4238	11.9505	6.81349	11.9901	11.4552	11.5166	9.83245	11.1231	8.8913	8.47915	8.57433	8.06348	9.3695	10.7548	8.45173	9.27559	9.26581	8.95549
ZYX	mRNA	chr7	143361717	143391113	+	1.90976	12.9003	13.3139	9.77546	13.5482	13.6079	12.6164	8.83826	12.8207	12.9401	12.2245	10.6489	12.1729	10.6343	9.73338	10.0081	9.55813	10.1378	10.961	9.4644	10.0698	10.7079	10.0891
ZBTB7B	mRNA	chr1	155002630	155018525	+	1.90709	9.95107	10.5724	7.48343	10.0346	9.62411	8.73685	5.18144	10.2367	8.31686	8.06749	7.12971	7.99303	6.78947	6.61575	7.51231	6.10842	6.34493	7.16291	6.57927	6.92271	7.0175	6.78486
NAMPT	mRNA	chr7	106248285	106286326	-	1.8996	13.9447	14.1046	8.27366	11.5087	14.0076	13.2486	8.49291	15.003	12.3353	12.806	11.3883	12.9594	9.31564	8.66429	8.6192	8.02263	10.6829	13.3093	9.16114	11.1086	10.8903	11.5531
PKHD1L1	mRNA	chr8	109362477	109531271	+	1.89835	6.48869	10.3486	4.69424	10.313	7.65974	9.42833	6.00565	5.63292	8.68634	5.66129	6.12139	6.86721	5.39527	5.45432	4.48197	5.27789	5.12535	6.2352	6.09251	4.98251	5.52756	5.56109
C19orf38	mRNA	chr19	10848430	10869684	+	1.89675	15.0194	15.5856	11.8797	14.9441	15.5626	14.8888	9.70084	15.7411	14.4766	13.7416	12.1802	14.0384	11.972	11.8808	11.7941	11.5803	12.4383	13.5895	11.3293	12.0448	12.4845	11.7552
RNASE1	mRNA	chr14	20801228	20803278	-	1.89609	10.6049	6.42061	5.03271	9.02442	9.41587	8.4293	5.71903	7.45018	6.05034	7.51346	5.17476	7.73341	5.9186	5.55747	5.11134	5.49527	5.40601	5.70468	5.64054	4.92532	5.16223	6.21026
TRIB1	mRNA	chr8	125430321	125438405	+	1.89263	16.7309	16.3483	11.2755	14.5937	16.2054	14.2922	9.74023	17.0221	14.151	15.2925	12.6486	16.2655	12.0021	12.2699	10.878	10.6465	10.5872	15.1897	11.5854	13.2006	12.3197	14.4773
GAB1	mRNA	chr4	143336762	143474568	+	1.88529	12.9536	13.3567	10.6538	13.4293	13.2503	14.3148	12.4367	11.5629	11.387	14.3779	11.3295	11.6283	10.5597	10.8439	10.2276	10.0032	11.0169	12.0534	11.493	10.0809	11.1229	10.2845
TMCC2	mRNA	chr1	205227910	205273343	+	1.88265	6.82354	5.77459	3.83069	8.8686	6.32683	5.53432	8.12052	8.00563	9.17735	6.81235	4.96081	6.79847	4.98112	4.47813	5.25527	4.34943	5.0266	5.2552	5.3998	4.36474	4.04324	5.62466
PKM	mRNA	chr15	72199029	72231822	-	1.88205	11.0052	12.932	9.45671	13.2788	12.6232	11.9021	8.54861	12.5638	12.5089	11.6536	9.58263	12.0572	9.6105	8.93619	9.44266	8.5819	9.3573	10.8621	9.42633	9.76843	10.1086	9.44917
PTGER2	mRNA	chr14	52314298	52328606	+	1.87773	12.9766	13.2907	10.9939	12.14	12.931	11.4112	9.7898	12.8665	12.488	11.4914	10.9882	11.8921	10.1998	10.2529	10.5006	7.44672	9.33905	10.6092	9.23186	10.3848	9.79067	11.2864
MYCT1	mRNA	chr6	152697895	152724718	+	1.87754	8.69024	12.4875	8.26031	13.3681	10.5709	12.0416	9.16711	7.48792	10.853	9.52744	7.83923	7.61767	8.12532	8.32887	7.43893	9.37528	7.03524	9.67934	11.0489	7.50111	8.98925	7.4352
GLRX	mRNA	chr5	95751319	95823005	-	1.87203	14.9785	15.0766	11.3741	14.3406	14.783	13.7374	10.3918	14.7717	13.93	13.4062	11.9945	13.4907	10.8261	10.5678	11.6837	11.0355	11.5239	13.295	11.533	11.3338	11.8011	12.5984
B3GNT5	mRNA	chr3	183253244	183298504	+	1.87143	9.6425	11.6496	7.68307	10.0723	11.9769	9.35983	6.98416	13.35	8.94066	10.0311	7.35682	11.1623	8.13532	8.18165	7.05725	7.03651	8.00059	8.75372	6.74463	7.78816	8.7308	8.2232
TSPO	mRNA	chr22	43151514	43163242	+	1.87028	8.41187	9.41074	5.75913	8.78306	9.40194	7.43271	5.09021	8.92852	7.73163	6.52462	5.93134	7.3061	5.94084	5.74365	5.43438	5.35696	5.87774	6.30117	5.14147	6.00148	5.97608	5.51471
LGALS1	mRNA	chr22	37675606	37679806	+	1.86976	10.6772	12.3679	9.0347	13.3189	13.6493	11.1548	7.87115	14.301	12.8997	9.79538	9.94084	11.1805	9.85282	8.86461	9.11094	8.63113	10.1098	9.81605	8.81539	9.73198	9.72247	9.87036
LTBP1	mRNA	chr2	32946972	33399509	+	1.86842	8.30869	11.9163	6.97968	12.7177	9.69797	10.8981	8.80617	7.03016	11.9039	6.54708	7.74738	8.51456	7.28726	6.72497	6.79939	6.64465	6.42339	10.0496	8.54476	6.49982	8.28569	7.82426
CSF2RA	mRNA	chrY	1268800	1310381	+	1.86708	15.0379	14.5399	9.88611	14.2886	15.0588	14.1057	6.39661	14.5672	13.2275	13.2793	11.6452	13.038	10.7834	9.9743	9.85673	10.2261	11.3084	12.8656	11.083	11.2021	11.5447	10.5326
TMEM91	mRNA	chr19	41350911	41384083	+	1.86624	11.8158	11.6465	7.58104	12.0005	11.4128	11.562	8.17562	9.87468	10.0794	10.5347	8.32147	9.85185	7.99451	7.7131	8.2143	7.80219	8.37204	9.73494	9.20058	8.48266	8.92673	8.6105
ANLN	mRNA	chr7	36389806	36453791	+	1.8627	7.95321	9.10737	6.32798	9.75538	8.36912	7.73469	7.98793	10.7116	8.13623	8.58845	6.65096	9.80512	6.93971	6.08137	5.84444	5.80148	6.28683	6.79048	6.83863	5.453	5.37212	7.38978
SELP	mRNA	chr1	169588799	169630142	-	1.86126	9.72046	13.8786	7.19964	13.7466	11.3189	12.9247	9.31788	6.84833	12.8674	8.1343	8.39142	10.191	7.7494	8.68828	7.64577	8.4537	7.71558	10.8528	9.58511	7.8142	9.2647	8.46118
IL13RA1	mRNA	chrX	118727572	118794539	+	1.85889	15.5349	12.7998	10.3549	13.0813	13.8026	13.2767	11.5048	12.0849	11.9368	13.4035	10.7951	12.1087	11.2609	10.528	10.0933	10.0298	10.9564	13.1588	10.0582	10.7376	10.7056	10.5973
TREML2	mRNA	chr6	41189814	41201194	-	1.85592	9.19139	9.70713	5.79986	9.06794	8.8529	8.71836	6.35049	9.73314	8.13323	8.82551	6.98702	8.24369	5.62528	5.80856	5.76417	5.32397	5.96369	8.92604	6.43554	6.06428	6.94034	6.90233
GAPT	mRNA	chr5	58491435	58497090	+	1.85345	13.0106	14.5051	10.1642	14.155	14.1972	13.9515	11.4903	15.3637	12.6854	13.847	10.9498	12.2131	10.1947	10.4418	10.5419	9.24988	10.9314	14.4001	12.7941	10.8775	12.2013	13.007
HMGB2	mRNA	chr4	173331376	173335125	-	1.85039	15.3466	14.0323	11.1353	14.2531	14.7835	14.5705	13.0402	14.5796	12.1688	14.1041	11.0546	14.2771	11.6838	11.8367	11.6461	11.5338	12.1794	12.1791	11.9	11.5366	11.21	12.375
BCL2L1	mRNA	chr20	31664452	31723989	-	1.84852	10.9266	12.885	9.77656	13.2324	12.1464	11.9746	14.5622	12.865	14.5366	11.0595	10.0307	14.9757	10.2815	9.8401	10.1378	9.18263	10.2747	10.6632	10.2309	10.0897	10.2501	10.6185
DOCK4	mRNA	chr7	111726108	112206411	-	1.8485	10.6034	7.76555	5.97284	7.22039	9.04266	7.24851	4.09483	11.1018	7.68403	7.36633	5.31483	7.19956	5.31974	6.30541	5.46231	4.84979	5.88795	6.77958	6.15552	5.33195	5.31233	7.61957
SOCS3	mRNA	chr17	78356778	78360077	-	1.84669	9.45658	9.19604	5.44387	8.51976	10.2942	6.92714	3.61244	9.06284	9.68712	9.27178	6.11007	10.1701	5.31505	4.89697	5.60547	5.29437	5.34159	8.02215	5.29666	6.46937	6.00762	7.0763
HBM	mRNA	chr16	164482	166768	+	1.84614	4.98205	5.42578	3.29732	5.52647	4.74822	4.24634	7.11179	7.92814	6.26868	3.37898	3.17583	6.62128	3.2821	3.2501	3.21911	3.22048	2.87741	2.73627	3.15207	3.08731	3.53961	3.18135
UPP1	mRNA	chr7	48088628	48108733	+	1.84514	11.9231	11.594	7.25312	10.0462	12.1221	10.0205	6.90323	11.9175	9.3963	10.9235	7.98117	10.4202	8.34588	7.80324	7.80025	8.7617	7.53947	9.06194	7.18566	8.26906	8.79971	8.4096
FLOT2	mRNA	chr17	28879335	28897697	-	1.84169	10.9049	11.9014	8.12349	11.0284	11.8136	10.2431	7.8239	10.8311	9.95447	10.3681	8.08772	10.2256	8.3439	8.57278	8.43233	7.4387	8.44764	8.90475	7.84208	8.26238	8.63364	8.29907
PPP1R3B	mRNA	chr8	9136254	9151642	-	1.84042	10.3363	10.1017	6.01917	9.19765	10.6549	8.54384	5.04308	8.14951	7.71766	9.95062	6.18064	9.61047	6.63368	6.73689	6.5325	6.24123	5.88121	7.24402	5.51335	7.54084	5.44314	7.21423
KCNMA1	mRNA	chr10	76869601	77638595	-	1.83063	3.87492	5.96323	3.785	4.11763	8.44447	10.0222	3.59731	8.34456	3.34245	3.99708	3.43301	3.69222	3.56375	3.86785	3.52937	4.01136	4.17039	3.68116	3.37852	3.8085	3.64488	3.8381
GYPA	mRNA	chr4	144109303	144140751	-	1.82821	4.37195	5.02071	3.75978	7.66881	4.38844	2.75641	9.66311	8.26655	8.43677	5.45448	3.27414	8.57435	3.9064	4.17254	3.09079	4.26911	4.79745	2.93486	3.41376	4.31761	3.26512	3.78981
ARHGAP29	mRNA	chr1	94149847	94275068	-	1.82631	9.04145	6.27976	5.73658	6.79176	7.55382	6.38925	5.90104	8.82561	6.17689	6.58104	5.38502	4.7767	4.67809	4.95479	4.5817	5.24375	5.1824	5.13596	4.54627	5.93953	5.60393	5.18881
ANK1	mRNA	chr8	41653220	41896762	-	1.82548	8.51778	11.309	8.12938	12.1555	10.0286	10.6656	12.6369	11.0453	12.3069	8.25511	7.3278	12.0736	8.22091	9.10502	8.44894	7.91596	8.64619	9.08739	9.0194	8.01447	7.87061	8.4238
FLOT1	mRNA	chr6	30727709	30742733	-	1.82455	14.3627	15.0425	11.7318	14.6039	14.6097	13.702	10.2078	15.0857	13.695	13.9661	11.5842	13.7685	11.9913	11.5453	11.9566	11.2549	11.5894	12.6374	11.2614	11.5979	11.5832	11.7441
G6PD	mRNA	chrX	154531391	154547572	-	1.81727	13.9486	14.9716	11.5769	14.7123	14.9927	14.2179	12.233	14.5717	13.6894	13.1814	11.9586	13.8077	11.8743	11.5187	12.0103	11.0253	12.1526	12.8546	11.2359	11.5679	11.5343	12.367
SPTLC2	mRNA	chr14	77505997	77616773	-	1.81642	14.6984	14.3041	11.024	13.4658	14.1704	13.5396	10.0681	12.9138	12.6058	12.7813	12.047	12.2659	10.3991	10.4341	10.9396	9.55101	11.109	12.1611	10.7009	10.979	11.4284	11.6735
TMCO3	mRNA	chr13	113490993	113550229	+	1.81331	10.734	10.7598	8.2737	10.6228	11.4959	10.6079	7.99935	10.7295	9.43981	9.53719	8.09848	8.83724	8.16216	7.78286	8.21452	7.92432	8.02693	8.58342	8.0252	8.32418	8.21542	8.28538
PLD1	mRNA	chr3	171600405	171810950	-	1.81315	8.71064	7.97979	5.10109	8.60769	8.38675	7.35405	5.30993	7.94958	6.71572	6.54718	4.756	7.11835	4.78162	5.61601	5.29253	4.41081	6.11343	7.17376	4.6307	4.35707	5.77533	5.41156
STXBP2	mRNA	chr19	7637105	7647873	+	1.81228	11.9021	12.0977	8.28539	11.8676	12.2624	11.4058	8.40963	12.4193	11.1976	10.7225	9.77753	10.6536	9.22253	8.91318	8.85827	8.57476	8.81885	10.0975	8.79802	8.9118	9.23541	9.07531
NECAB1	mRNA	chr8	90791550	90959408	+	1.80876	6.33039	6.7791	5.14187	8.03237	9.53073	8.38329	5.07515	6.19756	5.29684	7.06866	5.56562	5.89469	4.76248	4.72598	4.9497	4.90601	5.31754	4.27692	4.89142	4.98531	4.66593	4.7564
RNASEL	mRNA	chr1	182573634	182589259	-	1.80166	8.67126	10.186	6.39456	8.06813	9.08541	7.86682	4.95761	9.22318	7.3185	8.49279	5.74582	7.12794	6.05235	4.83523	5.69204	5.54256	5.81852	7.16592	6.82505	6.38069	7.45704	6.05407
SKAP2	mRNA	chr7	26667062	26995239	-	1.79995	15.4927	16.4499	13.0055	15.7167	16.1507	14.6387	13.1299	15.2892	14.7231	13.8132	13.1701	14.6888	12.7314	12.7749	12.5691	11.4442	13.1391	14.8728	13.3371	12.4067	12.3631	12.9946
LILRA2	mRNA	chr19	54572920	54596491	+	1.79929	14.5313	13.6976	10.8656	14.1985	13.9801	13.6406	8.50302	14.5184	13.5328	12.824	11.8659	12.4795	11.2183	10.434	10.0836	10.1479	11.5027	13.3119	10.3734	10.7271	11.004	11.6103
CAPN3	mRNA	chr15	42348103	42412317	+	1.79886	10.0432	11.1218	8.30252	11.5889	11.1823	9.80436	9.51497	10.7549	9.19029	10.577	8.49385	9.2832	8.35185	8.18628	8.54155	7.23122	8.26776	8.50893	8.8576	8.3742	8.44363	8.36983
IGSF6	mRNA	chr16	21641284	21652666	-	1.79728	11.9944	13.1524	9.25622	12.1787	12.5113	11.0763	7.11413	12.9596	12.5257	11.5016	9.97337	10.8149	9.17181	9.06518	9.35347	7.15737	9.29829	11.484	9.20554	9.79723	9.63329	10.6026
IL18	mRNA	chr11	112143251	112164117	-	1.79672	9.29622	9.08423	5.98531	8.94262	8.70466	8.38652	5.29235	8.93946	7.48989	6.57736	5.00005	7.89719	5.82218	4.74073	6.3537	5.34513	5.96262	7.65308	6.05283	6.36908	5.88812	5.793
KBTBD7	mRNA	chr13	41189833	41194566	-	1.7963	10.5736	7.68088	6.26569	10.2037	8.12995	9.15834	6.39999	7.57699	7.10998	9.44419	5.95761	6.65003	7.49568	6.82463	6.30389	6.76971	6.58476	6.28352	6.67008	5.03628	6.29753	6.62272
RBM47	mRNA	chr4	40423255	40630875	-	1.79386	10.1503	10.9608	6.72696	10.6664	10.9933	9.60451	6.9051	10.4535	9.88659	9.82629	8.10157	9.94138	8.16722	7.5685	6.90063	6.26673	7.96887	9.01264	6.8688	7.36588	6.95573	8.76417
HPGD	mRNA	chr4	174490177	174523154	-	1.78927	11.6802	9.87821	9.08223	11.2296	9.74894	12.1819	10.1884	11.4739	10.3943	12.3555	8.30367	10.8217	8.99125	9.39666	9.38656	8.4449	9.22561	8.80283	9.08706	8.64767	8.99397	8.28289
NFE4	mRNA	chr7	102973522	102988856	+	1.78703	7.17461	5.62033	3.5923	5.27382	6.66759	6.53789	3.55588	5.19235	4.23972	6.33335	3.63558	4.59855	3.03428	3.7747	3.235	3.92766	3.36421	3.62254	3.46501	3.47714	3.16322	4.28311
C10orf54	mRNA	chr10	71747557	71773580	-	1.78564	14.1523	13.442	11.2088	13.1054	13.7839	13.0919	10.144	13.5053	12.3666	12.8653	11.5619	12.1597	10.9119	10.7393	10.5639	10.6294	10.996	11.5098	10.2011	10.5552	10.9771	10.9657
ST6GALNAC2	mRNA	chr17	76565379	76586063	-	1.78033	8.29874	10.4621	6.45269	8.67494	10.4979	10.1857	5.59885	10.912	7.65241	9.01259	7.79324	8.62223	6.7082	6.22923	5.99873	5.91078	7.81039	8.26435	5.62044	6.68508	6.92431	7.36664
S100A11	mRNA	chr1	152032506	152047907	-	1.77932	16.8201	17.1343	13.3378	16.9355	17.3666	16.5362	11.2332	17.0788	15.841	16.4121	14.9882	15.6473	13.8845	13.6816	12.8291	14.3943	13.678	15.3033	12.975	13.5744	13.7285	14.3989
E2F2	mRNA	chr1	23506428	23531220	-	1.77881	5.69377	7.60873	4.70204	7.54834	7.56536	6.13967	5.8824	8.38902	8.08631	6.87722	4.55344	7.58491	5.24989	4.83572	4.62807	4.93694	4.60946	5.13116	4.92597	4.6983	4.73669	4.95517
SLC6A8	mRNA	chrX	153688099	153696593	+	1.77753	7.50835	8.33915	6.1637	8.09833	7.47296	7.75479	10.747	8.75075	10.0955	6.06464	5.84693	10.7826	6.44503	5.84211	5.60339	5.85615	6.07751	5.95052	5.44336	6.30903	5.98753	5.7196
EFCAB2	mRNA	chr1	244969705	245127164	+	1.77557	8.13485	10.4763	7.03879	8.56722	9.86178	8.99083	7.46904	7.67727	8.87834	8.3057	7.52014	9.00134	6.30161	7.27371	5.56561	6.09587	6.84958	7.97913	5.25026	4.75497	7.62114	6.95995
NADK	mRNA	chr1	1751232	1780457	-	1.77359	13.7587	14.0686	10.209	12.8417	13.0923	13.0743	9.81071	13.2963	12.3683	12.7662	11.6319	12.0688	10.0401	9.93058	10.3032	9.68601	10.6475	12.2195	10.5025	10.2765	10.4431	11.3108
GM2A	mRNA	chr5	151212150	151270440	+	1.7721	11.5682	12.8018	10.3753	12.4742	13.8654	11.7951	9.45937	12.6305	12.7704	11.147	10.2218	11.9884	9.72994	9.20612	9.39462	8.5444	10.2858	11.4742	9.55436	10.2375	9.95836	10.8041
NETO1	mRNA	chr18	72742314	72867949	-	1.77105	5.11035	8.48685	4.73067	7.97555	7.82517	9.02196	7.79406	5.62018	5.02155	7.96137	5.71058	6.61595	5.34487	4.7562	5.12955	4.67854	5.02558	5.79512	5.54353	4.76216	4.60765	4.23494
TBXAS1	mRNA	chr7	139777051	140020325	+	1.77005	16.2427	14.7094	12.3085	15.3888	15.5764	15.1626	11.277	15.948	14.5317	13.8611	12.7558	13.5422	12.4906	12.2567	12.1242	12.3963	13.1739	14.3408	12.1399	12.3954	12.6076	12.5436
IMPDH1	mRNA	chr7	128392277	128410252	-	1.76687	11.6317	11.6491	8.4535	11.5908	12.0369	10.7406	7.53399	11.8542	10.4661	10.7	9.19718	10.3583	9.17169	8.77829	8.61195	7.60902	8.99931	9.44225	8.15133	8.82349	8.7013	8.94188
C1RL	mRNA	chr12	7093707	7109273	-	1.76526	9.88155	10.4613	6.8263	9.1074	10.9411	9.58492	6.742	10.1404	9.22945	9.8575	7.39727	8.79925	7.47576	7.29739	7.19685	7.28713	7.11164	7.78492	7.33472	7.27959	8.00407	7.17458
C11orf82	mRNA	chr11	82901695	82958277	+	1.76114	7.71464	9.93839	6.31403	8.65033	9.21923	7.80863	7.01422	8.40745	7.38499	7.84647	6.71898	7.46384	6.24874	4.60476	5.81231	5.2792	5.97648	7.71924	6.87248	6.13464	5.80351	6.59026
TM6SF1	mRNA	chr15	83107407	83137359	+	1.75735	10.8599	11.3646	7.0063	10.5122	11.487	10.5361	6.69043	10.8063	9.72416	9.69582	8.2261	8.92735	8.80608	8.03596	7.12125	8.60052	7.32772	9.98251	7.75477	6.85787	8.0824	7.60877
PGM2	mRNA	chr4	37826633	37862938	+	1.75718	11.9828	12.1798	8.99197	12.6903	11.9051	11.1618	8.89986	10.9622	10.1143	10.1259	9.00339	10.7778	8.86043	8.37327	8.86592	8.14253	8.90235	9.86338	8.96605	8.77614	9.6033	9.59604
SLCO4A1	mRNA	chr20	62642445	62685785	+	1.74861	4.46798	5.85026	3.5891	6.10034	6.74173	4.41327	4.74761	10.5976	3.5108	5.32403	2.98856	5.94052	3.68324	3.79524	3.33397	4.92215	3.72485	3.75352	3.18964	3.4222	3.33686	3.33719
GNS	mRNA	chr12	64713442	64759447	-	1.7482	16.5726	16.002	13.5589	16.0124	16.8184	15.1748	12.2579	16.0598	15.7835	15.1173	13.8253	14.7156	13.1217	12.8093	13.3873	12.6281	13.9194	14.9368	12.9215	13.4869	13.4248	13.8739
ENTPD1	mRNA	chr10	95695017	95877266	+	1.74813	16.0018	16.1325	12.1799	15.7192	16.6577	15.7465	12.901	15.3159	14.4641	15.6513	12.778	15.2774	12.993	13.1801	12.2679	11.8271	13.5497	15.1592	13.2051	12.9276	13.7021	13.0793
FES	mRNA	chr15	90883695	90895776	+	1.74678	8.75157	7.88971	4.30467	7.78937	8.12736	5.96363	4.44219	7.16222	6.84819	6.51376	4.34779	6.71639	4.4498	4.60653	4.79578	4.24412	5.2502	6.0465	4.71392	5.03761	5.87019	4.31106
STK3	mRNA	chr8	98401403	98942827	-	1.74553	12.43	12.2823	8.56351	11.9622	12.0861	10.2943	7.64017	11.1036	11.1424	10.8069	9.55792	10.4583	8.26582	9.04641	8.23695	7.84588	9.3445	10.2475	9.04074	8.93037	8.80421	9.24885
JDP2	mRNA	chr14	75427716	75474111	+	1.74483	10.289	8.25683	6.26154	9.30963	9.46556	8.74668	6.13961	9.68638	7.47242	7.99796	7.22063	7.03599	6.662	6.14923	6.43469	6.46688	7.16254	7.00783	5.97599	6.15658	6.73604	6.40433
BCAT1	mRNA	chr12	24810024	24949459	-	1.74297	12.1807	6.08249	6.32173	9.42199	9.88105	9.28976	5.95889	11.2998	8.43122	6.7386	6.76653	7.71064	6.42235	6.95977	6.09409	6.71373	6.79864	8.98647	6.29801	5.9639	5.97679	7.12078
AHSP	mRNA	chr16	31527864	31528803	+	1.73984	6.41396	5.50243	4.37733	7.47588	4.59516	4.55501	9.91311	8.27804	10.1847	4.5651	4.21217	9.44022	3.8605	4.27751	4.76661	4.59849	4.76917	4.03028	4.39143	4.21528	4.92292	4.67027
WLS	mRNA	chr1	68098459	68232737	-	1.73223	11.3444	7.72263	6.56786	9.88988	11.374	10.5215	5.15283	7.5516	7.65043	8.60628	6.70886	8.47272	7.04944	5.99451	5.80665	6.04673	6.94856	9.35223	6.90982	6.7216	7.38534	5.47449
DPY19L3	mRNA	chr19	32405749	32485893	+	1.72482	12.3449	12.8407	9.57704	12.6059	13.7425	11.4998	10.3492	12.711	10.4968	12.2083	9.71198	11.325	10.4772	9.77189	10.0011	9.84887	10.0727	10.4488	10.1678	9.42074	9.76775	10.34
ALPK1	mRNA	chr4	112285509	112442620	+	1.72259	11.1204	11.6616	7.10008	10.349	11.5524	9.97285	7.84413	10.9054	10.1436	11.1365	9.38203	8.88292	7.95887	8.03954	7.58199	7.52704	8.04912	9.63637	8.409	8.80771	8.54791	8.64971
C19orf35	mRNA	chr19	2274632	2282182	-	1.72227	7.94861	7.55537	5.14155	6.97393	8.08327	6.509	4.87946	6.99759	5.85267	7.708	5.26506	5.671	4.91336	4.37315	5.08243	4.82256	4.79538	5.4386	4.99875	5.01872	5.12564	5.0074
FRAT1	mRNA	chr10	97319265	97321915	+	1.7219	9.4156	9.14617	5.55621	8.73144	8.33675	7.8601	5.84239	7.41812	7.09265	7.87165	5.45602	6.16741	6.00757	5.58735	6.43371	6.21705	6.43508	6.31471	5.88116	6.12894	5.64945	5.78399
RALB	mRNA	chr2	120240064	120294710	+	1.72081	10.7387	10.6197	7.30893	10.2142	10.2926	9.57112	7.03244	10.6507	9.40512	9.09683	8.05139	8.96077	7.15639	7.60369	7.55151	6.91088	7.66183	8.54391	7.37693	7.49593	7.57001	8.38341
TMOD1	mRNA	chr9	97501180	97601743	+	1.71774	7.9972	6.40335	6.10058	7.38345	7.80528	6.51022	9.52991	8.8443	9.29135	6.31634	5.37605	9.18524	5.5504	6.16107	5.4343	5.13291	5.61802	5.27313	5.54562	5.37468	5.95371	6.20035
LIPN	mRNA	chr10	88760195	88778242	+	1.71338	11.7974	9.38376	7.11829	9.99587	11.3627	10.4892	5.9888	13.935	8.90952	8.78737	8.44306	9.5456	6.89206	7.04789	6.74111	6.81873	8.15548	10.5199	7.85894	7.53152	8.8779	8.32879
LRRC25	mRNA	chr19	18391144	18397611	-	1.70712	12.0311	11.5673	9.1803	11.3025	12.7058	11.0277	6.28237	13.8654	11.5603	9.77264	9.9197	9.7848	9.30152	9.30683	8.06289	8.78109	9.49857	10.5613	7.76831	9.1506	9.17129	9.36221
GPI	mRNA	chr19	34364740	34402413	+	1.70696	10.1084	12.3339	9.11296	12.6053	12.081	10.1124	9.78636	13.5437	11.1989	11.0231	9.50104	10.8839	9.57401	9.01236	9.65314	9.12818	9.76107	9.23767	9.13321	9.31248	9.44205	9.16448
RALGAPA2	mRNA	chr20	20389552	20712623	-	1.70528	14.7588	14.9151	10.9778	13.657	14.7938	13.3914	11.1003	13.7955	12.3773	13.097	11.4435	12.8587	11.398	11.4465	11.4169	11.5473	11.3406	12.1416	11.5036	11.324	11.5084	11.0444
ATP6V0D1	mRNA	chr16	67438014	67481237	-	1.7048	12.0018	12.2643	8.44868	11.6593	12.6972	11.0893	8.67587	11.6599	11.5377	10.4642	9.67672	10.8507	9.22017	9.04469	9.01982	8.62118	9.26014	10.2564	8.64791	9.07448	9.27812	9.18995
CLTCL1	mRNA	chr22	18912574	19291716	-	1.70421	8.19831	8.45544	5.23978	8.38149	7.90338	6.75746	5.49764	6.63523	6.29099	6.7893	5.50699	7.04546	5.20619	4.7295	5.26352	4.96547	5.19375	5.09572	5.76353	5.57394	4.61265	4.77159
ARHGAP6	mRNA	chrX	11118119	11665701	-	1.70094	6.58843	9.26135	5.53395	9.94407	7.00035	8.91575	6.07266	5.1378	8.96691	5.57263	6.04087	6.17134	5.516	5.20176	5.19713	4.67851	4.43466	7.16004	6.53714	5.00803	5.8277	5.40825
SERINC2	mRNA	chr1	31409565	31434680	+	1.6985	4.37435	6.19209	4.33768	6.65797	7.82123	7.97457	4.59997	6.80791	7.05796	4.78911	4.39692	5.05785	4.08335	4.62546	3.87425	4.18358	4.53296	4.66441	4.79652	4.16182	4.64822	3.32813
PDE3A	mRNA	chr12	20369245	20684381	+	1.69719	5.57038	9.16662	3.9539	9.63235	6.87799	8.62394	5.70765	4.60802	8.7332	5.16167	5.0256	5.1968	4.93457	5.382	4.88217	4.86791	4.87355	6.17855	5.28662	4.62235	5.04457	4.98191
EPB42	mRNA	chr15	43195373	43221283	-	1.69685	5.3738	5.53907	4.14448	7.40017	5.07366	4.92359	9.48269	7.92889	9.45899	5.26851	4.75294	9.61859	4.40558	4.59948	4.06229	4.85425	4.44597	3.41894	4.15345	4.52931	4.11269	4.19694
DACH1	mRNA	chr13	71437966	71867192	-	1.69658	9.46494	10.7749	7.17544	9.75566	11.0618	9.44214	6.20304	10.9991	8.29018	9.02279	5.98329	8.94141	8.20223	7.57259	7.39059	7.69156	6.8082	7.76047	7.67033	7.95357	7.43716	6.8578
IDH1	mRNA	chr2	208236227	208266074	-	1.69259	12.222	11.8444	8.99822	12.8578	12.4102	11.0758	9.00511	12.1541	11.6135	10.159	9.68364	11.3009	8.47129	8.59846	9.24058	8.37039	9.58404	11.0651	9.31815	9.23976	9.71575	9.90901
MKNK1	mRNA	chr1	46557407	46604294	-	1.69189	7.07911	7.9987	5.00852	6.89501	8.03528	6.86938	4.95582	7.65622	5.76786	7.96781	4.69387	5.56724	5.32268	4.71375	5.00513	5.04192	4.77043	5.46692	5.07302	5.16567	5.53038	5.22678
PRAM1	mRNA	chr19	8490056	8502654	-	1.69165	9.95134	9.89798	6.78156	9.82313	9.93653	9.1716	6.08187	10.3717	8.825	7.86118	6.91197	7.99626	6.96577	6.77892	6.47792	6.39746	7.7341	8.87055	6.46983	6.93066	7.80944	6.79956
FAM63A	mRNA	chr1	150993206	151008378	-	1.69106	8.07467	9.46544	5.38706	9.21381	8.92297	8.53777	5.10265	7.96837	8.18721	7.22121	5.35153	7.54066	5.91146	5.77509	6.08804	4.01221	5.99236	7.13292	7.16186	6.19055	6.27322	5.97472
SRPK1	mRNA	chr6	35832966	35921342	-	1.68429	9.35151	9.83695	6.31562	8.22956	10.0131	8.98996	6.61548	9.17969	7.8416	9.24888	6.50662	8.7017	6.48105	6.20584	6.27555	6.76025	6.23112	7.42184	6.24273	7.21937	6.79001	7.69925
IGF2BP3	mRNA	chr7	23310209	23470467	-	1.68351	10.637	11.1482	8.33627	12.3443	11.7928	11.7274	10.8186	12.2693	11.2419	9.5489	10.2048	8.44009	9.91695	8.73675	9.61124	9.51845	9.72251	9.25261	9.76773	7.87045	9.03658	9.55753
VNN3	mRNA	chr6	132722784	132734765	-	1.67723	10.4942	9.8928	5.01089	7.51768	10.6315	9.22889	6.20246	9.15109	7.1378	10.3315	6.15926	9.06283	5.34415	6.69116	5.85608	5.6878	7.25105	10.6939	5.7821	6.43092	6.43836	7.19416
FLT3	mRNA	chr13	28003274	28100592	-	1.6765	9.92626	4.81874	5.32782	7.69044	7.61926	7.41298	4.95554	5.51359	5.40204	5.71273	4.67752	5.99392	4.52898	4.92655	4.62029	4.05595	4.4352	4.81052	4.12698	4.77787	5.26974	4.91373
LHFPL2	mRNA	chr5	78485215	78770021	-	1.67576	9.92602	10.1192	7.06712	10.56	8.65099	9.14186	6.98045	7.28844	9.05368	8.65104	7.21566	7.31468	7.25559	6.83277	6.6085	7.34619	6.32928	8.04557	7.36416	6.53645	6.46912	7.49945
YBX3	mRNA	chr12	10699077	10723354	-	1.67482	13.9305	14.2906	11.8502	13.7687	14.0641	14.5391	14.9474	14.9916	14.31	13.9895	12.9077	14.8405	12.6915	12.5444	11.6686	12.5572	12.3185	12.5551	11.2305	11.978	11.8689	11.5593
TIFA	mRNA	chr4	112275626	112285903	-	1.67436	7.74141	11.4584	8.04612	8.73193	9.2147	8.255	7.57962	9.19268	9.48227	9.22322	7.40638	8.44907	6.84059	6.89518	6.92832	5.86399	7.06154	8.02968	7.21232	7.87899	6.53837	7.51358
KL	mRNA	chr13	33016063	33066145	+	1.67388	6.01384	7.70461	4.10177	6.52603	6.99682	6.73625	4.24511	6.85029	4.11792	5.88545	3.85145	5.37251	4.55803	4.29245	3.72448	4.13973	4.47985	4.55513	4.02433	4.17222	3.76702	3.98988
PRKCD	mRNA	chr3	53156009	53192717	+	1.66999	10.727	10.5426	6.00835	9.98575	9.86181	9.31732	6.55956	10.6818	9.36624	8.80141	7.51877	8.94149	7.56536	7.00035	6.61876	6.68699	7.33281	9.13554	7.19892	7.00524	7.76974	7.40851
MOSPD2	mRNA	chrX	14873405	14922327	+	1.6686	12.5193	11.8437	6.69154	11.6026	11.8842	11.1695	8.07798	11.8635	10.5927	10.8595	8.5246	10.2655	8.76622	8.56573	8.41632	8.39095	9.89528	10.744	8.0608	8.63436	9.22623	9.0124
MS4A3	mRNA	chr11	60056587	60071128	+	1.66802	9.86524	11.0926	8.2563	12.8944	8.55047	10.918	8.91529	12.3471	11.5181	9.05285	6.52456	10.7108	9.4043	9.05584	8.52282	8.34662	8.76454	10.8656	7.40952	7.83519	8.30182	8.33437
ANKRD18A	mRNA	chr9	38540569	38620660	-	1.66668	7.14893	6.40238	4.92359	6.71655	7.24553	5.33905	4.82246	8.08701	6.2208	5.68466	3.81372	5.30438	3.72992	4.20841	4.15659	4.98935	5.67049	4.89021	4.25549	5.20886	3.73475	5.14681
ABCA13	mRNA	chr7	48171458	48647496	+	1.66525	6.28308	6.95359	4.77655	7.12437	6.81528	6.64482	5.37623	6.89825	6.74855	5.76496	5.47249	6.11106	5.07348	5.02993	4.69366	4.21887	4.54578	4.64438	4.16488	4.04126	4.01009	4.07396
PCTP	mRNA	chr17	55750979	55777387	+	1.6613	11.5901	9.61728	7.01274	9.72115	10.1365	8.72483	7.6417	10.8135	9.43152	8.43889	7.62503	9.53426	7.09444	6.6138	7.06627	6.87744	7.75526	8.64233	7.58562	7.41756	7.7561	7.85009
NDUFAF1	mRNA	chr15	41387349	41402460	-	1.66079	9.53928	9.90785	7.43266	9.56248	10.0782	9.20334	6.40371	9.41134	8.57864	8.63624	6.33331	9.13857	6.69757	6.01039	7.13767	6.22108	6.45122	8.1635	7.65076	7.15179	7.61672	8.00235
PCOLCE2	mRNA	chr3	142815922	142889203	-	1.66065	8.44695	6.90575	5.09509	7.59575	8.57881	5.23191	5.22797	7.38151	6.34336	6.61848	4.91897	5.64209	4.87684	5.6416	4.50684	4.70723	4.47785	5.39665	5.01113	5.41205	5.11941	5.27225
GCLM	mRNA	chr1	93885205	93909456	-	1.65988	8.67563	10.4752	7.59021	10.3578	10.7191	9.25466	7.24	9.69854	9.37828	9.87361	7.23059	8.47543	7.12347	7.22711	7.82729	6.63242	7.54978	8.04647	7.6586	7.62274	7.93884	8.66433
TNFRSF1A	mRNA	chr12	6328757	6342117	-	1.65816	13.0982	12.1867	8.58404	11.906	12.4051	11.3657	7.72054	11.6993	11.4361	11.5392	9.17291	11.3741	8.91314	8.62302	9.28863	8.98027	8.93129	10.7628	8.86028	10.063	9.41917	10.0425
LAIR1	mRNA	chr19	54353626	54370558	-	1.6579	13.9602	15.4131	11.7708	14.4604	15.495	12.8445	10.9488	16.2881	14.005	13.0853	12.4044	12.7452	10.7652	11.6012	12.7397	11.0087	12.5668	13.1052	12.2773	11.8891	12.6146	12.3133
LDLRAD3	mRNA	chr11	35943981	36232136	+	1.65359	8.43938	5.24601	5.26248	9.1855	9.61404	7.21059	3.17757	8.81874	7.78939	6.11574	4.61052	7.04049	5.51445	4.14814	4.38593	4.5763	5.46355	7.24389	5.63215	5.33076	6.08141	5.16058
STIL	mRNA	chr1	47250139	47314147	-	1.65188	9.49	10.117	6.6564	10.4902	10.242	8.76638	9.37425	10.8222	10.1283	9.45596	6.57633	10.6273	7.90096	6.81098	6.99169	8.10825	7.47778	8.39781	8.57864	8.07227	6.85665	8.42994
SERPINA1	mRNA	chr14	94376747	94390693	-	1.64958	16.4794	16.3721	13.5386	15.9834	16.871	15.4052	9.3274	16.3289	15.801	15.7655	14.2904	14.6122	13.299	12.7396	12.232	12.8781	14.0693	15.1958	12.4363	13.6301	12.9217	14.1475
CNIH4	mRNA	chr1	224356850	224379459	+	1.64443	14.0918	13.1407	11.1456	13.643	13.8597	12.3926	9.25605	12.9153	12.1409	12.3951	11.4748	12.5154	10.8076	10.0258	10.4474	10.9188	10.6524	11.1977	9.82782	10.4292	11.0197	10.927
AZI2	mRNA	chr3	28315003	28349127	-	1.64413	13.9474	13.9994	10.0151	13.3554	13.7279	12.4518	10.7129	14.0031	11.6649	13.1075	11.5701	11.6481	10.8925	10.0386	10.862	10.5496	10.7788	11.9135	11.0144	11.2504	10.3823	11.7525
TP53I3	mRNA	chr2	24077433	24085861	-	1.64319	7.5091	9.04364	5.67782	8.4458	8.89207	7.89142	5.48843	8.8505	7.58671	6.57688	6.02878	6.75428	6.02746	5.94596	5.78793	5.37718	6.01006	6.2481	5.65724	6.09602	5.76959	5.73401
GYPE	mRNA	chr4	143870866	143905563	-	1.64048	6.2638	6.29697	4.8304	8.41368	5.71672	6.31316	10.6625	6.29003	9.588	7.48129	4.81168	9.42136	4.9252	5.84128	5.11579	4.94624	5.11532	5.05831	5.87892	6.0953	4.82744	4.50528
CPEB4	mRNA	chr5	173888280	173961976	+	1.63927	11.308	12.1248	8.58215	11.3692	11.7805	10.2984	8.63851	10.6507	10.4184	10.9278	9.11851	11.3578	8.18818	8.7307	8.59569	8.16422	8.2729	9.54693	8.67316	9.04669	8.83804	9.11408
PVRL2	mRNA	chr19	44846136	44889228	+	1.63926	9.61585	8.9705	6.37332	8.19637	8.35058	8.6384	6.07245	9.89788	9.25648	7.72294	7.35288	8.01748	6.28182	5.55891	5.87449	5.80757	6.57942	7.53295	6.48697	6.90775	6.89262	6.74977
SLC25A40	mRNA	chr7	87833568	87876377	-	1.6327	13.3697	14.1852	11.0495	14.2831	14.2347	13.5277	10.8857	14.6328	12.8772	12.9392	10.8187	12.6965	10.9908	10.788	11.7088	10.6967	11.6919	12.531	11.6666	11.5603	12.0159	11.6241
FUT7	mRNA	chr9	137030174	137033010	-	1.63081	9.22594	10.1235	6.99742	9.93572	10.4681	9.72008	7.14481	8.38465	8.12914	8.57019	6.38661	9.98005	7.33921	6.80886	6.93098	6.81114	7.16479	7.12829	7.39479	6.9576	6.58773	7.3797
CACNA1E	mRNA	chr1	181413159	181808084	+	1.62684	6.03421	9.1724	4.46738	6.68419	8.22209	5.77266	4.85055	6.60203	6.93675	8.29416	4.64461	5.48759	4.67733	5.17535	4.87394	4.20486	5.3896	5.30123	4.83285	5.14802	5.28829	5.89798
NFAM1	mRNA	chr22	42380408	42432395	-	1.62048	12.2779	11.2648	7.87599	10.2743	11.0959	10.2032	6.9364	10.3828	9.98655	8.85484	8.49543	9.44191	7.85861	7.77476	7.21368	7.89617	8.48138	9.72085	7.57555	8.08831	8.80736	8.18343
RAB10	mRNA	chr2	26033860	26137454	+	1.61932	14.7226	14.7016	11.6488	15.0752	14.5397	13.8996	10.9813	15.1886	14.3051	13.4776	12.3086	13.6496	10.948	11.1877	11.9925	11.1362	11.8183	13.7968	12.5771	11.872	12.2366	13.293
HSDL2	mRNA	chr9	112379909	112472410	+	1.61874	13.9939	13.4683	9.5939	12.8406	13.6034	12.9684	9.13879	12.5243	11.172	12.8886	9.91878	12.0323	9.88735	10.0974	10.4601	9.10031	10.4865	11.6699	10.1879	10.8171	11.1524	11.3955
FAM198B	mRNA	chr4	158124474	158173318	-	1.61643	12.5915	8.6077	7.19922	12.3071	11.4473	11.4984	6.57868	9.4539	11.5214	8.05013	7.99412	10.5275	8.03677	7.75377	7.22248	7.11457	8.44	10.1452	7.91025	8.01476	8.4086	8.14121
NOP10	mRNA	chr15	34341713	34343177	-	1.6152	14.4024	14.3016	11.3772	14.4257	14.2684	13.5774	11.2389	15.5581	13.1732	12.9767	11.4509	13.1873	11.528	11.4714	11.5215	11.0141	11.9321	12.8704	11.8998	11.8492	11.6807	12.5719
FAXDC2	mRNA	chr5	154818491	154859252	-	1.61434	9.25369	12.9713	8.30607	13.6288	11.1608	12.7021	10.9979	8.80148	12.8431	9.16212	8.994	11.4696	9.32161	8.69326	8.75417	8.60179	7.83522	10.9086	11.3215	8.21068	9.07387	9.23659
LTBR	mRNA	chr12	6375045	6391566	+	1.61228	12.2283	10.1697	7.15414	10.6725	11.2485	9.38492	5.80799	9.31979	10.9528	8.97355	8.80771	9.46971	7.54158	6.69474	7.10512	7.16298	8.09289	9.89876	6.96297	7.74987	8.33061	7.93031
SHKBP1	mRNA	chr19	40576851	40591399	+	1.61152	12.9777	13.2031	9.98991	12.6815	13.2901	12.5247	9.95716	13.1476	12.3855	12.0995	10.7194	12.1149	10.2688	10.4218	10.3331	9.39225	10.6611	11.5447	10.1792	10.2823	10.8303	10.6221
ARHGAP24	mRNA	chr4	85475114	86002670	+	1.60437	11.0656	11.0288	6.94332	10.2193	10.9467	10.1925	8.19908	9.99696	8.61608	9.38274	7.50473	8.7834	7.91861	8.53319	7.09542	8.32127	8.1119	8.59676	8.38878	7.71842	7.97654	7.70787
CSF2RB	mRNA	chr22	36913628	36940449	+	1.60219	12.5661	13.3807	8.48247	11.1288	11.9819	10.7344	6.43376	12.8119	11.9548	11.4985	9.54256	11.3204	9.24556	8.83841	8.69361	9.32753	8.87897	11.5358	8.36655	9.05493	9.5237	9.61371
TREML1	mRNA	chr6	41149263	41154337	-	1.60178	11.4299	14.6758	10.3202	14.4886	12.9167	13.9506	11.0749	8.75815	13.3523	9.41921	10.6179	10.6722	10.3407	10.4668	9.96889	9.52915	9.44149	12.3267	11.6861	9.40408	10.7042	10.0841
LRP10	mRNA	chr14	22871613	22881580	+	1.59833	11.6406	11.9103	8.5192	10.64	11.7074	10.8148	9.59528	11.1497	10.1753	11.4653	9.59427	10.9104	8.43234	8.88611	9.23691	7.97479	9.22977	9.32222	8.75835	9.22548	8.80504	9.58585
XK	mRNA	chrX	37685759	37732130	+	1.59742	5.67189	8.74398	4.86458	8.32411	6.06369	8.09456	6.88131	5.3474	8.12836	5.10988	4.19807	8.05394	5.08896	4.4883	3.46128	4.19341	3.89814	6.0637	6.16261	5.42669	5.40171	5.06985
TESC	mRNA	chr12	117038923	117099479	-	1.59641	8.32115	9.12041	5.91517	9.08741	9.28136	7.2926	6.85092	9.38785	8.75342	6.82409	6.4205	8.55737	6.6164	6.32156	6.0908	5.93266	6.15999	7.18581	6.10721	6.34471	5.96181	6.14554
OAZ1	mRNA	chr19	2269521	2273488	+	1.59608	12.2609	13.5849	9.53187	13.4924	13.107	13.0201	11.0047	12.8878	13.4298	12.1144	11.4109	12.8986	10.2851	9.57899	9.80317	9.55496	10.7405	12.279	10.8171	10.4872	11.0144	11.2978
DNTTIP1	mRNA	chr20	45791937	45811427	+	1.59447	10.0434	9.81866	5.55448	9.7414	9.7313	9.09791	5.64646	10.4252	8.26015	7.91405	7.4943	8.32764	6.1878	6.90002	7.11998	6.3449	6.3353	7.13163	7.15964	6.96577	6.98277	7.39617
PCYT1A	mRNA	chr3	196214222	196287957	-	1.59394	9.06572	10.9762	7.55123	10.0715	9.99116	8.75047	7.34644	10.3799	9.09644	8.88059	7.74778	8.817	7.15798	7.59165	7.52457	7.66451	6.86599	7.68504	6.4324	7.40583	8.06419	8.44728
GNB2	mRNA	chr7	100673531	100679174	+	1.59357	11.302	10.9076	8.65601	10.7066	11.2464	10.0119	7.9652	11.5973	9.90107	9.81068	9.10091	10.1092	8.29819	8.4116	8.94627	8.07827	8.31035	8.89996	7.95531	8.10058	8.73284	8.45938
SNX10	mRNA	chr7	26291895	26374329	+	1.59334	13.0687	13.7792	10.2219	12.555	12.9048	12.1278	9.50458	13.1809	12.9528	11.8955	11.5691	11.6266	9.95726	10.112	9.9171	9.82402	10.641	11.9552	10.3028	9.94811	10.4696	11.1868
DOCK5	mRNA	chr8	25184723	25418082	+	1.59068	14.2366	13.2272	10.5371	13.2541	13.7526	12.7893	8.79154	13.8237	12.0611	12.3268	10.6385	12.5269	10.147	10.5913	10.1718	10.4429	10.5366	12.2652	10.0451	10.5163	11.1246	11.6656
CPNE2	mRNA	chr16	57092543	57147966	+	1.59009	10.8574	10.0952	7.17082	10.0997	10.67	9.63359	6.73006	9.30457	9.78002	7.8552	6.28729	9.49177	8.04056	6.92767	6.78652	6.68957	8.42796	8.72842	7.71103	7.55848	8.08899	6.81654
TP53INP1	mRNA	chr8	94925972	94949411	-	1.5879	10.0774	11.8526	10.8298	10.6308	11.3891	13.68	12.9776	9.94432	10.3696	13.7112	10.4681	11.4591	9.8337	9.77061	9.50016	9.44715	10.0185	10.3436	9.1595	10.5107	9.7017	9.28741
PRRG4	mRNA	chr11	32829935	32858123	+	1.58746	11.3904	9.59895	7.08636	9.18836	9.02891	8.21462	6.46355	8.08917	9.32892	9.45708	7.53591	8.8082	7.07116	7.08477	6.94545	6.33523	6.8799	8.33874	6.45951	6.66078	6.97541	7.27095
SVILP1	mRNA	chr10	30692274	30717013	+	1.5858	9.55657	9.69397	6.55344	8.6219	9.8778	7.92971	6.07766	10.1972	8.18799	8.72984	6.42383	7.58118	7.28602	6.84903	7.11445	7.02856	6.89134	6.48935	6.90808	7.31299	6.97347	6.62337
FCHO2	mRNA	chr5	72955981	73090522	+	1.58552	12.0823	9.49065	8.84974	10.3711	11.419	9.96097	8.73094	11.4114	10.0817	9.68163	8.69186	9.62161	8.25493	8.66975	8.3955	8.02077	8.78654	9.34961	8.0096	8.83578	9.00421	7.82877
CEBPB	mRNA	chr20	50190583	50192690	+	1.58536	10.9693	10.2378	6.23161	9.39492	9.94468	8.60281	6.09546	11.1336	9.04679	9.50685	7.36877	9.08395	7.61078	7.12675	6.99678	7.16235	7.43705	9.16398	6.49377	7.45493	6.97589	7.49734
ARHGAP18	mRNA	chr6	129576132	129710225	-	1.58308	9.60791	11.6516	7.67665	12.762	10.5679	10.8025	8.93324	10.3886	11.2106	8.88195	8.88648	10.0811	7.98586	7.99347	8.46077	7.04638	8.15001	9.94828	9.06637	7.92094	8.94396	9.49891
FAM53C	mRNA	chr5	138331935	138349729	+	1.58218	14.2513	14.1979	11.8832	13.525	14.6876	13.9918	12.5838	14.792	12.7015	13.6317	11.898	12.7089	11.647	11.9695	11.8233	11.1544	11.9745	12.9754	11.4985	12.1396	12.3223	12.3976
ANKS1A	mRNA	chr6	34889261	35117543	+	1.58085	11.3668	11.4836	8.9867	11.2397	11.6241	10.8089	8.14852	10.9976	10.2237	9.94859	9.37868	9.53995	8.80125	8.67747	8.56254	8.40588	8.94608	9.24544	8.74036	8.85475	9.2538	8.41751
SLC22A15	mRNA	chr1	115976498	116070054	+	1.58082	9.9878	8.14436	6.59381	8.54543	8.93938	8.37965	6.20897	7.88454	7.79751	7.47369	5.91384	7.87737	6.87188	6.05019	5.39884	6.47443	6.88397	7.50586	5.86525	5.68402	6.67503	5.77563
SMAD1	mRNA	chr4	145481194	145559173	+	1.57864	9.28668	9.07155	3.75607	8.95151	9.78547	8.96359	7.24295	10.3002	8.70292	7.85202	6.64935	5.97671	7.32213	5.73537	6.0803	7.08169	7.49602	7.9444	7.49621	6.05002	5.5626	8.35714
AGFG1	mRNA	chr2	227472152	227561222	+	1.5769	17.1035	16.2758	13.9053	16.5559	16.6089	15.6315	14.0157	16.6656	14.928	16.0848	14.0279	15.8672	14.049	14.2416	13.7949	14.175	13.7277	14.3887	13.7853	14.1583	14.025	14.1663
FGR	mRNA	chr1	27612064	27635277	-	1.57293	11.8141	12.0834	8.97607	11.1869	11.5133	10.5871	7.4841	12.1632	11.0347	10.0647	9.5054	9.73742	8.82827	8.77812	8.92192	7.74184	9.16673	10.196	8.73783	8.76055	9.5873	9.45277
APMAP	mRNA	chr20	24962925	24992979	-	1.57257	13.9532	14.157	11.693	13.1713	14.0238	13.4006	11.6258	13.4071	11.5313	11.4685	10.9039	13.0943	10.4666	11.0608	12.1391	10.0183	11.0182	10.8295	10.5705	11.4693	11.7603	11.9163
RAB3IL1	mRNA	chr11	61897301	61920269	-	1.57094	8.12572	8.78906	6.09742	7.23899	7.97039	6.73109	6.7037	9.71315	7.4869	7.23838	5.87901	6.86607	5.84271	6.29612	5.74666	6.02924	6.45328	5.71822	6.40947	5.77494	5.85166	5.59514
FBXL5	mRNA	chr4	15604384	15681679	-	1.56942	16.3555	16.2269	13.323	15.3737	15.8173	15.1284	11.9989	15.4922	14.6774	15.4347	12.5471	14.958	12.977	12.8039	13.1085	12.5217	13.4173	14.6641	13.1602	13.4568	13.6949	13.6507
ALOX12	mRNA	chr17	6996065	7010736	+	1.56508	6.78059	10.4792	6.54765	11.3047	9.1777	10.0174	6.9562	6.22645	9.46832	6.57067	6.62632	7.28715	6.55314	6.29717	6.20468	6.14459	6.38399	8.3413	7.97332	6.50653	6.5577	6.5778
UGCG	mRNA	chr9	111896766	111935369	+	1.56407	11.4854	11.7581	8.06607	10.8757	11.0669	9.57682	8.23028	11.1131	9.80487	10.8849	8.5084	10.419	8.92262	8.14242	8.76265	8.36494	8.02796	9.37681	7.7318	8.68553	8.97785	8.74563
CSGALNACT2	mRNA	chr10	43138486	43185308	+	1.56405	14.7299	14.6838	12.1301	13.941	15.4339	14.3066	11.8025	14.8822	12.6713	13.9672	12.0975	12.9434	12.7426	12.391	12.2202	12.3731	12.3307	12.5696	11.7917	12.3053	11.6238	12.1007
HTATIP2	mRNA	chr11	20363685	20383783	+	1.56294	11.1429	10.8428	8.42916	10.3782	10.6642	9.96759	8.1148	10.3454	10.3293	10.2167	8.80525	9.86723	7.72047	7.669	8.44591	7.78205	8.15799	9.27035	8.58541	8.22977	8.17705	9.05152
MILR1	mRNA	chr17	64465452	64468643	+	1.56265	11.4837	12.433	9.60067	11.1231	10.7902	10.534	8.45918	11.5579	11.265	9.48293	10.2312	9.10492	8.80139	8.83512	8.34573	8.84532	9.49218	9.82129	8.36774	8.70283	9.23214	9.54392
ARID3A	mRNA	chr19	926037	972803	+	1.56063	11.3135	11.3183	8.59297	11.2172	11.449	11.0444	7.65111	11.6904	10.1492	9.92576	8.83626	10.0643	9.04441	8.79081	8.29352	8.48502	8.4195	9.61682	8.94904	8.25445	8.65956	9.08085
PIM1	mRNA	chr6	37170146	37175428	+	1.56062	12.2086	13.6881	10.2114	13.4061	13.6935	12.5928	11.7528	13.9908	14.055	13.1363	11.8368	13.7955	11.9884	10.3152	10.6664	12.1342	9.70583	11.4165	9.67905	11.2638	11.3597	11.5936
NDUFB3	mRNA	chr2	201071433	201085750	+	1.5595	11.8939	12.8694	9.60563	12.3017	12.352	10.9705	9.36316	12.3616	11.641	11.0218	9.20721	11.6066	9.36797	9.03571	9.76989	9.53179	9.616	10.586	9.98996	9.50252	9.52566	10.8037
NPTN	mRNA	chr15	73560003	73633415	-	1.55921	13.3428	13.9771	11.573	13.8249	14.0416	13.4666	11.525	14.1528	12.9403	12.3541	11.744	12.3858	11.181	11.5466	11.323	11.0373	11.414	11.9888	11.1052	11.3655	11.8682	11.768
RNF10	mRNA	chr12	120534329	120577594	+	1.55841	13.597	14.4481	12.4017	13.6693	14.5621	13.7528	13.9785	14.4311	13.6094	13.6461	12.2451	14.1344	12.3469	12.3532	11.9833	12.0175	11.9629	12.0367	11.8346	12.1349	11.9847	11.9803
GRAMD1A	mRNA	chr19	34994784	35026471	+	1.55388	13.1916	13.7028	9.58374	11.9314	12.4691	11.5744	9.04287	13.44	11.1721	11.7439	9.82714	10.982	10.8068	9.82477	9.84325	11.363	10.1118	10.3308	10.0325	10.6387	9.61992	9.39512
PTGS1	mRNA	chr9	122370530	122395703	+	1.55318	9.92326	12.7183	9.37859	13.8639	11.2983	13.625	10.0164	8.18764	12.5179	9.55512	10.2951	9.87346	9.2108	9.6039	8.33294	8.71866	8.7897	11.5928	10.6952	7.96241	10.1476	9.44056
FOS	mRNA	chr14	75278774	75282234	+	1.55059	14.0744	8.73323	7.63868	12.3561	10.0391	9.95304	7.11529	10.4711	9.74532	10.3759	8.05784	9.45702	8.05609	7.85269	6.72851	7.93146	7.53914	11.5439	7.73547	8.82638	9.02257	9.24455
CTNNA1	mRNA	chr5	138610967	138935034	+	1.54844	12.2198	11.5069	8.96299	12.3009	11.8531	10.815	7.9167	12.1679	11.875	9.64527	10.2792	10.4303	8.77802	8.92979	8.67223	8.5685	9.09806	10.8451	8.7953	9.0734	9.49443	9.57076
CXorf21	mRNA	chrX	30558824	30577916	-	1.54837	11.1948	11.0808	8.68659	10.3856	10.2425	9.88875	8.49436	9.3726	9.74786	10.4728	8.6064	8.85	8.03721	7.49252	7.56886	6.92335	7.99725	10.4522	7.74505	8.19248	9.20679	9.82739
FLT1	mRNA	chr13	28300346	28495128	-	1.5474	6.67713	10.0961	5.94513	10.1232	9.30114	9.39172	9.26566	13.7409	9.24351	8.97828	8.00819	7.69871	7.61453	6.7128	7.26298	9.65386	7.08491	8.76189	7.03794	7.0607	7.94068	7.90932
CYBA	mRNA	chr16	88643289	88651084	-	1.54728	12.8358	13.0452	10.8038	12.832	12.5925	11.777	10.5976	12.5853	12.3765	11.2033	10.9057	11.7682	10.4444	10.0494	10.9243	9.50982	10.3659	10.2874	10.0987	10.6458	10.3395	10.8722
AQP10	mRNA	chr1	154321090	154325325	+	1.54395	4.53849	8.77018	4.44242	8.7769	5.63614	6.51074	4.56805	4.39957	7.84145	4.17029	4.30415	5.20929	4.24999	4.18139	3.89454	3.69935	4.10144	4.74007	5.21136	4.11452	4.54427	4.80729
ADIPOR1	mRNA	chr1	202940823	202958572	-	1.5406	14.5015	14.8401	12.9507	14.4113	14.7173	14.6323	14.9624	15.7189	14.833	13.2009	12.8771	15.2904	12.8264	12.9116	12.507	12.5807	12.6657	13.4283	12.44	12.82	12.5393	12.3485
RASSF2	mRNA	chr20	4780023	4823645	-	1.53855	14.5576	13.9507	11.3266	13.916	14.3162	13.7571	10.579	14.2658	12.6379	13.1628	11.1945	12.8627	12.0641	11.3928	10.8414	11.4717	11.7865	13.076	11.2922	11.4424	11.4335	11.6435
SUCNR1	mRNA	chr3	151873643	151882088	+	1.53797	5.00291	8.16279	4.63998	8.70756	6.36686	7.30255	5.73874	6.4871	8.38164	7.49573	4.82959	5.81675	4.4688	4.68825	4.54731	4.90915	4.67679	5.74427	7.79504	5.32384	5.3486	5.33904
SPRY2	mRNA	chr13	80335976	80340951	-	1.5345	7.45152	7.79755	5.39551	7.41336	9.15353	7.11665	5.68535	8.01401	5.33042	7.46821	4.46347	7.13926	5.87665	5.87753	5.04173	5.58804	4.90621	5.54021	5.44708	5.70411	5.48771	5.5053
WSB1	mRNA	chr17	27294080	27313631	+	1.53202	14.9913	16.605	13.8997	15.8458	16.0932	15.0715	13.1529	16.9448	14.8782	16.7812	14.1704	14.7078	12.7924	12.9599	13.6175	13.0602	14.0335	14.813	13.8223	13.6136	14.4302	14.7112
PIK3AP1	mRNA	chr10	96593312	96720522	-	1.52949	14.654	16.0623	13.4336	14.7773	15.1751	13.9709	12.9895	16.1209	14.6483	14.8148	13.9082	14.0634	12.5488	12.8309	13.0455	11.1872	13.1444	13.8614	12.8453	12.916	13.2482	14.0228
RFX2	mRNA	chr19	5993164	6110653	-	1.52918	8.47751	8.36727	6.12907	8.15643	8.91087	7.11876	5.57564	8.05293	8.20445	7.73973	6.05513	6.78014	6.55522	6.23286	5.81071	6.1003	5.94083	6.60014	5.77422	6.30308	5.80148	5.7749
PHTF1	mRNA	chr1	113692232	113759489	-	1.52844	9.92314	10.5118	7.74952	10.0525	10.3455	9.89955	7.25082	8.22689	8.39672	10.4696	7.1047	9.74533	7.50035	7.05487	7.21219	7.42576	7.62955	8.48626	7.35365	7.23894	7.84661	8.45171
FOXO3	mRNA	chr6	108559823	108684774	+	1.52835	13.408	12.6608	10.0402	12.2601	13.2399	12.4297	13.3832	12.756	12.7576	11.9047	10.1044	13.049	10.7079	10.7014	10.428	10.6187	10.8636	11.7565	10.3072	10.8466	10.8087	11.2757
CSTA	mRNA	chr3	122325164	122341972	+	1.521	15.5252	13.9507	10.8956	14.5401	14.8492	14.1652	9.18745	14.5627	13.9704	12.2631	11.6791	14.0179	12.0236	10.7867	11.5989	9.98178	11.87	13.8894	10.8646	11.9903	11.876	11.8611
LILRA3	mRNA	chr19	54296002	54299343	-	1.52062	8.44041	7.13479	5.36883	11.4124	7.60496	9.36757	5.86397	8.73289	6.4159	8.04206	6.81191	6.14299	6.54934	5.73309	6.01215	6.70474	6.42046	6.95882	6.00554	5.97125	5.98997	6.5129
ARG2	mRNA	chr14	67619798	67651720	+	1.51144	4.12068	5.70718	3.92112	6.96854	6.05401	5.83349	4.66642	6.33956	6.0041	4.88385	4.07587	4.60218	3.24412	4.44898	3.32673	3.95795	3.96867	5.32338	3.99426	3.61523	3.30548	3.39865
CREG1	mRNA	chr1	167529677	167553819	-	1.50978	16.0248	14.7163	12.1722	15.5671	15.3558	13.9427	13.3012	14.6292	15.3456	14.3103	12.9566	14.959	12.9689	12.4267	12.4456	11.4832	13.1185	14.86	12.5386	12.7447	13.175	12.644
APAF1	mRNA	chr12	98645141	98735433	+	1.50922	13.3321	12.659	9.87478	12.6081	12.4449	11.8483	9.12415	11.9444	10.9218	10.834	9.7005	11.6871	9.04003	9.22539	9.77831	9.01499	10.0714	11.1913	9.89366	9.99136	10.5162	10.4889
ATP6V1B2	mRNA	chr8	20197193	20226819	+	1.50791	13.4997	12.9504	9.67219	12.6691	13.0482	12.2905	9.20043	12.9142	12.5201	11.2625	10.7015	11.704	9.83949	9.48149	10.003	9.06536	10.1475	12.2384	9.97451	10.627	10.818	11.3377
SLC51A	mRNA	chr3	196211487	196243178	+	1.50578	7.6729	9.75165	6.28367	7.80234	9.49648	7.50009	6.5137	8.88552	6.81979	9.73225	6.26802	7.56349	6.21059	6.34101	6.57282	6.73931	6.54637	6.65503	6.5309	6.63468	5.93283	6.48566
TTC7B	mRNA	chr14	90540588	90816417	-	1.50547	7.05139	9.90615	6.66665	10.0694	8.00031	9.3089	7.03273	7.14804	10.295	6.90699	7.31713	7.03429	6.84013	6.38087	6.36319	6.14451	6.74691	8.00828	6.67327	6.31666	6.67328	6.29837
DDAH2	mRNA	chr6	31727038	31730263	-	1.503	7.80265	8.31047	5.67318	7.28665	7.24008	6.09712	5.56	8.44787	6.38736	6.76093	5.21896	5.63511	5.70343	5.02994	5.64282	5.18732	5.35998	5.25675	5.36336	6.04658	5.60562	5.39365
RP2	mRNA	chrX	46836912	46882358	+	1.49876	14.1995	14.3585	12.131	14.1381	14.6545	13.7203	11.4194	14.9828	13.6189	12.735	12.5479	13.073	11.8822	11.9823	11.363	11.3163	11.8763	13.5047	11.4637	11.7094	11.8708	12.5752
AIM2	mRNA	chr1	159062484	159147096	-	1.49832	9.58847	11.9258	7.64343	8.32289	10.5099	10.525	6.46937	7.46538	9.77086	11.4941	8.68603	10.23	6.96204	8.54761	7.36882	5.73656	6.98763	9.40287	6.95697	7.17866	7.30673	9.11443
TTLL7	mRNA	chr1	83865028	83999150	-	1.49506	5.15312	9.53196	3.62813	9.07994	6.89708	8.60221	5.93759	5.19487	8.51286	5.37238	4.94006	4.859	5.57855	4.7318	5.39286	5.34107	4.98829	6.46983	5.98958	4.97368	5.72873	4.55797
SLC25A24	mRNA	chr1	108134820	108200352	-	1.49311	12.6862	13.145	10.2988	13.1514	12.7114	11.6486	10.2803	14.1937	11.9023	11.3369	10.8165	10.7895	10.7721	9.68861	10.625	10.4857	10.716	11.6739	10.7029	10.4089	9.9803	11.0486
XRCC4	mRNA	chr5	83077498	83356729	+	1.49226	10.978	10.8192	8.10457	10.6096	10.8628	9.90639	8.22589	10.5316	9.5987	10.0008	8.44462	9.80571	7.75983	7.28456	8.64078	7.61988	8.85457	9.07543	8.76635	8.474	8.01526	8.9169
FLVCR2	mRNA	chr14	75578597	75648169	+	1.49198	9.0708	9.69265	7.00348	10.3816	11.4764	8.78363	6.82672	10.3847	11.1391	8.88982	7.85817	9.74474	7.6522	7.71238	7.28401	7.68287	7.33375	8.14367	7.44821	8.17938	7.62113	7.81446
PLP2	mRNA	chrX	49171837	49175239	+	1.49169	17.0189	17.5791	15.3065	17.5675	17.6638	17.0904	14.736	18.3516	16.789	16.4729	15.2656	16.5428	15.587	15.5046	14.9475	15.0534	15.3309	16.1175	14.8505	14.9237	15.3144	14.9525
RAB31	mRNA	chr18	9708231	9862556	+	1.49056	16.2274	16.3849	12.7453	16.1203	15.8421	15.6638	10.6368	15.8729	14.9862	14.2932	13.9916	14.8734	13.4768	13.1997	11.8243	12.7255	13.3113	14.6568	12.8332	12.7695	13.623	13.3556
NCF1	mRNA	chr7	74773962	74789315	+	1.48984	16.4152	17.2907	15.6135	15.7111	16.1365	16.2675	14.1265	17.1846	16.6718	15.4447	15.353	15.0405	14.0655	14.308	13.9003	13.5881	14.6743	15.9327	14.6008	14.0333	14.4346	15.2255
SBNO2	mRNA	chr19	1107634	1174283	-	1.48974	10.7687	11.1164	7.43502	9.85234	10.4213	8.90183	7.11641	10.1653	10.2274	10.4149	8.63592	10.9225	7.39652	7.46933	7.47937	8.36656	7.56323	8.53956	6.7571	8.40863	7.74794	8.53999
MCTP1	mRNA	chr5	94703741	95284575	-	1.48874	15.9875	16.5774	12.9278	15.7711	15.9104	14.7006	10.8446	16.5512	15.6723	13.1635	13.5093	14.3699	13.1601	12.5229	12.4738	12.4207	13.6199	15.0329	12.8026	13.0467	13.5854	13.3187
ADAM9	mRNA	chr8	38996869	39105260	+	1.48871	8.68791	8.40661	5.81389	9.19762	9.12303	7.72748	5.50885	9.43004	8.097	7.33198	6.66763	7.59728	6.66014	6.3929	5.85657	5.88573	6.20542	7.06491	6.076	6.44621	6.23114	6.24087
MLKL	mRNA	chr16	74671855	74700891	-	1.48824	13.1304	14.1472	10.4176	12.6219	13.2586	11.4816	8.8542	13.2189	12.3324	12.6372	11.6041	12.5136	10.0652	9.79597	10.3064	9.19388	10.4771	11.7586	9.8905	10.8844	11.0014	11.1699
FAM101B	mRNA	chr17	439978	445940	-	1.48752	11.8877	12.545	8.5738	12.3954	12.3914	12.3903	8.34823	12.3084	11.1193	10.4005	9.31548	11.5394	9.48777	9.27851	9.26201	10.4916	9.71132	10.5762	8.46274	10.0053	9.91195	8.9396
ST3GAL6	mRNA	chr3	98732236	98821201	+	1.48539	12.0595	11.8369	8.91693	11.8179	11.5046	11.1458	7.21326	9.60783	10.7797	9.93611	8.6259	9.81125	8.87573	8.51021	8.08016	8.92727	9.18088	10.951	9.34499	8.06383	9.03407	8.55242
ELMO2	mRNA	chr20	46366049	46433065	-	1.48466	11.3634	11.5399	8.59564	10.5167	11.062	9.9737	8.84921	11.372	10.4424	10.8468	9.33811	9.94634	9.07467	8.5812	8.76009	8.17159	8.39484	8.89217	8.53039	9.51642	8.73721	9.71504
CTSA	mRNA	chr20	45890466	45898820	+	1.48412	16.6659	17.6704	14.4807	17.6741	17.1074	16.9314	15.0394	16.0381	17.2968	15.5856	15.1311	16.3277	14.7262	14.8128	14.2683	13.9996	14.5412	16.1837	15.2276	14.4593	14.984	14.9167
GABRR2	mRNA	chr6	89257520	89315299	-	1.48261	6.16825	7.18371	5.13177	5.63381	7.60637	6.79844	4.73729	5.58925	5.70456	7.49103	4.33157	4.5985	4.71134	4.36062	4.22906	4.88197	5.01021	4.87945	4.42732	4.9962	4.62319	5.61266
ZNF516	mRNA	chr18	76357682	76495190	-	1.48148	9.98942	9.04757	6.64093	9.04876	9.00204	9.17149	6.15739	8.8402	7.67785	7.98124	6.96503	7.33771	6.90798	6.04301	6.987	6.47141	7.31696	8.14724	7.03292	6.26016	6.75448	6.26668
KLF5	mRNA	chr13	73054976	73077538	+	1.48029	10.8295	12.6229	7.93461	11.4505	11.5024	10.7854	8.72901	10.8246	10.517	10.6194	9.80325	9.94201	9.22588	8.9249	8.38794	8.41118	9.8544	9.89268	7.92576	7.98235	9.66627	9.19842
NUCB1	mRNA	chr19	48900050	48923283	+	1.47995	13.1686	14.3092	10.9137	13.7782	14.4724	12.3094	11.7183	13.5591	13.6331	12.5928	11.789	12.0141	11.4056	11.183	11.2541	11.0124	11.9535	12.1738	11.4459	11.3127	11.0978	12.1446
SIGLEC7	mRNA	chr19	51142301	51153526	+	1.47962	9.43421	8.28646	4.42319	8.11575	7.74322	5.77686	4.06377	8.36072	6.41363	5.98505	5.10168	5.85221	5.34972	4.95936	5.50725	4.45268	5.93417	7.01262	4.94206	5.41098	4.84995	5.19534
GMPR	mRNA	chr6	16238576	16295549	+	1.47776	8.77248	10.9441	7.59505	10.2478	9.04694	10.3266	11.8088	9.46877	11.708	8.07075	8.82308	11.7754	7.75898	7.62535	7.95622	7.18461	7.57699	8.89721	8.30837	7.8712	7.70842	8.36826
GNAQ	mRNA	chr9	77716087	78031458	-	1.47717	14.5662	14.7937	11.8341	14.5687	14.5551	13.4863	10.2114	14.5914	13.7947	13.1834	12.0838	13.3812	12.0829	11.8103	11.6999	11.9988	11.8432	12.9168	11.5445	11.8806	12.352	11.3819
GCNT1	mRNA	chr9	76419836	76507416	+	1.47669	8.63944	8.75738	5.90698	9.52821	8.02152	9.45501	7.31823	8.60687	7.76353	7.30881	7.43622	7.3034	5.27514	5.71865	6.30677	5.79693	6.53592	8.35299	6.57427	5.83928	6.86016	7.84712
AP3B2	mRNA	chr15	82659281	82709914	-	1.47522	5.63072	6.43228	3.64553	5.89871	7.14203	6.38723	4.20587	6.45076	5.40966	4.94534	4.21085	5.4275	4.34131	3.80361	4.15729	3.75296	4.02831	4.56593	3.39219	4.45206	3.74349	3.79953
SPOCD1	mRNA	chr1	31790422	31816051	-	1.47495	4.60299	7.83472	3.92928	9.32944	6.83913	5.99414	4.49899	4.13602	5.53976	4.56418	4.77643	4.55583	4.19581	4.38979	3.90185	3.86863	3.68725	5.03494	4.49202	3.68653	4.26291	4.17105
TEX2	mRNA	chr17	64147435	64263293	-	1.4747	10.5944	9.77117	6.98325	10.5306	10.1969	10.4379	7.56544	8.94225	8.93942	9.16119	7.38958	8.19471	8.06039	7.40653	8.05123	7.78967	7.39032	7.9082	8.48606	7.41939	7.51893	8.43573
TLR6	mRNA	chr4	38823708	38856817	-	1.47377	13.1755	12.241	9.12552	12.5419	12.5253	12.13	9.32173	11.38	10.6906	12.446	8.97038	11.8564	10.5353	10.3263	8.19144	9.181	10.0811	11.6055	10.5011	9.63331	10.0233	10.1028
UBXN2B	mRNA	chr8	58411264	58451501	+	1.47319	16.1441	14.9571	12.7018	15.1151	15.7921	14.9092	12.2319	15.1999	13.8142	14.2901	12.8412	14.7558	12.2194	12.7811	12.7246	12.5297	13.2254	13.9464	12.5829	12.3323	13.5173	13.0522
PLIN3	mRNA	chr19	4838334	4867768	-	1.4727	7.83307	8.96664	5.67602	8.61205	8.38332	7.53534	5.70081	9.33258	8.10081	7.24802	5.98657	7.55041	6.15067	6.08521	6.26601	6.32618	5.69167	6.76091	6.18919	6.28124	5.7174	6.18857
SH3GLB1	mRNA	chr1	86704570	86748184	+	1.47104	14.2587	14.396	12.4127	13.4991	14.6465	13.1013	12.2524	14.2303	12.7735	13.8468	12.1699	12.9186	12.014	12.0156	11.8239	12.0765	12.1377	12.3327	11.1176	11.9547	11.7088	12.5784
SLC4A1	mRNA	chr17	44248385	44268141	-	1.46954	9.65951	9.05087	8.11777	9.92511	9.76413	8.5648	12.4353	11.421	12.4132	8.47937	8.17292	12.3094	8.46806	8.09824	8.07281	8.33943	8.57712	8.25421	8.12388	8.31971	7.38174	8.04518
C20orf24	mRNA	chr20	36605734	36612557	+	1.46942	13.0544	13.2328	11.1452	12.8281	13.1467	11.9642	10.9448	13.1411	12.3344	11.9001	10.8468	12.251	10.6402	10.4098	10.892	10.0239	10.4776	11.3328	10.2437	11.0136	11.2115	11.4544
AGO4	mRNA	chr1	35808172	35857890	+	1.46899	11.8147	11.2829	8.82761	11.0138	11.5577	10.4798	7.65756	11.0538	9.76611	10.434	8.47479	10.001	8.49367	8.69924	8.49296	8.80232	9.12824	9.65615	8.26631	8.91472	8.84347	9.26483
CPQ	mRNA	chr8	96645227	97149654	+	1.46889	12.4307	11.6857	8.83691	11.1116	12.167	11.8944	8.05372	12.0314	10.4727	10.5362	9.77496	10.215	8.77917	9.05587	9.16651	8.7967	9.13613	10.9878	9.1667	9.21561	9.28892	9.85431
TRPM6	mRNA	chr9	74722495	74888094	-	1.4678	8.01853	7.46615	3.87338	6.9232	5.85731	6.19443	4.24463	7.41945	4.93725	3.58469	3.38216	7.29172	3.75791	3.70806	4.0363	4.56926	4.41879	5.18175	3.74037	4.18789	4.1516	4.18346
LMNB1	mRNA	chr5	126776623	126837020	+	1.46571	12.8658	13.1405	9.54299	12.7649	12.4251	11.4485	10.9395	12.8209	12.5787	12.325	10.5662	13.7026	9.75142	9.29245	10.2526	9.87777	9.92811	11.2668	10.3668	10.5398	10.028	11.8614
DENND3	mRNA	chr8	141117278	141195808	+	1.46551	12.5919	13.0829	9.91332	12.2485	12.7596	12.0868	10.6681	12.5846	10.5829	12.1416	10.7253	11.4767	10.6001	10.0281	9.94307	11.4715	10.5034	10.9399	9.36933	9.93157	9.98609	9.83109
PAPSS1	mRNA	chr4	107590276	107720452	-	1.46546	11.5498	12.1897	10.0692	11.8446	13.0207	11.1049	9.15808	13.6246	12.3009	10.5942	10.0074	11.4439	10.0771	9.8939	9.91237	9.17702	10.0532	10.6973	9.52102	9.83304	10.1142	10.232
TLE1	mRNA	chr9	81583683	81689305	-	1.46348	7.07612	10.0067	7.32545	9.23726	9.42936	10.9269	10.3102	9.67097	7.61434	10.8732	7.95801	8.00597	7.69345	7.78331	8.12525	7.16751	8.12961	8.35032	8.049	7.3457	7.19544	7.59915
FNBP1L	mRNA	chr1	93448101	93554661	+	1.46327	7.19818	10.5372	6.80511	10.7622	8.86599	10.1308	7.35202	7.5227	9.46696	7.97172	7.47281	6.98192	7.4233	7.36619	6.84842	7.33477	7.41489	8.09405	7.39806	6.68512	6.72644	6.63022
IL17RA	mRNA	chr22	17084954	17115694	+	1.46273	11.836	11.843	8.4838	10.3277	11.6855	9.76425	7.69481	10.6773	9.70016	9.94601	9.4523	10.0853	7.95341	8.14751	8.58139	8.04198	8.41967	9.37327	8.45942	8.8217	9.2245	8.23701
ZBTB34	mRNA	chr9	126860665	126885878	+	1.46157	10.6814	10.1316	7.80327	9.95574	10.3127	9.86315	7.68305	9.71383	9.62386	8.84251	8.06528	8.05883	8.18543	7.6437	7.57006	8.34535	7.60678	8.79883	7.67816	7.52185	8.419	8.10121
CMTM2	mRNA	chr16	66579448	66588275	+	1.45875	6.08848	7.39424	4.23486	6.35387	7.91213	7.64725	4.72994	6.62789	5.48917	4.86428	3.9915	5.83839	4.05011	4.46526	4.58537	4.30003	4.94973	5.92236	4.40478	4.69353	4.30984	4.59466
NAPRT	mRNA	chr8	143574785	143578649	-	1.45811	7.32591	8.63915	5.41856	9.56974	8.89395	6.72471	5.38919	9.89109	7.84708	8.05174	6.40651	8.109	7.06165	5.60831	6.14091	5.9474	6.24098	6.97199	6.59952	5.50933	5.39753	5.81087
FADS2	mRNA	chr11	61816256	61867354	+	1.45635	5.84223	10.9152	7.79581	11.3561	9.48006	9.13641	8.30057	10.7205	12.2141	8.02714	7.54458	9.36767	8.25487	7.26698	7.3867	6.42806	7.6329	8.69367	7.66659	7.41692	7.83427	9.57629
LAT2	mRNA	chr7	74199652	74229834	+	1.45562	12.8071	12.8659	9.73134	12.5446	12.3127	11.5343	9.77648	11.9142	10.7974	11.3655	10.0912	11.546	9.48531	9.5433	9.93359	9.05015	9.97075	11.2749	9.83673	9.80414	10.3056	10.4704
MARCH2	mRNA	chr19	8413303	8439015	+	1.4519	8.75214	10.3997	6.81304	10.6081	9.01371	9.54584	7.90483	9.21008	10.7097	6.85849	7.61412	8.23634	7.74813	7.46922	6.87818	7.63424	7.10555	8.31147	7.76183	7.05649	6.95096	7.58939
S100A6	mRNA	chr1	153534599	153536244	-	1.45092	11.0316	12.6077	10.0081	12.2902	12.397	11.8214	8.87251	13.1002	11.3729	11.1381	10.0378	11.5497	10.2662	9.56466	9.8676	9.92835	10.092	10.5628	9.07992	9.3077	9.55387	10.346
WFDC1	mRNA	chr16	84294646	84329851	+	1.45062	3.2826	6.58035	4.23524	8.81479	5.3434	6.43224	4.29505	4.18559	6.07156	3.76379	3.51261	5.14698	3.74574	3.25535	3.42787	3.75868	3.76457	3.91898	3.91753	4.24741	4.00214	3.50022
NEU1	mRNA	chr6	31857659	31862932	-	1.44924	10.9558	10.4101	7.97199	9.83815	10.0733	9.27876	7.65217	10.4452	9.80395	9.15141	8.21465	9.20209	7.79871	7.16877	8.07558	6.96217	7.74856	9.03981	7.55504	8.17618	8.79993	8.56465
CHMP5	mRNA	chr9	33264879	33282069	+	1.44688	11.6908	13.4519	10.1875	10.9865	11.4753	11.4017	10.4031	12.0243	11.2552	12.249	10.8943	10.7216	9.74037	9.198	9.68796	9.91665	9.1767	10.9951	9.77256	10.0867	9.85932	10.7386
TBC1D2	mRNA	chr9	98198998	98255721	-	1.44627	10.7272	8.65353	7.02905	10.0551	9.3992	8.38921	6.53342	9.02152	8.84641	8.14293	6.65893	8.17729	7.50039	7.18002	7.20003	7.21174	7.1253	7.66147	6.72799	7.06727	7.46423	6.82711
USP32	mRNA	chr17	60177330	60392225	-	1.44361	13.5071	13.8488	11.1991	13.0988	13.7469	12.8531	11.0904	13.9766	12.7793	13.0292	11.9479	12.6509	11.175	10.7436	11.2608	10.4625	11.3732	12.1892	11.3302	11.4679	11.4244	11.6062
DENND2C	mRNA	chr1	114582848	114670422	-	1.44119	4.08121	7.56784	4.56785	9.06444	5.47342	6.83334	3.96807	4.3204	6.36836	5.05086	4.68676	4.20873	3.91351	3.97845	3.38628	4.70219	4.20373	5.60496	4.15908	4.66824	3.89217	4.05659
KLF6	mRNA	chr10	3775996	3785281	-	1.43833	14.9818	14.2621	14.0886	14.1842	14.1528	13.6276	12.706	15.4561	14.3193	13.7094	12.5272	13.5074	12.6616	13.2166	12.27	11.227	11.7625	13.5691	11.2262	14.2305	12.4365	13.8909
FFAR3	mRNA	chr19	35358586	35360487	+	1.43801	4.83521	8.37157	4.73336	5.01527	5.73062	4.97768	4.11512	7.14361	4.21664	4.82075	4.1947	4.75668	3.75163	4.08772	3.6667	4.07482	3.24807	4.3239	3.69882	3.42618	3.83586	4.43063
WBP2	mRNA	chr17	75845699	75855420	-	1.43732	11.8522	12.8879	10.0977	12.7262	12.5511	12.3354	11.5027	12.5823	12.6171	11.7574	10.8011	12.4511	9.99949	10.1665	9.9724	10.2545	10.9354	11.5572	10.4633	10.3281	10.2811	10.6339
ATP11A	mRNA	chr13	112690329	112887168	+	1.43622	11.9344	11.8828	9.08283	11.0718	11.8331	10.227	8.08598	11.1048	10.5275	10.3527	9.23746	10.3936	8.82483	8.68975	8.58612	8.58108	8.6375	10.1017	8.60461	9.63578	9.50265	9.2939
FERMT3	mRNA	chr11	64206680	64223891	+	1.43608	10.5939	12.4019	9.00114	11.9013	11.4221	11.0634	8.95569	11.4816	11.4768	9.9972	9.61928	10.8088	9.17168	8.56594	9.43756	8.35139	8.96942	10.142	9.48858	9.08994	9.52191	9.55462
LYRM1	mRNA	chr16	20900235	20925006	+	1.43512	12.4402	13.8695	11.6903	12.455	13.4869	11.9308	11.4877	13.6954	12.2033	13.8664	11.407	12.2199	11.3152	11.1327	11.4009	10.4487	10.9038	11.6466	10.9539	11.3386	10.8198	11.7418
ATP6V0A1	mRNA	chr17	42458844	42522579	+	1.433	11.61	11.6737	8.97102	12.0554	11.8546	10.5889	9.14382	11.2893	11.0033	10.2108	9.15804	11.0909	9.1721	8.8697	8.57225	8.49501	9.49938	10.7172	9.22489	9.08689	9.91099	9.08755
MAPRE3	mRNA	chr2	26970612	27027219	+	1.43108	7.334	6.97259	4.72628	6.3281	7.84228	6.54707	4.25188	7.04966	5.60993	6.56202	3.94394	5.89144	4.38369	4.22895	4.44902	4.47151	5.2839	6.22619	4.53172	5.1273	5.28844	4.86956
HHEX	mRNA	chr10	92688188	92695651	+	1.43079	9.99525	11.0896	8.71563	10.733	10.1271	10.2764	9.46826	8.71657	9.19894	9.76988	8.62533	8.70701	8.97453	8.33193	8.13772	7.69261	8.80848	9.15031	8.86943	7.74031	7.28529	8.21621
SESN1	mRNA	chr6	108986437	109094819	-	1.42948	10.8372	10.9596	9.11915	9.99221	11.1284	12.7585	11.4677	10.1224	8.90679	12.0401	9.50016	9.02085	9.6007	9.39271	9.43791	9.15182	8.81628	9.55047	9.33314	9.72954	8.98822	9.12289
LYVE1	mRNA	chr11	10556966	10611689	-	1.42739	10.2426	4.67223	4.65718	8.29409	6.97206	4.54587	5.29849	6.15323	5.23366	4.74521	5.00437	4.72511	4.59318	4.965	4.53925	4.5565	4.4641	5.13561	4.45495	4.509	4.48063	4.42108
TLN1	mRNA	chr9	35696948	35732395	-	1.42384	12.8274	13.7035	11.0238	13.9	13.2384	13.1331	11.3571	12.9028	13.3007	11.5637	11.3364	12.1452	11.1318	10.9221	11.1911	10.2319	11.507	12.1252	11.0515	10.8901	11.1621	11.56
PRDX3	mRNA	chr10	119167699	119178833	-	1.42274	12.8155	12.8622	9.29498	12.5896	12.8186	11.7358	9.85346	12.5971	12.7987	12.002	10.234	12.7948	10.1218	9.79965	9.31332	9.58684	10.3596	11.7323	10.448	9.45584	11.1025	11.22
GPSM2	mRNA	chr1	108875350	108934335	+	1.42039	8.12985	7.72588	5.79422	8.41304	7.77287	7.01889	5.44114	8.21299	6.4714	7.41819	5.65252	7.53681	5.64661	4.79276	4.88568	5.90516	5.25985	6.52449	5.73041	5.43868	6.14843	6.31203
GBE1	mRNA	chr3	81489699	81762161	-	1.41748	10.5097	10.8995	7.85282	10.6141	11.426	9.6149	8.90784	11.1048	9.82593	10.088	8.456	10.0645	8.55678	7.93461	8.03455	8.698	8.72115	9.43826	8.6143	8.24263	8.77742	8.46444
HCK	mRNA	chr20	32052188	32101856	+	1.41708	13.6428	14.1196	10.3449	13.9049	13.9	12.9389	9.78364	14.6926	13.5487	12.678	12.094	12.9559	10.9294	10.8023	10.4437	10.9963	11.6168	12.6291	11.3206	10.9989	11.5607	12.1125
SLFN14	mRNA	chr17	35548125	35558091	-	1.4168	5.66886	8.0256	5.14096	9.65037	6.7067	7.24756	7.32655	4.47543	8.53478	5.50778	4.43728	6.26061	5.73648	4.45801	5.43521	3.80676	5.53675	6.49652	6.65705	4.75455	5.85041	5.51025
EGF	mRNA	chr4	109912884	110012962	+	1.41636	6.3738	9.30559	5.68038	9.01871	7.35848	8.98116	6.46639	5.61311	8.78965	5.94665	5.34029	6.99326	6.04661	6.25838	5.07895	5.11601	5.32486	6.97752	6.74266	5.50204	5.78971	6.0741
EXOC6	mRNA	chr10	92831178	93059494	+	1.41628	9.83242	11.0716	8.21426	10.1029	10.9298	9.96083	8.23821	9.87811	8.82161	9.94857	8.60229	9.20419	7.58214	7.90501	7.80509	8.18204	8.24756	8.8402	8.24165	8.15679	8.3438	8.29172
S100A4	mRNA	chr1	153543613	153550136	-	1.41623	13.0603	13.0582	11.4464	13.0463	14.0996	13.2816	9.65608	14.4475	12.9456	11.812	11.3594	12.3746	11.3941	10.7192	11.122	10.539	11.1841	12.085	10.3001	11.2367	11.1044	11.8109
RGL1	mRNA	chr1	183636073	183928532	+	1.41456	8.64103	6.85887	4.82772	7.9716	8.57638	5.05188	4.07348	8.86101	7.48482	6.43763	8.0698	6.09235	4.39572	4.41744	4.70505	4.83681	4.55398	5.89314	5.18154	5.88038	5.83483	5.70552
FKBP8	mRNA	chr19	18531758	18543573	-	1.41153	9.37782	10.2185	7.73777	9.68203	9.66405	9.53795	9.98181	10.0458	10.1612	9.08339	8.01824	10.6755	8.02009	7.89149	8.08065	7.3758	7.90577	8.08202	7.77101	7.97752	8.04801	7.80396
FIG4	mRNA	chr6	109691221	109825431	+	1.41047	14.5722	16.1462	13.2772	15.5394	16.3129	15.0719	12.7923	14.5846	14.6881	14.4978	13.7423	13.2032	12.9022	12.953	13.7957	11.5442	13.5554	14.0946	14.0336	12.9181	13.624	13.6875
ILK	mRNA	chr11	6603731	6610871	+	1.40905	12.9523	14.2099	11.0259	13.9079	13.4305	13.0055	11.4547	13.6205	13.9289	12.0619	11.5671	12.9118	10.8957	11.0366	11.2312	10.6065	11.5221	12.5188	11.6477	10.996	11.6896	11.9859
IL10RB	mRNA	chr21	33266358	33297234	+	1.40584	13.9534	13.3139	10.9653	13.0869	13.1544	12.5435	10.4763	13.6809	12.1911	12.9049	11.1515	12.2366	10.6884	10.9653	10.8224	10.7915	11.5102	11.469	11.2514	11.0494	11.5417	11.1773
CDKL5	mRNA	chrX	18425583	18653629	+	1.40527	9.59357	9.65212	7.47932	9.13897	8.57772	8.34832	6.01781	9.25146	7.75173	7.6863	7.01546	7.63161	7.17979	6.4017	6.86027	6.08095	7.10583	7.44495	6.70644	6.68483	7.4499	6.77176
SNX11	mRNA	chr17	48107549	48122745	+	1.40342	10.9589	11.0427	8.87498	10.8468	10.6172	10.2703	9.43454	10.6359	9.44165	9.90473	9.13285	9.59477	8.53178	8.72162	8.18688	8.44989	8.34395	8.83094	8.34249	9.23782	9.04331	9.17598
C6orf25	mRNA	chr6	31718594	31726714	+	1.40229	4.66064	9.70424	5.12652	9.32957	6.7282	8.69387	6.10595	4.52964	8.45226	4.58526	5.78646	6.50668	4.67072	4.82847	4.87054	4.80512	4.7915	6.745	6.02791	5.13308	5.33143	5.17502
CORO1C	mRNA	chr12	108645109	108731596	-	1.40195	14.6762	15.1794	12.5585	15.2588	14.7021	14.5018	12.7814	15.1857	15.3522	12.5733	13.0532	14.0597	13.0164	12.2626	12.191	11.954	12.3551	14.1962	13.2391	12.3936	12.8113	12.9679
PPP4R1	mRNA	chr18	9546791	9614602	-	1.40078	13.5041	12.9907	11.0798	12.749	13.3779	12.5132	11.6477	12.9916	11.4989	12.2724	11.1096	12.1373	10.9152	11.1166	10.3934	11.171	11.1028	11.45	10.1596	11.0226	10.7804	11.3827
PDLIM1	mRNA	chr10	95237572	95291024	-	1.40052	6.51854	11.9277	8.42456	12.6055	9.8197	10.6801	9.6204	8.86241	11.6324	8.92299	8.23744	9.15935	8.24988	8.31719	8.03409	7.27678	8.2128	9.42951	9.96166	7.71455	8.38696	9.0307
TMEM120A	mRNA	chr7	75986837	75994674	-	1.40046	10.3705	9.99462	6.50976	9.83041	10.9329	8.62646	7.72416	12.5723	8.50994	9.62948	7.8266	9.39878	8.11911	7.65698	7.99275	7.38498	7.98727	8.26543	8.0396	8.22343	8.07922	7.86096
IFNGR1	mRNA	chr6	137197484	137219449	-	1.39894	15.0305	14.5155	10.222	14.2533	14.8347	14.0232	12.408	14.6874	13.0415	13.3989	11.9537	13.6295	12.3672	11.5484	11.55	12.0745	13.0665	13.83	11.9822	11.8397	11.456	11.6134
HNRPLL	mRNA	chr2	38561978	38603586	-	1.39637	10.9656	11.5918	9.82635	10.9888	10.5661	9.76467	9.89792	11.0564	10.0935	10.2064	8.7239	10.6878	8.63611	8.57321	9.61408	7.93259	8.66174	8.46523	8.36137	9.38537	9.75712	10.3941
VASP	mRNA	chr19	45507430	45526982	+	1.39124	12.1885	13.0741	10.1645	12.4287	12.8033	12.0114	9.26079	13.1969	11.8777	11.4919	10.74	11.7927	10.2785	10.0531	10.2973	9.72521	10.3505	10.7605	9.80185	10.3488	10.3208	11.0333
FURIN	mRNA	chr15	90868592	90883458	+	1.39084	9.61192	9.39482	6.77439	8.89868	9.63649	8.54191	8.14397	9.55127	8.85826	8.37002	6.96266	8.76408	7.75399	7.36577	7.42431	7.3583	7.48077	7.47921	6.56299	7.45658	6.87994	7.15944
CHMP2A	mRNA	chr19	58551566	58555119	-	1.3895	14.1271	14.3821	12.1345	14.0834	14.1664	13.1461	11.3636	14.0986	13.5602	13.5751	11.8694	13.547	11.9274	11.8	11.9781	11.369	11.8305	12.6787	11.4645	11.9825	11.7975	12.6458
CCNA1	mRNA	chr13	36431520	36442882	+	1.38896	3.80357	5.20092	3.48278	3.81845	5.29765	3.7829	2.93806	7.79599	3.41944	6.26128	3.32949	3.59212	3.0615	3.63294	3.03404	3.09209	3.14686	3.31321	2.92512	3.08043	3.20473	2.88116
SLC2A14	mRNA	chr12	7812512	7891148	-	1.38813	14.5609	15.4193	12.0491	14.4297	15.3274	14.1491	12.2374	15.7876	14.0323	13.6177	12.9385	14.1523	12.4454	11.9253	12.6306	11.664	13.1187	13.2471	12.1168	12.7448	13.1425	13.1491
CD58	mRNA	chr1	116514534	116571093	-	1.38809	14.3407	14.4947	11.018	13.6124	14.2232	12.6596	10.9581	14.8302	13.0066	13.4329	11.5664	13.3217	11.756	11.3853	11.3427	12.2274	11.5721	12.5467	10.9014	11.6619	11.7344	12.4187
GLUL	mRNA	chr1	182381704	182392206	-	1.38683	15.0995	14.2761	11.7608	13.936	15.218	14.2637	12.9929	15.5611	14.6864	13.6744	13.2478	14.1374	12.2194	11.9711	11.9878	12.2112	12.8425	14.2395	11.9218	12.5058	12.9279	12.9084
YIPF1	mRNA	chr1	53851719	53890734	-	1.38552	10.0141	9.613	7.83384	9.52421	9.87119	9.10862	7.43749	9.2004	9.04666	9.40216	8.25065	9.22175	7.50932	7.42841	7.2193	7.2817	6.98352	7.74401	7.44226	8.37097	7.29651	7.88739
SDCBP	mRNA	chr8	58552924	58582860	+	1.38392	17.1517	16.6059	14.3256	15.9902	16.9128	16.3803	14.0975	17.0829	15.8646	15.6934	14.591	15.9201	14.5297	14.4495	14.0046	13.9072	14.5358	15.8946	13.8643	14.6757	14.504	14.6425
NR6A1	mRNA	chr9	124517609	124771310	-	1.38266	6.42844	7.4404	4.07342	6.06358	6.75686	6.31737	4.71702	6.38158	5.74824	5.37016	4.70362	5.97792	4.4452	4.48974	4.72021	3.85804	4.28239	4.74753	3.80278	4.52136	4.8664	4.14932
SFXN5	mRNA	chr2	72942036	73075619	-	1.38245	11.0434	11.2567	8.95145	11.0863	11.3439	10.7236	8.81393	9.87879	9.92456	10.007	8.9447	10.0762	9.15868	8.91411	8.84946	8.17029	8.90339	9.51531	8.7418	8.78191	9.19813	7.79222
CRISPLD2	mRNA	chr16	84819931	84909510	+	1.38181	12.1351	9.15953	7.19196	8.32469	9.77337	9.91843	7.0769	8.27264	8.93243	8.81327	7.5621	9.3079	7.10548	7.45644	6.59365	7.18916	7.51845	8.56625	7.41488	7.53048	7.76023	6.93116
SVIL	mRNA	chr10	29457338	29736935	-	1.38094	9.89452	9.74342	6.53876	9.37201	10.0561	8.78632	5.60153	9.84704	8.61405	8.50046	7.56601	8.14456	6.98335	7.57155	6.76171	7.21736	7.18686	7.25797	6.77711	7.73081	7.51152	7.06494
CLIC1	mRNA	chr6	31730581	31739763	-	1.38083	13.533	13.5669	11.1745	13.5831	13.6098	12.8595	11.4265	14.056	13.1399	12.5163	11.9807	13.0711	10.9976	11.113	11.4145	10.008	11.3295	12.1729	11.1432	11.59	11.47	12.498
GNG5	mRNA	chr1	84498323	84506579	-	1.37976	16.2408	16.2421	13.8578	16.1137	16.1939	15.0267	13.1162	16.361	15.2258	15.8592	14.2247	15.4378	13.7756	13.6541	13.5326	13.4455	13.8434	14.9356	13.6321	13.9272	13.7037	14.4153
MTMR3	mRNA	chr22	29883155	30030868	+	1.37834	14.3666	14.1194	12.1217	13.3306	14.2856	13.8189	11.8244	13.7195	12.2638	13.1982	11.3666	12.7468	12.2571	11.9257	11.7343	12.064	11.6171	12.2681	11.4415	12.1493	11.804	11.7437
MYL6	mRNA	chr12	56158161	56163496	+	1.3729	14.1956	14.9766	12.357	15.339	14.9626	13.9464	12.975	15.427	14.3248	13.4034	12.6767	13.9073	12.8796	12.4865	12.7499	11.934	13.0329	12.9751	12.5761	12.6177	12.875	13.1032
BSG	mRNA	chr19	571310	583493	+	1.37229	12.4184	11.3042	9.80311	12.1981	12.7511	11.4252	12.2482	12.9003	13.1277	11.2676	10.6452	12.3131	10.1662	10.3554	10.3914	9.91101	10.2498	10.9128	9.97982	10.4673	10.7142	10.759
OLFML2B	mRNA	chr1	161983192	162023854	-	1.37009	7.13137	4.20778	3.58858	5.89931	8.77189	4.41168	3.33485	7.24756	5.52254	4.57521	4.0186	4.23407	4.42202	4.06993	3.44027	3.35608	4.55505	4.90436	3.95874	4.29774	3.64417	4.28688
TRAPPC5	mRNA	chr19	7680821	7682862	+	1.36896	10.0499	9.69437	7.67267	9.54347	9.46379	9.2032	7.96781	9.46307	10.2579	8.85484	8.04052	9.54684	7.94105	6.99384	7.95604	6.86411	7.7334	8.07353	8.0702	7.76362	7.40183	7.79281
ITPKC	mRNA	chr19	40717103	40740860	+	1.36856	9.12627	5.98396	4.95046	6.51415	7.17194	5.6122	4.81765	6.30577	4.63607	6.66402	4.82591	5.07385	4.62204	4.25718	4.65313	4.27013	4.55972	4.82587	4.71622	5.52757	5.04388	5.34073
CORO2A	mRNA	chr9	98120975	98192674	-	1.36406	6.90691	9.08185	5.37751	8.80819	8.05393	7.7639	5.23613	8.42342	7.0659	7.03467	5.54853	6.51091	5.79986	5.56863	5.91971	5.81585	5.98173	6.35976	5.71842	6.12386	6.97515	5.81171
CEP19	mRNA	chr3	196706277	196712293	-	1.36287	9.56568	8.50989	6.83843	7.89672	8.47496	8.88688	6.39775	7.23019	8.07446	8.3712	6.65494	7.21397	6.40949	6.31739	6.35682	6.00795	6.10173	7.79526	6.09836	6.40052	7.07676	7.50779
TCIRG1	mRNA	chr11	68038995	68050899	+	1.36263	9.65605	9.45815	7.16642	8.2492	9.04907	8.36812	7.24538	9.11093	8.21997	8.38411	7.32735	8.24173	7.27696	6.93601	6.74679	6.61113	7.14891	7.4854	6.27164	7.13755	7.2245	7.1293
GALNT2	mRNA	chr1	230057789	230282129	+	1.35563	10.2772	11.0544	8.13629	10.8815	11.1003	8.93223	8.06831	9.58363	8.92722	9.69127	8.54849	9.34505	7.96291	7.50696	8.31768	8.45512	8.21756	8.30118	8.18629	8.36762	8.17192	8.33445
BLOC1S1	mRNA	chr12	55716034	55721794	+	1.3554	13.581	14.2607	12.0077	14.0368	14.4891	13.4116	11.8208	14.0328	13.4689	13.2981	12.2408	13.1579	11.8787	11.727	12.16	10.994	12.2234	12.4914	11.5567	12.1422	11.9969	12.4553
C14orf119	mRNA	chr14	23094765	23100462	+	1.35351	11.1725	10.9767	8.4597	10.9502	11.3259	10.0447	8.99969	11.0331	9.96251	9.90847	8.87606	9.98374	8.19398	8.06012	8.4252	8.90901	8.71183	9.74926	9.52656	8.14069	9.05234	9.52913
SMOX	mRNA	chr20	4119942	4187747	+	1.35271	5.54441	7.56728	5.41749	7.52453	7.76853	7.54825	7.16045	8.03088	8.39372	5.0226	5.85881	6.78374	4.76081	5.59091	5.03442	5.91848	5.15152	6.18251	6.1612	5.01817	5.73206	5.54865
CPPED1	mRNA	chr16	12659799	12803887	-	1.35237	11.5253	9.9875	7.74892	10.0136	11.0749	10.4946	6.28746	10.9366	10.3254	9.26177	8.89789	9.22989	7.59067	7.51167	7.73521	7.52763	8.52016	9.93022	7.73504	8.42876	8.78363	9.06814
MYL4	mRNA	chr17	47209062	47223679	+	1.35207	5.02237	6.16742	4.14356	7.15644	5.11733	6.1368	7.84889	6.09251	8.38688	4.70977	4.50664	7.51407	4.6238	4.3493	4.34077	4.55971	4.48441	4.97063	4.49696	4.53617	4.05711	4.27391
TIMP4	mRNA	chr3	12153051	12159351	-	1.34999	6.95906	3.97923	3.83133	8.86801	6.40972	4.71901	3.91393	6.24627	4.21603	5.18717	3.28741	4.11951	4.436	4.83836	3.54863	3.42916	3.98619	5.10508	3.98339	3.98938	4.06719	4.20554
LAMTOR1	mRNA	chr11	72085895	72103387	-	1.3493	10.9015	11.2045	8.13067	11.3996	10.5345	10.5866	8.60873	10.0087	10.6252	9.54631	8.71994	9.91143	8.86713	8.66047	8.65775	7.94922	8.76279	9.77461	8.65513	8.58444	8.69866	8.42254
ARPC1B	mRNA	chr7	99374249	99394801	+	1.34302	13.2879	13.7706	10.969	13.764	13.5811	12.9375	10.9504	13.4461	13.6338	12.044	11.4872	13.0597	11.5338	10.5454	11.2145	10.0379	11.4699	12.5161	11.195	11.2529	11.6451	11.9875
RHOG	mRNA	chr11	3826978	3840983	-	1.34211	14.1431	14.5672	12.5473	14.033	14.867	13.7766	12.2474	14.6688	13.6013	14.0977	12.7036	13.6718	12.7783	12.2653	12.03	12.6031	12.7684	12.8268	11.9402	12.076	12.2425	12.248
PSD3	mRNA	chr8	18527301	19084730	-	1.34151	5.2476	6.87179	5.96003	7.19351	6.61183	7.67535	5.94642	5.83263	6.63333	7.05363	4.68639	6.25131	5.32026	4.59349	4.94822	4.48172	4.86227	5.55	5.67376	4.71009	4.85129	6.00446
ACOX1	mRNA	chr17	75941508	75979434	-	1.33873	11.7308	11.6412	8.77715	11.3551	11.3555	11.6673	8.27467	11.4049	10.2493	10.0199	9.06801	10.55	9.06935	9.02906	9.01827	9.23198	8.94974	10.6043	8.58916	8.87191	9.26433	9.46016
C5AR1	mRNA	chr19	47309818	47322070	+	1.33733	14.1693	14.0579	10.0639	12.3705	12.8907	12.462	8.62391	14.0107	11.7011	11.8106	11.3603	11.8672	10.2981	10.3069	10.0379	9.63792	11.8961	12.222	10.1982	10.9883	10.9768	10.755
ASAP1	mRNA	chr8	130052105	130443660	-	1.33675	15.5377	16.2862	13.5184	15.8333	15.8143	15.3192	13.0233	15.6993	14.9761	15.0797	13.5746	14.8224	13.5694	12.8627	13.451	13.512	13.8364	14.6723	13.8878	13.7028	13.4378	13.9348
LPPR2	mRNA	chr19	11355386	11365698	+	1.33595	9.67901	9.24089	6.42075	8.7921	9.50506	8.63469	5.79664	8.29975	7.7545	8.25716	6.89709	8.0024	7.14152	6.8996	6.15441	6.43795	6.50502	7.83038	6.57823	6.47553	7.48283	6.42029
MYO7B	mRNA	chr2	127535802	127637729	+	1.33523	3.99496	8.24578	4.04899	7.83557	3.73914	7.35051	6.32164	4.89269	4.92024	8.11357	4.57373	4.8726	4.61844	3.9387	5.23536	3.49121	5.74306	5.77772	4.42852	3.19594	5.12453	4.33319
SPATA6	mRNA	chr1	48295372	48472204	-	1.33377	13.2195	9.08271	8.6687	11.3933	12.5962	11.5586	7.74882	12.791	11.6853	10.0023	9.26206	8.50242	9.59462	9.98217	9.1903	9.11265	10.1919	10.8967	9.22549	8.78644	9.71078	10.0351
CYB5R3	mRNA	chr22	42617840	42649568	-	1.33362	11.8921	14.4501	10.8045	14.4649	13.5491	13.7706	11.8562	13.1872	13.917	11.5069	11.7922	12.3604	11.5926	11.553	11.2909	11.3988	11.4346	12.1548	11.5241	11.2644	11.7081	11.2011
CBARA1	mRNA	chr10	72367326	72626191	-	1.3321	13.2081	14.156	11.3885	13.4212	13.8014	13.4923	10.5167	12.8703	13.4131	12.4624	11.4074	12.5502	11.149	10.97	11.3277	10.7234	11.8897	12.3717	11.3717	11.283	11.935	11.5118
TKT	mRNA	chr3	53224707	53256114	-	1.32927	14.2205	13.662	10.9624	13.4084	13.9496	13.5589	9.95958	13.8152	13.4625	11.8153	10.963	12.4995	12.1941	11.3267	11.071	11.0427	11.5715	12.6188	10.9847	11.332	11.669	11.353
PRCP	mRNA	chr11	82823502	82901691	-	1.32797	12.6451	12.702	9.27998	12.081	12.0531	11.3199	9.21128	12.4353	11.8833	11.2895	10.4537	11.016	9.65047	9.51684	9.74283	8.50739	10.4871	11.2674	9.56988	10.3891	10.7384	10.6058
CAPN1	mRNA	chr11	65181194	65212006	+	1.32648	8.7941	10.5761	7.27902	10.0259	9.50501	9.32533	7.0502	9.20514	9.25712	7.75089	7.89821	8.71849	7.61975	6.48494	7.44252	6.59776	7.29799	8.15824	7.3438	7.08065	8.19363	7.76881
ST20	mRNA	chr15	79898840	79923754	-	1.3244	16.3189	15.8656	14.0859	15.7317	16.0858	15.347	13.5294	16.357	14.5494	15.3007	13.7124	15.3983	13.8043	14.226	14.1848	13.5241	13.2406	14.2638	14.1199	13.2928	14.0209	14.1248
HIST1H2BK	mRNA	chr6	27138293	27146858	-	1.32234	12.787	12.3262	10.0373	11.6988	11.4811	11.7504	11.4772	12.1035	11.2895	12.1188	9.84054	12.5721	10.2083	10.2202	9.76662	9.61228	9.77498	10.4435	10.5179	10.3407	10.1853	11.1334
BATF	mRNA	chr14	75522425	75547015	+	1.32178	8.99516	9.11162	7.09422	8.35703	9.32943	7.0831	6.91873	10.2356	8.778	8.67812	6.86087	9.30345	6.39383	6.77696	6.82116	5.89389	6.66447	7.28284	6.37254	7.68473	7.07219	8.50891
PRDX5	mRNA	chr11	64318088	64321823	+	1.32021	8.93608	9.46895	7.59809	9.22135	9.23574	8.27354	7.53766	9.88939	8.63432	8.34135	7.48958	8.44947	7.76571	7.11725	7.67161	7.00674	6.74265	7.47309	7.12262	7.23758	7.36722	7.27769
PPP1R3D	mRNA	chr20	59936668	59940297	-	1.31873	8.00165	7.21986	5.17395	7.0015	7.46765	6.02891	4.65616	6.18318	5.149	6.50557	4.42765	6.01213	5.1561	5.20536	5.05045	4.39825	5.09991	4.88293	4.80916	4.93618	5.30651	4.95552
CTSB	mRNA	chr8	11842524	11868229	-	1.31805	16.3289	14.7896	12.9572	15.6256	15.7623	14.2515	12.5693	15.9255	15.9202	13.6455	14.0378	14.6395	13.2763	12.6317	13.0889	12.9858	13.5622	14.4387	12.755	13.5748	13.3722	13.1511
TMEM8A	mRNA	chr16	370773	387113	-	1.31782	13.1667	13.4154	11.5247	12.6647	12.9763	12.692	10.7356	13.3257	12.2744	12.67	11.1951	12.4191	11.4281	10.3987	12.2649	11.1969	10.2195	11.5783	11.0062	10.4959	11.2125	11.3056
TMEM45A	mRNA	chr3	100492619	100577444	+	1.31574	9.39909	9.08154	5.02637	10.7278	8.99222	8.5016	5.89897	6.55739	7.26533	7.11562	6.35667	8.06856	5.35129	5.93717	5.28933	7.19193	6.72757	6.69087	7.88776	6.37894	6.4212	6.18893
ACN9	mRNA	chr7	97116590	97181763	+	1.31503	10.7731	9.90723	7.78482	9.90162	9.89479	9.17323	7.82239	8.97457	8.35317	10.7671	8.0178	9.10471	7.63286	7.55637	7.82965	7.50419	8.03887	9.03315	7.50385	7.38704	8.05674	8.57691
SYNE1	mRNA	chr6	152121684	152637399	-	1.31434	12.3139	14.3946	12.6898	13.7932	14.245	13.3875	12.8884	13.2523	10.3361	12.9926	11.5041	13.4238	10.449	11.8101	12.9023	10.7032	11.0464	10.658	10.136	12.1727	12.3246	13.4499
RPS6KA1	mRNA	chr1	26529758	26575030	+	1.31364	11.6813	12.1919	9.25623	11.9814	12.2743	11.6082	9.48771	11.7985	10.8931	10.803	9.88522	11.0056	9.66348	9.19273	10.2462	9.14218	9.74047	10.246	9.88317	9.43458	9.91457	10.2528
PYCARD	mRNA	chr16	31201486	31202992	-	1.3119	12.915	12.9461	10.4088	13.2701	13.1435	12.4647	9.56854	12.9395	12.797	11.2815	11.2898	12.0789	10.5461	10.1867	10.7685	9.78572	10.5877	11.7954	10.2396	10.8034	10.8674	11.3895
NCKAP1	mRNA	chr2	182924877	183038858	-	1.31097	6.78209	11.1329	8.75673	11.0017	8.9062	9.6906	7.39278	7.23956	9.69157	6.52301	5.97312	8.05122	7.16083	7.67636	8.04461	7.20651	6.67997	8.08531	6.7281	8.66611	7.30071	7.23609
BEST1	mRNA	chr11	61949821	61965515	+	1.3078	7.35141	6.32008	3.76307	6.47183	7.12006	5.13522	5.09864	6.33316	5.2142	6.80947	4.73447	5.70907	4.21393	3.59667	4.28905	4.75405	4.32763	5.59708	4.25076	4.57006	4.81547	4.98871
INSR	mRNA	chr19	7112255	7294000	-	1.3077	10.1517	7.04112	7.18215	9.55696	8.60851	9.00433	7.57952	8.43061	8.03979	8.4339	7.01408	7.40752	7.79684	6.68827	6.67084	7.23266	7.43942	7.65454	7.00521	6.79934	6.4623	6.97081
TNFAIP8L2	mRNA	chr1	151156629	151159749	+	1.30681	10.9845	9.45166	7.94024	10.2508	10.0137	9.26711	6.8715	9.3765	8.84097	8.67092	8.38809	8.41635	7.12115	6.93349	7.56311	6.85329	8.19751	8.50981	8.1648	7.36626	8.61724	8.18858
CALML4	mRNA	chr15	68190705	68206110	-	1.30546	10.53	9.78562	7.98458	10.4838	10.5881	8.87778	8.28769	11.1157	10.0085	9.08577	8.80231	8.36095	8.31909	7.85514	8.10482	7.85635	8.45688	9.15329	8.01036	8.32631	8.40918	8.77684
ATP6AP1	mRNA	chrX	154428632	154436516	+	1.30473	8.92924	9.62584	6.79788	9.29372	9.558	8.01736	6.4626	10.2817	9.05644	7.88128	7.61505	7.95256	7.23383	6.99995	7.43963	6.36871	7.35769	8.17324	7.00914	7.22736	7.28232	6.76871
PLA2G4A	mRNA	chr1	186828900	186988981	+	1.30291	7.91553	7.96979	5.37962	8.13656	8.72442	7.70226	5.37172	7.79015	8.54683	6.56799	5.22846	7.3795	6.25527	5.60609	5.29849	5.03593	5.62681	7.59687	6.37973	5.45906	6.67004	6.75463
SLC16A5	mRNA	chr17	75087727	75106153	+	1.29976	7.54412	7.74169	5.03065	7.50622	7.7222	7.16028	4.82409	8.32231	6.74991	7.06815	5.57883	5.8869	5.90899	5.3126	5.54505	5.73446	5.89936	6.43034	5.60996	5.73114	5.34525	5.02356
LGALSL	mRNA	chr2	64453969	64461383	+	1.29851	5.3905	7.0378	5.12195	9.29095	5.8643	6.84259	5.42754	5.22861	7.90646	4.95754	4.62681	5.38542	5.04574	5.21751	4.67595	5.43149	4.75086	5.30856	4.89235	4.21675	5.35391	5.19446
BCORL1	mRNA	chrX	129981107	130058083	+	1.29751	9.96123	10.0686	7.11318	9.80074	9.09187	8.95128	6.77544	9.43019	8.10423	8.5395	6.96393	8.36754	6.61856	7.38722	7.49997	7.17931	7.15624	8.38198	7.27498	7.66701	7.41143	7.92521
LMO2	mRNA	chr11	33858576	33892289	-	1.29721	9.41441	9.87717	6.81979	8.99178	8.72482	7.47509	5.75833	8.37584	9.11998	6.74624	7.73286	7.2939	6.9237	6.67012	6.63771	5.67389	6.77672	7.18466	6.62465	7.10972	6.31072	7.05895
CYB5R1	mRNA	chr1	202961869	202967280	-	1.2971	9.11707	10.043	7.73191	9.70054	9.54428	8.77673	6.50327	8.29581	8.91159	7.87017	6.91881	8.25124	6.8408	6.89729	7.33704	6.78826	6.78283	8.15373	7.78951	7.57127	7.6161	7.28115
CHST15	mRNA	chr10	124007666	124093690	-	1.29671	13.3186	9.92194	8.20013	9.81029	10.4856	10.7842	7.37734	11.3941	9.92182	10.6169	8.96947	9.49963	8.20135	8.28056	7.71388	9.45506	9.03948	10.6389	7.95517	8.29261	9.10934	9.48117
MAN2A2	mRNA	chr15	90902992	90922585	+	1.29457	12.1104	10.5293	8.60378	10.1038	10.5046	10.1897	8.92671	9.59016	9.29938	10.5109	8.49344	10.1736	8.65026	8.28895	8.434	8.72591	8.39164	9.55453	8.45751	8.57338	8.75723	8.40709
CFLAR	mRNA	chr2	201116104	201172688	+	1.29435	17.4232	16.9588	14.8564	16.3491	16.4232	16.456	14.7203	16.8798	15.5695	16.3721	14.9852	16.0665	14.3637	14.8885	14.5971	14.8267	14.2903	15.2963	14.3198	14.9453	14.8801	15.4186
METTL9	mRNA	chr16	21599476	21657473	+	1.29344	15.5501	15.647	13.576	15.3326	15.9254	15.0273	12.8714	14.8643	14.4568	14.6655	13.2392	15.1322	13.3623	13.2497	13.4469	12.8903	13.4778	14.1923	12.9158	13.403	13.7097	12.9594
MLX	mRNA	chr17	42567060	42573203	+	1.29342	10.652	10.2992	7.59809	10.2334	10.2923	9.5748	7.7617	10.8561	9.38579	9.40234	8.10771	9.01463	8.54914	7.54543	8.13493	7.73875	8.30714	9.09627	8.08563	8.21573	8.37183	8.57852
SLITRK4	mRNA	chrX	143622790	143636097	-	1.29213	9.51501	6.70457	6.04577	8.47931	7.84206	7.96283	4.92835	7.07798	8.82447	5.50265	6.1095	7.51607	5.64275	5.99851	4.81787	4.79891	6.04453	7.45794	6.12576	5.50076	6.1728	5.7687
WBP5	mRNA	chrX	103356445	103358469	+	1.29185	5.62021	8.10798	4.92032	8.15561	5.83191	6.726	4.54243	6.27565	7.62802	6.31854	4.8259	5.73917	5.1734	5.10301	4.47526	4.85889	5.64496	5.87527	6.16255	5.13387	3.98801	4.46956
EMR2	mRNA	chr19	14732393	14778541	-	1.29027	10.498	10.2331	7.09467	9.82356	11.539	9.36807	5.84504	11.1944	9.56645	9.63024	8.62323	8.66533	7.87422	7.65371	7.44958	8.13657	8.22648	9.75781	6.9836	8.72123	7.87627	8.29975
LAMP2	mRNA	chrX	120426148	120469365	-	1.29006	14.795	14.5402	11.7658	13.5381	14.3472	13.5718	11.5894	14.1461	13.4708	13.3764	12.421	13.4325	12.0789	11.5904	11.9172	11.6783	12.5166	13.1281	11.6421	12.0085	11.6975	12.5773
PTPN6	mRNA	chr12	6946577	6961316	+	1.28839	13.6529	14.3919	11.6353	13.7785	13.4287	13.5038	11.1404	14.6112	13.6839	12.9024	12.3541	13.0239	11.4659	11.4824	12.0631	10.1798	11.9828	12.7159	12.3331	11.4338	12.1626	12.6166
PPM1N	mRNA	chr19	45488777	45502510	+	1.28699	6.1666	7.83863	5.84871	6.89278	7.96866	6.95085	5.83036	9.91122	6.2897	6.88068	5.56831	5.99367	5.77733	6.27545	5.59334	6.02792	5.84312	5.50602	5.60892	5.47245	5.585	5.99842
C7orf25	mRNA	chr7	42909273	42912552	-	1.28625	9.91731	8.36356	7.2433	9.1023	9.44066	9.79591	7.31851	9.06414	8.48683	8.46121	7.70627	7.08551	7.55967	6.34538	7.84699	7.3433	7.4375	7.061	7.81955	7.70309	7.55627	7.73297
VIM	mRNA	chr10	17228259	17237593	+	1.28574	15.2212	14.9945	12.9799	15.1589	15.594	15.0066	11.7604	16.0544	14.9982	13.5409	13.6043	14.3347	13.6693	12.9521	12.8413	12.9074	13.3194	13.8515	12.0752	13.162	13.2876	12.9372
IL6R	mRNA	chr1	154405193	154469450	+	1.28377	13.8326	13.0264	9.40826	12.6979	12.7117	12.3428	7.4131	11.7504	12.2639	11.8622	10.5395	11.8812	9.86499	9.2269	10.2982	9.64933	10.2124	11.9163	10.5131	10.3658	10.4595	10.4389
LRRFIP2	mRNA	chr3	37052626	37183689	-	1.28324	12.2476	13.0256	11.1763	12.5546	12.4476	11.4071	10.7051	13.627	12.3338	11.7488	11.1835	11.661	10.9128	10.3927	10.6099	10.5281	10.7606	11.3366	10.76	10.9059	10.1816	10.8963
MRC1	mRNA	chr10	17809363	17911162	+	1.28285	8.41272	4.3527	4.58578	7.81301	8.50645	5.18282	4.36638	7.82788	5.70822	5.13112	4.25422	8.02109	4.70991	4.98626	4.21231	4.35901	4.22914	4.85408	4.95219	4.66496	5.02285	4.60424
FKBP15	mRNA	chr9	113161006	113221396	-	1.28203	14.5326	13.571	11.766	14.0441	14.3087	13.0623	10.9191	14.6786	13.8444	12.6728	12.4899	13.1557	11.4088	11.1762	11.7275	10.5165	12.2525	13.1218	11.5982	12.0327	12.6799	12.5352
GPX1	mRNA	chr3	49357176	49358600	-	1.28137	13.0121	12.6256	9.50165	13.0603	11.9111	12.7828	10.7084	9.38662	13.056	9.91699	10.7472	11.6153	10.2966	9.72577	9.65668	9.29523	10.3199	11.8358	10.2607	9.62712	10.7748	9.62236
FAM160A2	mRNA	chr11	6211334	6234711	-	1.28009	12.1197	11.9372	9.73652	11.6898	12.1212	11.634	9.50209	12.2763	10.6006	10.6194	9.6327	10.3521	10.0268	9.36331	9.86012	9.7437	10.0992	10.6999	9.52017	10.1217	10.0059	9.89736
SLAMF8	mRNA	chr1	159826689	159837492	+	1.27887	9.60627	8.74464	7.1273	6.85058	9.24952	6.43532	6.40419	9.66716	9.90572	7.03175	6.63442	7.73648	6.63289	6.26376	6.33932	6.31656	6.21672	7.87204	6.70849	6.69276	7.2769	7.19012
SNX27	mRNA	chr1	151612038	151699091	+	1.27844	14.6398	13.8564	11.5237	13.8933	13.9139	13.4654	10.4222	13.7326	13.2321	12.8275	11.8126	12.9862	11.1705	11.1537	11.642	11.105	11.9637	13.2009	11.6153	11.5719	12.2284	12.0169
LRRC6	mRNA	chr8	132572072	132675592	-	1.27639	11.4529	7.67807	7.43884	8.20466	7.77484	9.97422	6.49068	7.50738	9.4525	9.22547	7.22425	6.87793	7.63911	6.58217	6.73072	7.83029	7.7403	7.22919	7.77215	7.55251	6.63706	7.10711
GRB2	mRNA	chr17	75318076	75405709	-	1.2757	13.367	13.7133	11.7539	13.3459	13.8798	12.902	10.9674	13.614	13.1651	12.3722	11.9122	12.3617	11.5142	11.2134	11.3979	10.7747	11.1831	12.6861	11.2071	11.6453	11.7164	11.9763
UNC13D	mRNA	chr17	75827227	75844770	-	1.27462	12.4606	12.6099	9.84403	12.3354	12.0515	11.6148	10.3399	12.1907	11.7061	11.3229	10.4555	11.5452	10.2386	9.98678	10.7058	9.38671	10.1223	10.7826	10.0181	10.1905	10.3972	10.6464
PTEN	mRNA	chr10	87863113	87971930	+	1.27241	17.3293	16.7885	14.8903	16.8572	17.0944	16.2547	14.3671	17.0783	15.3888	16.431	14.3849	16.0346	14.7203	14.5727	15.1416	13.6503	14.8181	16.0099	15.2719	14.845	15.1608	15.0965
ACSS2	mRNA	chr20	34872146	34927966	+	1.27069	11.0244	11.0814	8.15414	11.0659	10.8027	9.0549	7.02205	10.7977	10.5083	9.32188	8.3735	9.19472	8.59159	8.33674	8.57805	8.04874	8.98739	9.57929	8.46382	8.25051	8.82915	8.11821
BASP1	mRNA	chr5	17217560	17276834	+	1.26886	9.54553	9.85442	7.08876	10.1481	10.5328	9.17703	7.78828	9.72969	8.02188	9.1469	7.29083	8.95077	8.10024	7.41998	7.52257	7.07822	8.13236	8.92811	7.73546	7.55652	7.04781	8.25091
SMAP2	mRNA	chr1	40344850	40423326	+	1.26839	15.8849	14.9004	12.9198	14.2985	15.4401	15.517	14.6665	15.312	14.2961	15.3659	14.2645	13.6774	13.2467	13.5529	13.071	14.2533	13.9654	14.1822	13.1554	13.0846	13.5874	13.0599
GLIPR2	mRNA	chr9	36136733	36163913	+	1.26742	10.9442	11.4131	9.10554	11.2568	11.3239	10.279	7.80924	10.9638	10.966	9.64541	9.38468	10.7352	8.75192	7.98642	9.0532	8.12007	8.91247	9.62546	8.17136	9.39253	9.51565	9.59032
CCDC125	mRNA	chr5	69280175	69332809	-	1.26741	12.0798	12.7118	10.0505	12.2153	12.6136	12.9859	9.93085	12.3078	11.0428	11.3936	10.1259	11.5011	10.9175	10.0078	10.6173	10.3869	10.2704	10.8931	10.6686	10.2493	10.0168	9.93463
GRN	mRNA	chr17	44345123	44353102	+	1.26655	15.9741	15.9157	13.6643	14.7427	16.0588	15.4687	11.575	16.1817	15.6472	15.4769	14.4059	15.3991	13.7688	12.8157	12.6682	13.2409	14.0579	15.038	12.935	13.784	13.9624	13.572
MICAL1	mRNA	chr6	109444062	109465968	-	1.26638	7.17633	7.6009	5.29955	6.94516	7.81917	7.14597	5.49433	7.0692	6.50872	6.69572	5.49084	5.57271	5.73372	5.53634	5.53809	4.94886	5.61318	6.02682	5.49664	5.13977	5.1821	5.8304
COLGALT1	mRNA	chr19	17555651	17583157	+	1.26579	10.8587	10.4041	8.80449	10.7744	11.2005	10.3157	8.72352	10.5812	9.83119	9.79962	9.11027	9.52408	9.09552	8.65057	8.78246	7.7531	8.93624	9.58771	8.55034	8.52618	9.2159	8.6304
NRBF2	mRNA	chr10	63133247	63155026	+	1.2657	10.3692	9.70078	8.29482	9.47602	10.1661	9.61882	8.23539	9.57495	8.94031	9.37999	7.76869	8.79345	8.12618	7.58827	7.81634	7.84058	7.72814	8.97272	7.79737	8.72543	7.67863	8.48349
CHI3L1	mRNA	chr1	203178931	203186794	-	1.2638	7.05091	7.4342	4.23177	4.92452	5.28183	6.07666	5.38994	6.94841	7.07862	6.36771	4.76601	5.96724	4.51585	5.273	4.42405	5.07978	3.69367	5.73181	3.95202	4.60909	4.55348	5.20991
IFITM2	mRNA	chr11	307631	309410	+	1.2638	18.0494	18.1229	15.5319	17.4733	18.1325	17.6351	15.5214	17.6091	17.075	18.1504	17.169	17.165	15.8775	15.6718	15.8313	15.2367	15.9247	16.8127	15.3252	15.5623	15.2068	17.0126
PTTG1IP	mRNA	chr21	44849585	44873903	-	1.26215	13.2019	12.9374	9.62944	12.8185	12.622	12.0964	9.32932	12.9419	12.9423	11.2567	10.2665	11.853	10.1127	9.71569	10.0845	9.89522	10.5776	11.9605	11.1886	11.357	10.4793	11.0946
CAB39	mRNA	chr2	230712842	230821075	+	1.26179	15.0054	15.0725	12.3496	14.9529	14.831	14.4251	12.1967	15.0578	13.4437	13.8862	12.7983	13.9247	12.4059	12.4451	12.6685	12.3153	12.9387	13.5257	12.6365	12.4763	13.0496	13.1393
RXRA	mRNA	chr9	134317098	134440585	+	1.26161	10.1736	8.90592	6.74451	9.08734	9.63655	7.90095	6.84423	9.55431	8.52356	8.16302	7.81229	8.19689	7.21677	7.12069	6.85056	7.45596	7.22773	8.14406	6.61845	6.80785	6.80621	7.24405
JAK2	mRNA	chr9	4985033	5128183	+	1.25847	13.2719	13.6146	11.3353	12.3971	13.0388	12.7499	10.7099	12.0406	12.6248	12.305	12.5852	12.2276	10.4353	10.1403	10.5882	9.77008	11.1549	11.9677	10.9606	10.5753	10.9966	12.4021
SLC40A1	mRNA	chr2	189560579	189583758	-	1.25811	13.0071	13.6345	10.4004	13.6241	13.4352	13.029	10.7262	11.1297	12.115	11.8398	11.1469	13.0099	10.5007	10.3438	10.1535	10.3859	10.2326	12.2989	11.5985	10.2779	11.4504	11.0329
KLHL8	mRNA	chr4	87160103	87220608	-	1.25797	14.3977	12.4595	11.0335	13.4618	13.7854	13.4615	11.089	12.2443	11.5812	12.736	11.0998	12.0285	10.746	11.0787	11.3998	11.3492	11.3323	12.2968	11.265	10.849	11.3712	11.5878
LAMC1	mRNA	chr1	183023460	183145592	+	1.25768	7.38829	7.13318	5.31945	8.11097	7.31267	7.91952	6.14391	7.32143	6.59229	7.35326	5.25799	6.65303	5.51951	5.15055	5.58554	5.12003	6.25046	6.85525	6.42116	4.78315	5.81321	6.21188
FAM20C	mRNA	chr7	192969	260774	+	1.25714	6.28899	5.93074	4.60432	5.6915	6.1526	4.4798	3.64329	7.25695	6.00918	4.58846	4.05343	5.00889	4.08008	3.87645	3.58697	4.02553	4.78047	4.11276	4.06055	4.24436	4.49609	4.16376
PIK3CB	mRNA	chr3	138652698	138834938	-	1.25611	14.3884	14.4213	11.9747	14.7919	14.1399	13.9333	11.0017	14.1296	12.9646	13.3759	11.8455	12.6403	11.7606	11.7672	12.2334	12.7353	12.206	12.7616	12.3401	12.1032	12.4633	12.2155
RAB11FIP1	mRNA	chr8	37858618	37899497	-	1.25491	11.0883	10.2794	10.3536	10.5295	9.97525	9.57648	9.16226	10.2975	10.2516	9.83443	8.59672	9.41914	9.00264	9.07888	8.41975	7.39051	8.67831	9.8359	8.41745	9.87025	8.41567	9.43397
MAML3	mRNA	chr4	139716392	140154184	-	1.25446	9.98804	9.10928	6.83094	8.98449	10.0305	9.12216	6.08062	6.42453	7.75671	8.17281	7.01427	7.56696	7.21371	6.44044	6.78565	7.26012	6.91629	7.82136	6.71441	6.90787	7.1388	6.16669
RHD	mRNA	chr1	25272490	25330445	+	1.25325	4.7183	6.43154	4.87774	8.05129	5.36991	6.26004	5.89364	5.18645	8.34131	4.72379	4.60788	5.24924	4.73742	4.34677	4.66323	4.50824	4.68069	5.41562	5.11588	4.57797	4.63516	4.24772
RTN4	mRNA	chr2	54972189	55112621	-	1.25266	15.0903	14.8602	13.4718	15.1625	15.0461	13.9816	12.0768	15.3554	14.4958	13.8742	13.1495	14.079	13.0789	12.8688	12.7676	12.1309	12.9063	13.7101	12.6624	13.0235	13.1833	13.5055
MCU	mRNA	chr10	72692131	72887694	+	1.25013	12.6093	13.3114	10.7046	13.3867	12.9472	13.1433	10.8487	12.6131	12.5879	11.5939	10.9138	11.6995	11.1393	10.926	11.3752	10.6331	10.8137	11.5492	11.1109	10.689	11.5139	11.1304
TIMP1	mRNA	chrX	47582291	47586791	+	1.24829	16.758	16.1753	13.6999	16.5318	16.1821	15.567	12.6234	17.241	16.0477	13.4138	14.4647	14.7688	14.2272	13.9152	13.1328	14.334	14.4725	15.2625	14.0214	14.0185	13.6716	13.8192
HK2	mRNA	chr2	74832655	74893359	+	1.24818	8.63859	8.49035	6.2814	8.87529	8.26544	8.21561	6.17352	8.30164	8.7647	7.49716	6.64493	7.52049	6.52647	5.95643	6.93996	5.58481	6.66081	7.66736	6.2753	6.77496	7.06967	6.80508
MGST2	mRNA	chr4	139665768	139740745	+	1.24782	10.3097	8.48546	7.15704	10.143	9.27709	8.17104	5.78546	7.78761	8.93779	6.73693	7.49513	8.16731	6.37634	6.77918	7.05229	5.92814	6.77479	8.1496	7.16425	6.47884	7.18817	6.82144
AKIRIN2	mRNA	chr6	87674860	87702267	-	1.24757	13.5943	13.462	11.6693	13.1881	13.2652	12.8184	11.8659	13.2013	12.3707	12.4734	11.8952	12.7374	11.2278	11.195	11.4991	10.595	11.0297	12.3144	11.0439	11.8836	11.5306	11.5679
SLC12A9	mRNA	chr7	100826820	100867012	+	1.24627	8.79285	9.11949	6.30418	8.41753	8.84038	7.64921	6.02798	7.65988	8.03655	6.99002	6.29773	7.70832	6.63006	6.15339	6.62788	6.20741	6.88482	6.61154	6.19837	6.46044	6.51065	6.15987
ABTB1	mRNA	chr3	127672935	127680926	+	1.24486	11.0027	9.76661	7.95236	9.02158	10.5124	10.9251	8.3943	9.46309	8.77525	10.0058	7.97807	8.98126	8.39409	8.30567	8.0946	8.31141	8.63227	8.57373	8.17228	8.33183	8.02836	8.24115
NEK6	mRNA	chr9	124257606	124353307	+	1.24198	9.54558	9.97764	7.35801	10.6594	10.4502	9.41504	7.62884	9.54487	8.46872	8.30948	7.34788	9.13713	7.6882	7.33057	8.12113	7.22896	8.03947	8.98158	7.71635	7.3994	7.90729	7.82752
NHSL2	mRNA	chrX	71911088	72143574	+	1.2411	9.73101	8.01804	6.06166	9.31854	9.09988	8.99082	6.55628	8.07828	8.57422	8.06475	7.30063	8.01652	5.35011	6.59335	6.67686	5.07511	7.23636	8.65987	6.57504	6.62515	7.63356	8.35637
DNAJC13	mRNA	chr3	132417526	132539032	+	1.24014	12.5691	12.6923	10.0776	11.9675	12.0989	10.9228	9.72377	11.1813	11.4076	11.404	10.5109	10.9826	9.67268	9.61235	9.98321	9.17133	9.9057	10.9864	10.1596	10.0544	10.428	10.5047
CLHC1	mRNA	chr2	55172551	55232563	-	1.23893	9.75466	8.8807	8.06258	8.00449	7.83418	8.55915	6.95531	7.1691	7.22523	8.80413	6.48894	7.45891	7.07775	6.19231	6.83819	6.21523	7.14961	6.43236	6.9782	7.49513	7.37898	6.9266
CD24	mRNA	chrY	18990640	18992819	-	1.2377	6.26631	9.50832	6.3157	8.59907	8.75098	8.55991	6.94377	9.06841	6.58401	7.92897	5.89991	6.78898	6.66584	6.5697	6.48097	6.47809	5.99804	6.79598	7.14701	6.99476	6.35842	7.20044
IRS2	mRNA	chr13	109753837	109786568	-	1.23724	13.0611	10.1009	7.97622	9.93327	11.372	11.3995	10.076	10.4677	8.82872	9.7369	9.16186	10.1386	9.53378	8.81605	9.3045	9.36202	9.41747	9.50802	8.45368	8.61353	8.56903	7.81722
EXOSC4	mRNA	chr8	144078619	144080648	+	1.2351	8.54166	8.87526	6.92521	8.95777	8.8618	7.6721	6.98546	8.90664	7.34651	9.12696	6.69185	8.28884	7.04297	6.52795	6.77605	7.00211	6.77304	6.88099	7.1016	7.06498	6.67154	6.99616
SYK	mRNA	chr9	90801730	90898560	+	1.23475	8.61858	8.8824	6.61804	8.89139	9.30404	8.42844	6.92549	8.93736	8.19659	8.53085	7.33848	7.69782	6.83023	6.88237	6.69559	6.10566	7.27118	8.16919	7.07258	6.36966	7.35858	7.39146
SIAH2	mRNA	chr3	150741123	150763477	-	1.2344	10.152	11.031	8.80287	10.8046	10.4987	10.7399	10.8314	11.1361	10.5912	8.50145	9.20861	10.7956	8.59849	9.20899	9.04063	8.066	8.60401	9.21375	8.63483	9.1691	9.3192	9.03495
TMEM165	mRNA	chr4	55395923	55426175	+	1.23414	11.6878	12.2969	9.67599	11.7775	12.1044	11.2756	9.6525	11.6855	11.0502	11.2925	10.0324	10.9636	9.74268	9.73114	9.64062	10.4238	9.85444	10.638	9.66198	9.48238	9.92721	10.0908
CIDEB	mRNA	chr14	24305096	24311449	-	1.23203	12.8706	11.4488	10.3325	12.2922	12.3411	11.5338	9.62232	11.9794	11.4364	11.0081	10.2855	11.068	9.73234	9.587	10.822	9.04834	10.6515	11.171	9.4987	9.83927	11.3143	10.036
TUBA4A	mRNA	chr2	219249711	219278170	-	1.23184	14.8333	14.8778	12.3814	15.0671	14.6211	14.7106	13.7941	13.7565	14.0608	14.0676	12.7941	14.0338	12.5368	12.6714	12.6338	12.4321	12.7034	13.6393	13.3122	12.3868	13.0866	13.5921
PPAP2B	mRNA	chr1	56494747	56645301	-	1.23153	6.60197	6.08533	4.65442	7.26885	6.47082	6.17163	6.41538	9.72199	5.84693	5.86268	5.29317	5.57897	5.18651	5.30924	4.79058	4.71181	6.03933	5.43541	4.5125	5.42751	5.7858	5.27077
SLC2A3	mRNA	chr12	7919228	7936296	-	1.23125	15.9001	16.8063	13.9562	16.0717	16.5701	15.6576	13.6602	17.0235	15.5343	15.1256	14.4049	15.6426	14.3156	13.7799	14.0864	13.6275	14.3992	15.0542	14.0803	14.3414	14.6824	14.3773
RBPJ	mRNA	chr4	26163455	26435130	+	1.23093	11.9495	11.7202	9.37633	11.274	11.5614	10.1692	9.17774	11.7234	11.1094	10.672	9.38533	10.7062	9.95012	8.56069	8.75292	10.3093	8.93245	10.7904	8.89351	9.21615	10.0433	10.1683
C17orf62	mRNA	chr17	82442587	82450831	-	1.23068	9.92856	10.5156	8.49023	10.1072	10.1767	9.26074	7.58036	9.12318	9.49379	10.0036	8.78115	9.56565	7.56982	7.75967	8.00399	7.71371	8.17285	8.37477	8.3327	7.7214	8.29051	8.5615
ST3GAL4	mRNA	chr11	126355645	126440857	+	1.22798	7.77749	8.39471	5.67658	6.79502	7.93028	6.46547	5.98263	6.12671	6.54726	7.00822	5.75085	7.11049	5.44179	5.81938	6.23037	4.28227	5.28332	5.82582	4.99409	5.42124	5.90444	5.64539
SPPL2A	mRNA	chr15	50707309	50765808	-	1.2255	14.1294	15.2125	13.5957	14.4021	14.9536	13.4645	13.5102	15.1408	13.5564	13.5143	13.4835	12.9334	12.7229	13.0727	12.9944	12.9254	12.8687	12.9746	12.3355	13.1231	12.5195	13.1155
GPD2	mRNA	chr2	156435290	156613735	+	1.22512	11.3725	12.2097	9.83104	12.1244	11.6334	10.8706	9.28946	11.2496	11.7896	10.8198	9.9068	11.2289	8.88883	9.36851	9.89523	8.89781	9.4905	10.6593	9.91474	9.44334	10.2995	10.7331
ARL8A	mRNA	chr1	202132849	202144743	-	1.22302	12.2679	12.6452	10.7429	11.9208	12.566	11.2778	9.88456	12.9554	11.0549	11.2091	10.7815	11.0345	10.8148	10.8482	10.3911	10.2468	10.0131	10.2667	9.77183	10.735	10.1546	10.0953
ROGDI	mRNA	chr16	4796968	4802950	-	1.2213	5.29987	7.08487	3.47908	7.57188	7.07887	5.5994	4.05961	6.23894	5.98913	5.42315	4.94488	5.45419	4.48816	4.24978	4.51394	3.79286	4.31716	5.18432	4.28213	4.49798	4.47894	4.52973
AURKA	mRNA	chr20	56369389	56392337	-	1.22105	8.65479	8.26338	6.53083	9.49422	8.93367	8.29648	8.10435	10.505	8.42746	8.59859	7.07723	9.7636	7.36943	5.82083	6.60958	6.40597	7.46899	7.75043	7.36593	7.1039	7.03966	8.54237
LDHA	mRNA	chr11	18394388	18408425	+	1.22046	15.7565	16.7299	13.8935	16.8409	16.6321	15.447	13.9434	17.0196	15.5791	15.7108	14.3591	16.3728	14.7198	13.7924	14.2386	14.4082	14.2493	14.5035	13.8277	14.4314	14.2484	15.2667
HAL	mRNA	chr12	95972662	95996365	-	1.21993	11.014	7.44706	6.19886	8.68826	8.72305	9.38041	6.41951	7.29994	5.89849	8.50386	6.89039	7.66985	6.19126	6.39011	6.04309	6.31129	6.6353	7.8525	6.57609	6.28956	7.01679	6.98281
GP5	mRNA	chr3	194394821	194399266	-	1.21876	4.85279	7.39899	4.2434	8.56247	6.11236	7.65709	4.13406	4.8048	8.04256	5.61684	5.05875	5.71572	4.24942	4.4643	4.95851	4.75429	4.70806	5.19086	5.67389	4.26135	5.44977	4.6004
CDK5	mRNA	chr7	151053812	151058530	-	1.21721	9.8737	10.513	8.49941	10.6658	11.1814	9.84356	8.26141	10.2081	10.6473	9.19222	8.53622	10.1629	8.1854	7.91366	8.69429	7.19662	8.67729	9.32063	8.49461	8.52784	9.0241	9.32287
TDRD7	mRNA	chr9	97411950	97496125	+	1.21633	10.9171	13.0542	9.72515	10.3378	10.6452	10.0601	9.28656	10.8993	10.0963	10.9064	11.0752	8.86205	8.27439	9.3697	8.76953	9.20813	9.06036	9.89911	8.66593	9.76037	9.16715	10.4058
APH1B	mRNA	chr15	63277550	63309126	+	1.21616	11.424	11.1208	9.49069	11.4154	11.7883	11.3852	9.48196	11.623	10.3221	10.6882	9.96055	9.69048	9.29242	9.44622	9.30654	10.1248	9.78806	10.1135	9.47581	9.61232	9.29066	9.79249
KIF13A	mRNA	chr6	17759183	17987623	-	1.21601	11.6348	11.3173	8.70018	10.9073	11.7657	10.926	8.51703	10.6395	10.6984	10.4282	8.53905	10.0397	9.45881	9.11819	8.87137	8.86895	9.85473	10.3085	9.06798	9.31272	9.05482	9.55422
PPP1R10	mRNA	chr6	30600400	30618612	-	1.21573	14.1639	12.8747	11.1888	13.5189	12.6789	13.5238	11.4487	12.566	12.2681	13.7863	10.8463	12.2488	10.1628	10.8058	11.5619	11.143	11.459	13.0718	12.0832	11.0534	12.0753	12.5217
AP5B1	mRNA	chr11	65775893	65780351	-	1.21554	8.62923	8.61872	6.65733	7.49246	7.76066	7.80481	5.32031	7.37517	7.47404	8.62229	6.95083	7.0808	6.14935	6.0674	5.81635	6.37678	6.03096	6.92411	5.82399	6.50025	6.16869	6.42997
FAS	mRNA	chr10	88969796	89015785	+	1.21339	14.8602	15.6215	11.9572	13.557	14.4977	13.3784	13.1365	14.8078	14.4381	14.5847	13.8145	13.901	12.2671	12.8139	11.9764	11.6413	12.9031	13.2522	10.9923	13.756	13.0773	14.0512
PCMT1	mRNA	chr6	149749443	149811421	+	1.21271	12.9784	13.016	10.8753	12.4822	12.8738	12.4268	10.4202	12.8283	12.285	12.0648	10.9789	11.9439	10.4293	10.4182	10.7451	10.5288	10.9505	11.8533	11.0564	10.919	11.2946	11.0304
TANGO2	mRNA	chr22	20017014	20065926	+	1.21083	10.7193	11.0786	8.54973	11.2199	10.6982	10.5712	9.98244	10.571	11.2929	9.68841	9.156	10.9525	9.21311	8.69209	9.02939	9.11235	8.88847	9.64286	8.75644	8.91624	9.29434	9.06259
LRPAP1	mRNA	chr4	3503597	3532559	-	1.21029	13.1779	12.7379	10.8021	12.7416	13.4565	12.0401	10.8723	12.2209	12.1553	12.3429	11.0258	12.024	11.1538	10.6105	10.9748	10.6572	11.0913	11.4366	10.3544	11.3146	10.8815	11.0089
OR52K2	mRNA	chr11	4449295	4450361	+	1.20997	8.65936	8.29933	5.70111	5.72931	5.89865	5.77745	4.33921	6.74713	6.70092	7.90491	5.93295	5.51496	5.26572	4.9611	4.96919	4.79292	5.02025	7.05534	5.18515	5.07467	4.76035	5.85656
ECE1	mRNA	chr1	21217247	21345541	-	1.20927	12.3184	13.2218	9.99936	11.9404	12.736	11.8271	9.69857	13.5843	11.9605	11.428	11.4739	11.5702	10.4108	10.5829	10.2634	10.9612	10.0481	11.2055	10.0087	10.2163	10.6192	10.5859
FILIP1L	mRNA	chr3	99830141	100114513	-	1.20876	4.98471	6.27105	5.04019	7.02785	5.06416	5.58717	5.78064	7.22673	6.15939	5.22	4.58388	3.97174	5.19086	4.54032	4.17798	5.08284	4.71877	4.69184	4.46334	4.33414	5.06775	4.70575
GSTT1	mRNA	chr22_KI270879v1_alt	270308	278855	-	1.20457	5.93348	7.06497	4.76007	4.49678	4.66716	5.0222	4.2011	4.19209	7.08848	7.36564	4.12962	4.21419	3.55499	4.30977	4.0643	5.0338	4.58565	4.15933	3.59245	3.84121	5.78667	4.02354
CNGA4	mRNA	chr11	6234765	6244479	+	1.20413	7.07909	5.86404	4.6013	5.59287	6.63402	5.42121	4.97567	5.88344	4.80789	6.42987	4.58951	4.56189	4.45321	4.79945	4.35884	4.19219	4.87094	4.84831	4.49882	4.32578	4.59264	4.20609
UBE2H	mRNA	chr7	129830732	129952960	-	1.20368	14.2089	15.0357	12.876	14.9078	14.8528	14.475	13.8535	14.9861	14.1016	14.1074	12.4211	14.1759	13.3471	12.8503	13.1503	12.5767	12.7555	13.1666	13.4654	13.4261	13.3763	12.93
GSR	mRNA	chr8	30678063	30727969	-	1.20337	12.7835	13.7735	11.9804	13.8697	14.0526	13.6001	11.2972	13.3376	13.154	12.1565	11.8377	12.7433	11.4997	11.503	11.8512	11.325	11.9157	12.1116	11.702	11.5373	11.7132	11.8259
CDKN3	mRNA	chr14	54396955	54420218	+	1.2021	7.18042	7.64614	5.62393	9.46225	8.19019	8.42661	8.04826	10.1701	8.58705	9.01207	6.1728	10.6364	6.49638	5.99833	7.03226	6.89992	6.41694	7.09184	7.49937	6.16948	5.80607	8.17145
MARCO	mRNA	chr2	118942166	118994660	+	1.20169	7.1484	5.83527	4.64688	6.61997	6.64542	5.50711	4.84659	9.05021	7.59509	5.64359	5.2431	5.45721	5.21949	5.3662	5.07625	4.94145	5.06697	5.15701	4.75907	5.3932	4.54462	5.60137
S100P	mRNA	chr4	6693069	6697170	+	1.20141	6.44544	6.41224	4.86195	7.09174	5.77522	5.91452	4.52392	8.58005	5.15098	5.85868	5.3014	5.74008	4.66408	4.99952	4.50356	5.16836	4.19636	5.29579	4.47886	5.21515	4.90303	3.85463
PLEK	mRNA	chr2	68365173	68397453	+	1.2014	15.1029	16.0846	13.5583	14.8498	15.0094	14.3279	11.8179	15.5449	15.3689	13.7709	13.7045	15.1656	12.4253	12.604	12.6054	11.1269	13.1462	15.0852	12.5218	13.3868	13.704	14.63
ATP6V1A	mRNA	chr3	113746817	113812058	+	1.19963	6.77796	6.5237	3.98111	6.94694	6.63695	6.00467	3.882	6.09488	6.54547	5.50492	4.41053	6.34158	4.50741	4.02647	3.84011	4.31952	4.58032	5.90089	4.65028	4.19199	4.67935	4.83438
DCTN2	mRNA	chr12	57530102	57547331	-	1.19865	10.7267	11.2308	8.44533	11.1653	11.1329	10.7751	9.11119	11.7522	10.8408	10.0981	8.84255	10.395	9.0281	8.72792	9.09211	8.96482	9.30039	9.8932	9.12605	9.121	9.9264	9.5327
EHD2	mRNA	chr19	47713344	47743134	+	1.19597	3.76034	6.89547	3.4034	7.74118	5.18083	6.81305	4.41878	4.81797	7.40236	4.35833	4.06022	4.0853	5.04649	3.79837	4.0237	3.57146	3.97107	5.1587	4.63586	4.48822	4.57183	3.9872
ARL4A	mRNA	chr7	12686827	12690934	+	1.19475	12.3897	10.3197	10.9669	11.8853	12.3409	10.9964	10.9066	12.6444	11.2953	10.4029	10.678	11.3334	10.3319	10.0964	9.77564	9.56379	9.85618	10.2232	9.53827	10.4806	10.3443	10.4188
TBC1D14	mRNA	chr4	6909242	7033118	+	1.19431	15.5258	14.4509	12.5364	14.5719	14.9284	14.0532	12.3898	14.8131	13.4001	13.9067	12.6539	13.8951	12.4735	12.494	13.0207	12.2722	13.1251	13.2712	12.91	12.3585	12.9611	12.9246
GGH	mRNA	chr8	63015079	63039171	-	1.19409	6.43523	5.73737	3.94677	7.62786	5.47688	6.47241	3.72505	7.59302	6.54841	6.33329	4.33311	7.69258	3.75243	4.17423	4.71081	4.14692	4.3521	5.55387	4.94093	4.347	4.17528	5.36717
DNASE1L1	mRNA	chrX	154401238	154412112	-	1.19066	7.87925	8.06341	5.78911	7.31764	8.24659	6.61284	5.75835	8.72807	7.63106	6.9545	6.4204	6.34509	6.09044	5.8728	5.6369	6.0411	6.02541	6.50883	5.97377	6.19904	6.53554	5.63975
MBOAT1	mRNA	chr6	20100704	20212439	-	1.18986	14.2306	13.4099	11.685	13.6389	13.9105	13.1487	9.84085	13.3141	13.0049	12.2057	11.8691	12.4456	11.5968	11.393	10.8562	10.8576	11.529	12.7473	10.8893	11.5412	12.3015	11.7619
CCNJL	mRNA	chr5	160251652	160345396	-	1.18884	7.16593	6.61744	4.0588	6.2541	6.63543	6.70832	4.82139	5.73146	5.08986	6.46598	4.69534	6.99113	4.80182	5.12829	4.50868	4.33727	4.16681	5.54024	4.69404	4.16064	3.91242	4.2557
IRAK2	mRNA	chr3	10164865	10243743	+	1.18825	6.98087	9.64555	5.70362	8.46564	7.39464	8.29621	7.42963	11.1634	7.8298	8.38212	5.82275	6.61534	7.06802	7.28693	7.01353	6.99027	6.22215	7.61925	7.43262	6.66876	7.23923	7.31191
SLC1A5	mRNA	chr19	46774883	46788594	-	1.18814	9.05917	7.43502	6.43888	9.3157	8.36368	7.42715	7.35008	10.2884	9.16252	7.30302	6.90081	9.09959	7.01429	6.49477	6.57912	5.82872	6.88942	7.95209	6.33799	6.76857	6.79836	7.65097
ATP6V0C	mRNA	chr16	2513726	2520223	+	1.18725	14.4543	14.6671	12.9883	14.5603	15.1653	14.2346	13.4478	14.7212	14.0212	13.6722	13.3377	14.2125	13.0987	13.0364	12.8671	12.693	12.8355	13.467	12.1121	12.9384	12.8184	12.6549
LAMTOR5	mRNA	chr1	110401249	110407942	-	1.1867	12.382	12.8071	11.0563	12.4769	12.9423	11.4985	11.8023	12.7923	11.7186	11.7497	11.4732	12.0447	11.0413	10.5157	10.8218	10.399	10.6878	11.0904	10.2991	10.9972	10.8612	10.9992
RNASE6	mRNA	chr14	20781051	20782467	+	1.18544	14.0935	11.858	10.9506	13.4154	12.5204	13.0692	12.6053	11.1969	10.725	12.7521	11.353	12.2054	10.2511	11.0106	10.4595	9.4301	11.4419	12.7817	11.2198	11.1089	11.2786	11.0578
ARHGEF11	mRNA	chr1	156934840	157045370	-	1.18543	8.82049	7.54347	4.91532	7.46331	7.59087	6.64727	4.79468	7.83732	7.48707	6.58009	6.42624	6.16482	5.65834	5.1351	4.90988	5.20253	5.83133	7.07527	5.40868	5.5082	6.03664	6.03364
PXK	mRNA	chr3	58332880	58426021	+	1.18444	15.4157	15.2605	13.0192	15.2749	15.3566	15.2867	13.8635	15.1123	14.1914	14.7998	13.1679	14.4629	13.4656	13.8544	13.367	12.8384	13.9873	14.3182	13.6973	13.0916	13.3341	13.2985
YIF1B	mRNA	chr19	38303560	38315966	-	1.18378	10.3072	11.2272	8.76409	11.5925	11.0619	10.6694	9.05838	10.4272	11.9831	9.02344	9.27976	10.2806	9.15805	9.48234	9.42498	8.00792	9.25837	9.8046	9.07995	9.06778	9.17828	8.7092
SAMD14	mRNA	chr17	50110040	50129882	-	1.18334	3.82108	6.73284	3.47298	7.93113	4.23512	5.83061	3.70808	3.67301	7.35179	3.3062	4.22287	4.38088	3.85535	3.60189	3.59169	3.27764	3.51985	4.58362	3.95055	3.3774	4.1579	3.35569
SLC6A9	mRNA	chr1	43991500	44031467	-	1.18243	6.45608	7.55825	5.55138	6.66295	6.3311	7.27461	7.17105	8.47387	8.46086	7.10809	5.84388	8.15216	5.44411	6.19752	5.43255	5.79268	5.513	5.89625	5.79894	5.42633	5.55327	6.01804
STON2	mRNA	chr14	81260650	81427404	-	1.18167	7.72634	9.94096	6.37496	10.8568	8.46673	9.16294	7.52304	5.81354	9.97368	6.84482	7.61275	7.16996	6.9899	6.70714	6.0874	6.81486	6.76465	8.39366	7.84969	6.57067	6.98016	7.09963
ZNF106	mRNA	chr15	42412823	42491138	-	1.18007	13.0953	12.6105	10.7504	12.4559	12.7914	12.0702	10.0827	12.2558	11.5177	11.3372	10.6376	12.0614	10.4052	10.4348	10.7001	9.70318	10.8422	11.3301	10.3271	10.7042	10.8091	10.6446
C9orf84	mRNA	chr9	111686173	111795008	-	1.1797	8.09316	7.46869	4.57837	6.75081	6.57747	5.09448	4.18583	6.18187	5.39629	6.46611	4.15287	5.32864	5.42662	5.74961	4.54465	3.99445	4.91054	5.70399	4.48672	4.42003	5.18659	4.8906
GABARAPL2	mRNA	chr16	75566351	75577881	+	1.17934	12.4773	13.4418	11.1403	12.7041	13.1725	12.6706	12.3438	13.7107	12.6939	11.4428	11.2811	12.6651	11.3468	11.561	11.3413	10.9123	11.0135	11.7442	11.1751	11.0955	11.4835	11.1859
ORMDL2	mRNA	chr12	55817919	55821879	+	1.17848	10.6564	11.4021	8.87583	11.4993	11.1015	10.3958	9.436	11.9371	11.1185	10.7476	10.1021	10.3985	9.0415	8.98664	9.69534	8.70826	9.4125	9.99206	9.56254	8.85374	9.84549	9.86391
E2F3	mRNA	chr6	20401906	20493714	+	1.17765	10.3391	9.86322	7.39422	10.0388	10.1337	9.64602	7.8668	9.27685	8.73514	9.8081	8.23654	8.95066	8.4582	7.46966	7.74666	8.46822	7.9403	8.65564	8.02799	7.54528	7.691	8.40048
CAMKK2	mRNA	chr12	121237692	121298308	-	1.1763	9.06447	9.45723	7.39131	8.9034	9.11833	8.44611	6.18016	9.02714	8.40439	8.51956	7.69585	7.77565	6.7875	6.57028	6.88436	6.82208	7.38875	7.95913	6.97821	7.4055	7.67284	7.35882
SLC31A2	mRNA	chr9	113150942	113164142	+	1.17515	11.868	9.59793	9.22404	10.0939	10.537	9.0091	7.21513	10.9713	10.2991	8.62443	10.3224	8.61207	8.28897	8.49605	7.79723	8.08283	8.09472	8.92177	7.23998	9.41668	8.72414	8.82925
SORL1	mRNA	chr11	121452203	121633762	+	1.17511	16.5418	14.8561	12.6125	14.6888	15.1828	14.5934	11.1625	13.7067	13.0441	13.8186	12.0535	13.6916	13.0273	13.1048	12.9278	12.9822	12.715	13.0319	12.7147	12.7484	12.8747	12.2753
RGS18	mRNA	chr1	192158457	192185815	+	1.17447	15.9712	16.9065	15.2862	17.6762	16.624	17.0602	15.2739	14.803	16.1638	16.2617	15.2753	15.1414	14.5273	14.5355	14.2977	15.4993	14.2035	16.1045	16.6375	14.215	14.6593	15.2421
FCGR2A	mRNA	chr1	161505415	161524013	+	1.17414	18.3956	18.0535	15.2687	17.6418	17.9409	17.3434	14.0002	17.6404	17.4409	17.6037	16.6798	17.4818	15.4272	15.8015	15.114	14.9308	15.7925	17.3385	15.0906	15.9777	15.4548	16.4161
MSRB3	mRNA	chr12	65278643	65466907	+	1.17357	6.53399	7.2907	5.03305	6.28311	6.20331	6.30041	5.162	5.86498	6.92024	5.98972	4.75792	5.69691	4.85294	5.42584	4.9626	4.24809	4.65085	5.87165	5.25608	4.56524	4.68036	4.84647
CARD17	mRNA	chr11	105092469	105101431	-	1.17243	9.93418	11.8856	7.10614	7.87029	9.54745	7.38198	7.39073	9.15563	9.78829	9.55424	7.9459	8.82909	7.21812	7.40216	7.32198	7.01541	6.99255	9.33576	7.22869	7.31012	7.50268	9.36578
SNX3	mRNA	chr6	108211222	108261260	-	1.17161	9.94768	10.84	8.52011	10.1913	10.4036	9.55224	8.47628	10.0353	9.71626	9.24007	8.85033	9.85915	8.73647	8.18568	8.54463	8.20857	8.20299	8.73942	8.16522	8.07497	8.16568	8.51512
CMTM4	mRNA	chr16	66614750	66696707	-	1.16943	7.72051	7.00682	5.79956	7.77163	7.73705	6.93015	5.72204	6.96804	6.41269	6.4004	5.13496	5.8827	6.19055	5.37992	6.11566	5.54408	5.8463	6.33751	5.51213	5.58448	5.475	5.12621
IFITM3	mRNA	chr11	319669	321340	-	1.16911	19.0411	19.1942	16.9346	18.4108	19.1044	18.5684	16.449	18.7597	18.2349	19.0506	18.5595	18.1255	16.7669	16.9874	16.9156	16.5121	16.9707	17.7286	16.3386	17.0019	16.4731	18.088
PCNX	mRNA	chr14	70907405	71115382	+	1.16799	13.6754	12.9528	11.159	11.9566	12.9635	12.6596	11.5682	12.9618	11.4434	12.9989	10.9752	11.942	10.9692	11.6658	11.2524	11.1881	11.1901	11.2557	10.9992	11.3755	11.0933	11.2849
AIG1	mRNA	chr6	143059363	143340304	+	1.16666	10.6561	12.9876	10.2705	13.2241	11.0872	12.3223	10.2897	11.1724	12.8249	10.7602	9.62038	10.6627	10.4502	10.3951	9.85243	10.3649	10.2181	10.9395	10.9886	9.96568	10.9244	10.3319
IPMK	mRNA	chr10	58191517	58267934	-	1.16514	12.4069	11.8235	9.98543	11.4219	11.9364	11.2843	10.0047	11.5019	10.8427	10.878	9.88357	11.046	9.02548	9.2886	9.47579	9.9955	10.3503	11.0184	9.94351	9.34679	10.6386	10.5087
GTDC1	mRNA	chr2	143945754	144332568	-	1.16474	12.0695	12.3789	9.95715	11.962	11.9143	11.2413	10.3275	12.1536	10.8949	11.135	9.95088	11.0202	9.83128	10.0123	10.4979	9.36613	10.3875	9.90165	10.1408	10.2664	10.4275	11.0617
UEVLD	mRNA	chr11	18531201	18588746	-	1.1642	11.3381	11.3511	9.80475	11.4107	11.3769	10.5825	9.29154	11.0276	10.2687	10.2982	9.62836	10.4983	8.98077	9.1118	9.16735	8.50461	9.69026	10.1845	9.39264	9.26318	9.55873	10.1492
STAT3	mRNA	chr17	42313324	42388495	-	1.16316	12.1616	12.2158	9.61975	11.9811	11.9906	11.195	10.0575	11.693	11.5951	11.7633	10.9253	11.5714	9.8141	9.69396	9.71959	10.2237	9.97808	10.6861	9.45903	10.3315	9.92438	10.8422
DHX34	mRNA	chr19	47349281	47386630	+	1.16286	9.3158	8.11444	6.61035	7.52323	7.8164	7.50464	6.79858	8.17948	6.93104	8.01659	6.61992	7.43213	6.07027	6.67299	6.13128	5.98218	6.97347	6.91411	6.42702	6.23128	6.53682	6.22683
MMP14	mRNA	chr14	22836557	22849027	+	1.15931	6.82907	3.89395	4.88347	6.62161	6.84094	5.09871	5.35193	7.31415	6.30201	5.31883	3.85752	4.68815	4.6718	5.15589	4.64344	4.75126	4.73201	5.38742	4.39604	4.89207	4.50457	4.55366
RRAS	mRNA	chr19	49635292	49640143	-	1.15662	7.95509	7.8749	7.17546	7.90597	8.03802	6.77559	5.37125	10.8518	9.09868	6.44354	7.32812	6.77542	6.51494	5.82446	6.55629	5.64341	7.03996	7.4178	6.50033	6.27715	6.5004	6.73058
C5AR2	mRNA	chr19	47332147	47342015	+	1.15541	7.11209	6.16841	4.11432	6.64544	6.64077	5.68633	4.27447	5.83372	5.38154	5.69154	4.79382	4.72043	4.38183	4.41796	4.36944	4.04038	4.5829	5.52737	4.1002	4.8285	4.70215	4.72848
IFNGR2	mRNA	chr21	33384993	33479348	+	1.15517	14.8956	14.5123	12.7953	14.3087	14.2325	13.832	12.2774	14.7293	13.7964	13.5099	13.028	13.3345	12.6376	12.9538	12.1494	12.7275	12.5478	13.5588	12.1011	12.3219	12.645	12.8001
C9orf64	mRNA	chr9	83938311	83956986	-	1.15485	8.11592	6.52156	5.38314	7.27703	7.23353	6.22976	4.74562	6.73188	6.50214	6.78644	4.68681	6.57554	4.77125	3.99737	5.23372	4.49264	5.1841	6.98499	5.71689	4.77786	6.25008	6.103
KLF7	mRNA	chr2	207074137	207167267	-	1.15409	14.427	14.764	11.9182	14.4236	14.9764	13.7835	11.7469	15.2007	13.5521	13.939	12.7703	11.9624	13.3549	12.767	12.8786	13.6581	12.6554	12.5793	12.7183	12.7414	12.7162	11.8268
MYD88	mRNA	chr3	38138478	38143022	+	1.1517	14.7197	15.2355	12.3668	14.2677	14.6662	13.8367	11.5943	15.1813	14.3361	14.0123	14.135	14.0582	12.4019	12.0826	12.367	12.2748	12.7883	13.3945	11.9693	12.7889	12.7408	13.4383
CDC42BPA	mRNA	chr1	226989865	227318474	-	1.15109	5.17624	7.47071	4.29582	7.49335	4.76891	5.7857	4.25461	5.82896	6.47412	4.49846	4.85841	4.98258	3.71143	3.9775	3.75557	4.06899	4.69284	5.35651	4.74775	4.16089	4.26209	4.86855
ACSL4	mRNA	chrX	109629350	109733403	-	1.15088	10.9395	9.46071	6.58082	9.09016	9.83262	9.01164	7.68057	9.94003	8.19662	9.08577	7.74789	8.54626	8.02393	7.4339	7.67598	7.76207	7.49189	8.29025	7.41765	7.38475	7.95143	8.24559
FAM118B	mRNA	chr11	126211414	126262986	+	1.14907	9.37646	6.99037	5.97	8.52356	7.68489	7.0826	5.39552	7.07451	7.71358	6.85836	6.16417	7.10339	5.46044	5.0042	6.49899	4.77642	5.34035	7.28225	6.41922	6.09853	6.66762	6.59945
DUSP1	mRNA	chr5	172768090	172771200	-	1.14834	17.4999	15.2069	14.1218	15.9707	15.829	15.5427	13.3653	16.3194	15.6349	15.5164	14.3329	15.5007	13.9195	14.4886	13.436	13.4382	13.9244	16.5335	12.7741	14.395	14.4107	15.0747
HK1	mRNA	chr10	69269984	69401882	+	1.1482	11.4875	12.4948	10.6384	12.8947	12.1542	11.4496	11.2086	12.3334	12.7226	10.696	10.846	11.8274	11.2479	9.84872	10.5483	10.7896	10.5386	11.0633	10.3987	10.3635	10.041	10.4042
CLEC12B	mRNA	chr12	10010632	10018800	+	1.14524	9.47662	10.1468	7.73393	8.737	10.3522	7.90361	6.53091	10.1358	9.95163	7.36129	7.55753	7.83502	8.35152	7.14811	6.5614	6.59237	8.17915	8.48655	7.38151	7.75456	8.20452	8.20071
TMED8	mRNA	chr14	77335021	77377109	-	1.14508	9.86949	10.7115	8.01908	11.1556	10.0731	10.0628	8.42645	8.65313	9.03271	8.49539	8.33046	9.51996	7.96703	8.45715	8.26787	8.01399	8.29409	8.46776	8.06603	7.87941	8.41337	7.98111
ZFYVE16	mRNA	chr5	80408013	80479679	+	1.14477	11.6346	11.5599	9.37366	11.1715	11.5497	10.4186	9.27282	11.139	10.0183	10.9089	9.51594	10.2879	9.22251	9.43085	9.37392	9.20525	9.41569	10.4442	9.33545	9.38878	9.78299	9.31561
RHOT1	mRNA	chr17	32142454	32225770	+	1.14442	13.4992	13.4432	11.9221	12.4183	13.5489	12.1833	11.3175	12.5834	12.4568	12.8898	11.2344	12.1637	10.958	10.9486	11.4117	11.4893	11.8419	12.1984	11.599	11.3715	11.3642	11.2013
DOK6	mRNA	chr18	69401048	69849087	+	1.14433	3.90217	6.22607	3.77421	6.80774	4.65844	4.91855	3.74325	3.38406	5.82036	3.59423	3.67782	3.25468	3.3429	3.60206	3.66828	3.26026	3.60853	4.33225	3.5077	3.65811	3.4468	3.10353
DDX60L	mRNA	chr4	168356735	168537786	-	1.1441	16.0375	18.014	14.9164	15.5654	16.4231	15.5588	13.4869	16.5005	15.6632	16.9843	17.2467	15.632	13.5766	13.8519	14.0644	13.4652	14.3745	15.5241	13.9363	14.8562	14.7491	15.9739
MAP1A	mRNA	chr15	43510958	43537373	+	1.14306	5.59988	9.37744	5.79449	8.60782	7.29827	7.99287	5.52898	4.64637	7.84549	5.17032	5.97488	6.40345	5.39947	5.34368	5.36025	4.89263	6.01375	7.22545	4.78969	5.5079	5.2539	5.55251
SIGLEC12	mRNA	chr19	51491359	51501789	-	1.14222	8.28945	6.78455	6.26848	6.13965	9.85735	6.16297	6.52648	9.41561	6.68463	7.95746	6.43525	6.7529	6.24113	6.31936	5.87526	6.09575	6.56243	6.54125	6.48526	6.09859	5.17098	6.61918
PLOD1	mRNA	chr1	11934205	11975542	+	1.14093	9.40059	9.25328	6.63684	9.15234	9.89675	8.44636	6.99955	9.51683	8.08118	7.97631	7.04465	8.35076	7.16465	7.00983	8.16415	6.2306	6.42806	8.721	6.96767	7.4259	7.84195	7.3917
EHD1	mRNA	chr11	64851642	64888296	-	1.1406	9.55241	10.7539	8.16985	9.44302	9.55822	9.48091	7.29227	11.4648	9.0825	9.42306	8.40251	9.50717	7.19255	7.75922	8.45816	8.19732	7.85759	8.51137	8.14437	8.17418	8.49015	8.68335
SDC4	mRNA	chr20	45325288	45348424	-	1.13842	6.51563	6.47134	5.13771	7.94403	7.28264	5.94979	5.31493	8.06926	6.8178	5.3614	5.5219	6.65674	5.31079	4.98602	4.6697	4.9236	4.45975	5.85819	5.15349	5.57324	5.87232	5.1906
FKBP9	mRNA	chr7	32957393	33006931	+	1.1377	7.85471	6.75274	6.08307	7.21797	7.55119	7.1356	6.18685	6.88704	6.72817	6.60054	5.91182	6.12884	5.53865	5.93201	5.21128	5.48151	5.67737	6.15447	5.87004	6.07874	5.27318	5.88714
ALAS1	mRNA	chr3	52198083	52214327	+	1.13665	9.45558	10.5458	8.32076	9.5443	10.2829	8.88582	8.33229	9.9882	9.47856	9.16352	7.40232	9.53451	7.96885	8.13751	7.29471	8.22258	7.8277	8.73054	8.16517	8.59757	8.4835	8.79253
TRMT1L	mRNA	chr1	185118086	185157098	-	1.13628	10.8526	10.1003	7.18311	10.094	9.58399	8.88052	7.44386	8.677	9.04779	10.1925	7.57381	9.44039	7.10679	7.50479	8.16401	6.54702	7.81104	9.18958	8.51163	7.87705	8.4019	8.70349
ACVR1B	mRNA	chr12	51951667	51997079	+	1.13624	11.3588	10.7737	8.77597	10.148	11.4435	9.93828	7.0142	11.1919	9.9705	10.3399	8.72505	9.94615	9.24233	9.32743	8.64232	8.97225	8.75833	9.12566	8.28642	8.96864	8.95616	8.55988
PLEKHO2	mRNA	chr15	64841883	64868007	+	1.13623	8.13426	7.85564	5.40625	7.28688	7.1659	6.42545	4.49873	7.97387	6.55455	6.41362	5.73688	6.48063	6.11986	5.4679	4.49712	5.62701	5.20278	5.98428	5.20339	5.63106	5.15322	6.51931
FMNL2	mRNA	chr2	152335237	152649834	+	1.13483	7.11743	4.99496	4.47938	6.90317	8.40678	4.32606	3.57002	7.14245	6.98839	5.86955	6.36013	4.61155	4.37867	5.92715	4.04757	3.50382	5.16521	4.83306	3.90776	4.81477	4.30332	6.28686
PPM1M	mRNA	chr3	52245793	52250599	+	1.13483	8.68097	9.65551	6.81433	8.49356	9.46455	8.24172	6.8531	9.42551	7.74383	7.99012	7.00964	7.61693	6.99622	7.14991	7.33408	6.84107	7.08712	7.2667	7.09219	7.03263	7.74581	7.24559
ZDHHC18	mRNA	chr1	26826710	26856915	+	1.129	14.0349	14.0196	11.8034	11.9262	13.3934	13.378	11.08	13.5834	12.3902	13.1415	11.3779	12.7943	11.4078	11.8939	11.6213	11.3641	11.4172	12.3116	10.8174	12.0681	11.9438	11.9352
SIAE	mRNA	chr11	124633113	124695707	-	1.12849	10.3893	11.2257	8.75471	11.9392	10.9386	11.1178	8.67643	8.49751	12.3096	9.01463	9.4766	9.46672	9.3372	9.01276	8.69546	9.2427	8.44056	9.85906	9.94592	8.92316	9.07638	8.41793
SPRED2	mRNA	chr2	65310851	65432637	-	1.12817	6.76159	6.91794	4.66691	6.49687	6.5366	5.26074	4.23366	8.12364	5.88654	5.32079	4.29072	6.0395	5.2267	4.62896	4.66435	4.10021	3.88512	6.35811	4.37699	5.64445	4.56175	4.9315
PGAM1	mRNA	chr10	97426160	97433441	+	1.12717	11.6946	12.1275	10.5605	12.5111	12.2979	11.637	10.0323	12.5276	12.1672	11.8108	10.701	12.2264	10.2123	10.3192	10.574	10.0389	10.703	10.751	9.95961	10.4602	10.793	10.5752
MB21D1	mRNA	chr6	73413515	73452320	-	1.12695	11.4059	11.0279	9.96989	11.4008	11.4764	10.01	10.9903	11.8737	11.5009	10.9146	10.0128	11.3469	10.3309	9.89472	9.40778	9.22149	8.66676	10.5075	8.81969	10.6285	9.56819	10.7557
ACP2	mRNA	chr11	47239302	47248906	-	1.12686	8.77018	9.27561	6.91639	9.28197	10.506	8.73742	7.59523	11.1195	11.0738	9.40759	8.61465	8.86338	7.43971	6.98705	8.39932	8.37741	7.69904	8.18821	8.41336	8.09769	7.90773	8.71067
SSFA2	mRNA	chr2	181891745	181930738	+	1.12336	9.79948	9.69415	7.69306	9.08302	8.89591	8.59937	7.77491	9.06474	8.93279	8.34539	7.43963	8.36135	8.15391	7.26017	7.04449	7.47695	7.36002	8.44859	7.26764	8.13919	7.48532	7.54178
CLEC6A	mRNA	chr12	8455926	8478330	+	1.12313	9.66964	9.23386	5.88198	7.98702	8.47199	7.06492	5.52129	8.52278	8.70816	7.04585	7.05406	7.33251	5.69	5.93272	6.48551	5.83939	6.80061	9.50147	6.23219	6.35881	6.2131	6.81105
VCL	mRNA	chr10	73995193	74120160	+	1.11898	13.3218	15.0826	12.7539	15.6467	14.3208	14.9652	13.0397	13.6313	15.1917	12.0035	13.2134	13.8513	12.4266	12.6489	12.7349	11.004	12.3959	14.1252	13.4735	12.2847	13.0595	13.3028
LIG4	mRNA	chr13	108207444	108218368	-	1.11781	9.37847	9.24534	7.47115	9.72453	9.56354	9.30413	8.78644	9.75854	8.58898	8.76005	8.41479	8.53304	7.21097	7.30463	8.02355	7.50743	8.48638	8.69401	8.03224	6.84577	7.81411	8.41674
TADA3	mRNA	chr3	9779860	9793011	-	1.1171	10.3884	10.9509	8.89778	10.792	11.1665	10.2235	9.85318	10.7808	10.543	10.7712	9.24619	10.3769	8.92587	8.67459	9.75952	8.31473	9.28155	9.69682	8.98092	9.22401	9.43361	9.9207
EMILIN2	mRNA	chr18	2847030	2914092	+	1.1162	9.97874	8.97642	6.75444	8.9011	9.98614	7.98699	5.02951	9.66765	9.02872	7.47693	7.8499	8.49384	6.81123	6.71972	6.37375	6.47376	7.48343	8.61012	6.48931	7.31996	7.26983	7.2547
PRR13	mRNA	chr12	53441605	53446645	+	1.11472	15.5172	16.0006	14.3018	15.2567	16.1891	15.0522	13.8095	15.8283	14.9518	15.4162	14.4802	14.8832	13.8999	13.8421	14.2051	13.5046	14.4608	14.5128	13.9571	13.9841	13.5503	14.1314
RCVRN	mRNA	chr17	9896320	9905367	-	1.11394	9.42331	7.44624	5.6326	6.9259	8.4002	6.46462	6.17112	7.22389	6.61175	7.26673	5.80136	6.39161	6.55194	5.99142	5.81239	6.768	5.14633	5.88037	6.03724	5.90756	5.63534	6.58872
APBB1IP	mRNA	chr10	26437777	26567803	+	1.11345	15.709	15.497	13.6224	15.2809	15.8264	14.9084	12.9176	14.9648	14.5041	15.4599	13.2463	14.9024	13.2653	13.0849	13.5392	13.1735	13.8193	14.1894	13.9497	13.4658	14.1551	14.2764
BCKDK	mRNA	chr16	31106107	31112791	+	1.11327	8.92211	9.42566	7.39833	8.84454	9.47345	8.52466	7.30342	10.0931	9.23619	8.39253	8.41083	8.47814	7.21995	7.4358	7.41738	7.33718	7.92178	7.84337	7.09279	7.59669	7.59722	7.42633
THRB	mRNA	chr3	24117154	24495282	-	1.11289	5.69869	6.62242	4.1323	5.53272	6.41178	6.38098	6.61131	5.53735	5.30378	5.31267	5.11931	4.92525	4.68284	3.75262	4.33832	4.711	4.53905	5.13249	4.84949	4.39856	4.63561	4.61357
LHFP	mRNA	chr13	39342892	39603528	-	1.11289	3.55112	7.49118	2.90186	6.37299	4.30637	5.25825	2.94985	3.47693	3.8688	3.064	3.1356	3.46852	2.4979	3.97487	3.63043	3.33509	3.306	3.10405	2.61031	3.12701	3.06998	3.27523
LGALS12	mRNA	chr11	63506052	63516774	+	1.11259	4.35257	7.52845	4.80238	7.57196	5.60134	6.02927	4.94318	6.47698	7.19575	3.66378	4.44306	4.96872	4.14563	4.47893	4.18529	4.65286	4.29341	5.59447	4.86818	4.95125	5.53604	4.32984
BRI3	mRNA	chr7	98306483	98307850	+	1.10986	6.0208	6.56747	4.53907	6.03804	7.09543	6.42337	4.04425	7.648	6.1716	5.82029	4.66438	5.90414	4.38836	4.70614	4.39859	5.9773	4.79568	4.29594	4.75587	4.97664	5.08218	5.1785
PGA5	mRNA	chr11	61241042	61251457	+	1.10642	5.51457	5.11444	4.80988	6.7591	7.26017	5.9073	5.11677	8.743	5.86694	4.71725	4.73514	5.61827	4.83347	4.8097	4.8606	4.2852	5.22841	5.15635	4.77375	4.49855	4.61465	5.0802
GYS1	mRNA	chr19	48968125	48993353	-	1.10491	10.9003	12.4514	10.0067	12.7199	12.2706	11.2128	10.321	12.4649	11.5928	11.7306	9.92986	11.8421	9.75368	10.1699	10.8048	9.6151	10.6074	10.8561	10.3475	10.1491	10.9333	10.5374
APOBR	mRNA	chr16	28494649	28498970	+	1.10395	6.10373	6.71379	4.23834	6.30924	6.46115	5.34417	3.96687	6.56072	5.20318	5.08068	4.15342	5.33253	4.14169	4.31454	4.9438	4.23191	4.12665	5.03264	4.26988	4.51098	4.1246	4.74822
HMGB3	mRNA	chrX	150980509	150990775	+	1.10302	7.66476	7.10921	5.46111	8.39652	6.78437	6.89622	6.29141	8.04423	7.59861	6.88403	5.65087	8.25611	6.63744	5.86042	4.93913	6.02927	5.06753	6.75499	5.55921	5.70731	5.61246	6.04566
DHFR	mRNA	chr5	80626226	80654983	-	1.1023	8.65709	9.58474	6.24053	9.50071	9.26632	9.21301	7.54652	10.024	8.32944	9.13389	7.84131	10.098	7.86355	6.51835	6.99462	6.87388	6.77219	7.68995	7.47159	7.35043	7.65671	8.63729
MBD6	mRNA	chr12	57521048	57530148	+	1.10141	7.52452	8.02664	6.5566	7.19974	7.87036	6.55114	6.0232	7.14044	6.58789	7.39924	6.26461	6.74056	5.40377	5.45383	5.7032	5.5444	6.07657	6.14835	6.02721	5.8741	6.1599	6.44236
SLC30A1	mRNA	chr1	211571568	211578757	-	1.10118	7.9082	7.67151	6.69799	8.42833	8.61245	6.77055	6.28071	8.58069	8.08679	6.76915	6.50429	7.15656	6.59445	6.36471	6.3526	6.33626	6.48818	7.00847	5.99599	6.2535	6.36651	6.33202
ULK1	mRNA	chr12	131894651	131923162	+	1.10103	9.05825	7.93703	6.48474	7.64682	8.53626	8.08606	6.86585	9.61671	6.98081	7.60875	6.62807	7.06158	7.00174	6.5563	6.91319	6.80234	6.74298	6.9193	6.43149	6.61366	7.07595	6.62655
MAP3K5	mRNA	chr6	136557047	136792519	-	1.10094	12.6753	12.8249	9.76317	12.3953	13.0005	11.4977	10.4975	11.1201	11.1803	11.9491	10.4148	11.9771	10.0605	10.5125	10.439	10.0872	10.1695	11.2521	10.27	9.95208	10.898	11.0404
ANXA1	mRNA	chr9	73151757	73170393	+	1.1006	17.513	17.6717	16.3137	17.7863	17.7695	16.2638	15.1729	17.715	17.0913	15.9517	16.103	16.871	15.6999	16.0866	15.4862	14.6909	15.4863	16.0498	14.8442	16.0918	16.1252	16.3566
PSMB5	mRNA	chr14	23025851	23035230	-	1.10023	11.0042	10.1093	8.39322	10.8455	10.0321	9.39693	8.61278	10.2479	10.4559	9.26223	8.31503	10.0594	8.41364	8.35006	8.69576	8.51296	8.50729	9.16604	8.55978	8.68532	8.95887	8.60518
HN1	mRNA	chr17	75135248	75154683	-	1.09787	10.1161	10.5254	8.20945	10.0588	10.8195	9.34674	8.25169	9.95538	9.01475	10.0882	8.60364	10.4699	7.60666	8.1247	8.37913	7.71387	8.18669	8.65562	8.09306	8.61842	8.91795	9.11906
OSBPL11	mRNA	chr3	125528858	125595537	-	1.09749	12.0358	11.4148	9.15008	11.8392	11.9095	11.2919	9.09486	12.0182	11.5241	11.0212	10.0019	10.6601	9.31916	9.92659	9.54766	9.25532	9.75649	11.3776	10.2844	9.7354	9.96668	10.5585
MYLK	mRNA	chr3	123610049	123884331	-	1.09703	7.46726	9.13109	6.51	9.81219	7.5379	8.61256	7.54414	5.32767	9.28602	6.24944	7.04988	7.32738	6.37099	6.99167	6.46064	5.61465	5.49056	7.59049	6.98684	6.19682	6.75037	6.97927
CDKL1	mRNA	chr14	50329592	50416461	-	1.09624	7.71642	9.82479	8.07666	10.9866	9.03008	9.47678	8.70883	8.55291	9.80833	8.34547	8.55865	8.20812	7.35907	8.16948	8.14128	6.98516	7.46764	8.54785	8.07409	7.77818	6.9613	9.22651
TMEM60	mRNA	chr7	77793728	77798580	-	1.0962	9.93526	9.81616	7.91073	10.0105	9.56122	8.9749	8.34751	9.2884	8.97725	9.94181	8.50569	8.46363	7.6972	8.23945	7.73187	7.99698	7.51767	9.16635	7.97874	8.05191	8.30321	8.50939
EXT1	mRNA	chr8	117794490	118111853	-	1.09502	11.1674	12.1274	8.99792	10.6521	11.849	9.97367	7.7276	10.7843	10.8127	9.05184	9.60747	9.70365	9.53399	9.14626	8.87613	8.69867	9.24924	9.81268	9.10212	9.00526	8.98803	8.90897
XPO6	mRNA	chr16	28097995	28211869	-	1.09494	15.0933	14.7963	12.9967	13.8575	14.962	14.1646	12.8253	14.4377	13.4026	14.6463	13.1461	13.6586	12.5704	13.0215	12.9482	13.0443	13.003	13.2277	12.9955	12.8735	12.9786	12.8121
WDR49	mRNA	chr3	167478684	167653983	-	1.09489	7.82364	5.83822	6.02682	7.26766	6.08892	6.29891	7.70184	6.13121	8.67787	6.61909	6.78996	4.82001	4.50849	5.63807	4.5046	5.66794	6.55261	6.96215	5.13417	5.31858	6.40699	6.72673
RHOB	mRNA	chr2	20447074	20449445	+	1.09309	9.78221	7.50621	6.31488	8.38955	7.12088	6.77448	6.50719	11.8945	8.00851	7.29353	7.04711	6.85554	7.00129	6.85678	6.09317	6.52254	6.75732	8.16418	6.72624	6.42506	6.65655	7.28744
ATP6V1E1	mRNA	chr22	17592136	17628822	-	1.09272	12.1239	12.8511	10.9828	12.2051	12.6215	11.4965	11.3207	12.2826	12.3361	11.678	10.9492	11.4582	10.9067	10.5926	10.871	10.7064	10.7905	11.3044	10.7951	10.6954	10.4057	11.29
C16orf57	mRNA	chr16	58001373	58021623	+	1.09229	9.0017	9.75965	7.62278	8.70297	9.10817	7.94044	7.31038	10.1407	8.74145	8.69865	7.82933	8.96659	7.47079	7.32129	7.19765	7.01519	7.1464	7.76059	7.46088	7.74919	7.53043	7.8765
ALDOA	mRNA	chr16	30053090	30070420	+	1.08979	16.3642	16.5659	15.1279	16.6756	16.5558	16.2583	14.5681	17.0632	16.2431	15.9676	15.1076	16.203	14.9243	14.7686	14.9351	14.7487	15.1542	15.5024	14.6475	14.8606	14.7899	14.9481
R3HDM4	mRNA	chr19	896503	913225	-	1.08915	13.0733	13.8146	11.6899	13.2402	13.3968	13.6922	12.7671	13.851	13.4914	12.9892	11.9483	13.4679	12.2952	12.2962	12.023	12.5258	11.9394	11.9499	11.6127	11.6398	11.9153	11.7236
GLA	mRNA	chrX	101397791	101408013	-	1.08902	9.27586	9.80155	7.48122	10.4075	8.58451	8.48994	7.41443	9.5313	9.64062	7.82133	7.57771	7.75446	7.73261	7.10528	7.4037	7.14565	7.53442	9.14342	7.41298	8.04888	7.87349	8.33709
TMLHE	mRNA	chrX	155489012	155669944	-	1.08818	10.0405	10.3819	8.18285	9.90296	10.5149	9.92206	8.99451	9.46688	9.33136	9.73129	8.7497	8.59196	8.02007	8.17078	8.7867	8.10529	8.53164	9.31263	8.6717	8.18957	8.75138	8.82347
SRF	mRNA	chr6	43171182	43181506	+	1.08753	8.43905	9.2109	7.26742	8.61847	8.33179	7.35099	6.74876	7.95875	8.00924	8.49454	6.37086	8.2581	6.5444	6.44948	7.19801	6.57734	6.53169	7.3306	6.44088	7.04076	7.18209	7.54131
MAPK3	mRNA	chr16	30114105	30123506	-	1.08695	13.4416	13.9508	12.1199	13.7052	13.8175	13.7951	11.1232	14.0855	13.2815	13.1887	11.9397	12.6172	12.1945	11.9596	12.1398	12.0259	12.3836	12.3364	12.0308	11.9936	12.4666	11.8797
UNC93B1	mRNA	chr11	67991104	68004123	-	1.08608	9.4706	10.6161	7.55838	9.37381	9.20149	8.539	7.31941	8.71522	9.59742	8.6708	9.41236	7.82997	7.74587	7.10113	7.45112	6.46052	7.83831	8.97467	7.90566	7.71928	7.2	8.2028
LRFN1	mRNA	chr19	39306568	39315336	-	1.08511	8.32818	6.51942	4.98989	5.90227	7.72522	7.21316	4.92338	7.37082	6.26476	7.46575	5.42911	6.5755	5.29969	4.95644	5.59128	6.14824	5.59833	6.07118	5.3272	5.1479	5.61887	5.25835
GPR27	mRNA	chr3	71754050	71756496	+	1.08458	8.14251	7.53901	5.40325	7.13057	7.89759	7.62421	6.2972	7.25603	6.43677	6.17297	6.19532	7.34183	5.77721	6.00803	5.45489	5.24965	5.895	6.13458	5.8492	5.8422	5.32198	5.79521
TYROBP	mRNA	chr19	35904401	35908309	-	1.08409	16.9631	16.831	14.9122	16.2063	16.76	16.1388	12.8634	16.8185	16.1299	15.636	15.3254	15.6303	14.8867	14.462	14.558	13.9265	15.1598	15.6585	13.9607	14.8499	14.8277	14.8564
MAPKAPK3	mRNA	chr3	50611520	50649297	+	1.08301	9.80626	9.13259	6.90061	9.71045	9.3953	7.9622	5.95951	10.3247	10.2731	7.60162	8.16523	7.65037	7.71502	7.38978	7.57601	7.12455	7.70373	8.43119	6.6619	7.86337	7.80628	7.39611
MYO10	mRNA	chr5	16661907	16936276	-	1.08248	6.88187	6.25285	4.63784	7.16949	5.91116	5.45984	5.23784	5.91875	5.04878	5.91251	4.90257	5.31058	4.79004	4.71688	5.0257	5.03949	4.2212	5.12373	4.70771	3.96432	4.81459	4.51051
ATP6V0B	mRNA	chr1	43974648	43978300	+	1.08244	10.7326	10.0081	7.89142	10.0557	10.2584	9.38445	7.89969	10.1956	9.50644	8.71115	8.50528	9.40461	8.00046	7.99521	8.06093	7.82505	8.08077	9.23905	7.96365	8.12332	8.85196	8.53274
YIPF3	mRNA	chr6	43511827	43516990	-	1.08098	12.335	12.5906	10.6278	11.4568	12.6759	11.7668	10.9639	12.0144	11.8424	12.0052	10.3967	11.8585	10.4513	10.4404	10.3669	10.2477	11.0121	11.2458	10.6088	10.6729	10.8143	10.8475
RGS14	mRNA	chr5	177357837	177372601	+	1.08063	12.4252	11.1106	10.3217	11.9175	11.7215	11.2456	9.5031	11.4243	10.923	11.3777	9.52326	10.8954	9.71068	9.49571	10.5236	9.40818	9.79631	10.7955	10.221	9.93425	10.9135	10.1793
BAMBI	mRNA	chr10	28677342	28682939	+	1.08029	4.96592	6.30877	4.0346	5.97713	6.98221	5.98323	4.20519	5.23595	6.5111	5.06298	4.44946	4.77599	3.98811	4.32789	5.0824	3.969	3.96455	4.93593	5.04908	4.12281	4.26676	4.42497
UBL5	mRNA	chr19	9827880	9830121	+	1.07664	11.7591	11.6255	9.57644	11.7389	11.321	10.1146	9.66712	11.2446	10.9886	10.1334	9.22912	10.974	9.90395	9.29008	9.69629	9.39382	9.09869	10.0368	9.50029	9.68491	10.1221	9.95351
SBF2	mRNA	chr11	9778667	10294207	-	1.07663	13.8565	13.0801	11.5218	12.5005	13.3384	12.6379	10.3963	14.2258	12.7319	12.612	12.2226	11.9773	11.4326	11.2271	10.9334	11.7381	11.8715	12.5542	10.8325	11.5755	11.5085	11.4886
XRCC6BP1	mRNA	chr12	57941577	57957269	+	1.07624	7.73432	7.50479	7.3667	8.47827	7.11907	7.17011	6.91059	8.25788	7.61628	7.63921	6.17347	7.18035	7.26425	5.67192	6.16882	5.93736	6.94396	6.54691	6.05018	6.01353	7.40642	6.68458
CDC25C	mRNA	chr5	138285265	138338355	-	1.07572	6.94521	6.93055	4.91974	6.75693	6.60104	5.95595	5.64583	7.50756	5.27221	6.4658	3.98206	7.65397	4.45209	4.6499	5.09571	4.83958	5.26865	5.60976	5.48644	5.01417	4.99908	5.64087
KEL	mRNA	chr7	142941114	142962681	-	1.07528	4.47312	5.92209	3.701	6.0037	5.35033	6.51738	5.36669	5.82303	7.05677	4.71896	4.61818	5.21591	4.72374	4.73025	4.05238	3.87274	4.11263	4.45303	4.61595	4.11005	3.88804	4.62345
GPANK1	mRNA	chr6	31661229	31666283	-	1.07514	11.7643	10.7578	9.43743	10.3206	10.8272	11.0243	9.73576	11.3399	10.9238	10.7205	9.96361	10.4974	8.94665	9.48951	9.68564	9.52296	9.80951	9.64823	8.85493	9.23581	9.71457	9.95147
TBK1	mRNA	chr12	64451880	64502119	+	1.07503	11.297	11.6087	9.9847	10.8674	11.8185	10.6122	10.4708	11.1075	10.439	10.7887	10.5911	10.6537	9.5464	10.0427	9.46969	9.75193	9.61441	10.4274	9.17619	9.39776	8.52763	10.6942
JAK3	mRNA	chr19	17824782	17848032	-	1.07492	9.4399	11.0624	8.08547	10.3637	10.3027	9.21803	7.74053	10.2427	10.4395	10.7334	9.31437	9.87449	8.66063	8.39056	8.89624	8.33657	8.00043	8.54794	8.0158	8.70809	8.63845	8.87144
HOMEZ	mRNA	chr14	23273635	23299538	-	1.07447	9.52072	8.64718	5.99682	9.11535	8.66361	7.41182	6.29884	7.62207	7.73204	8.35524	6.76068	7.66727	5.52746	5.83866	6.58903	6.15517	7.03178	8.13204	7.08278	7.11552	6.47112	7.97125
TIMP3	mRNA	chr22	32800816	32863043	+	1.07422	3.59213	5.07986	3.92192	7.19848	3.70394	4.80275	4.18757	4.61757	6.81075	3.70047	3.70111	3.68683	4.07604	3.61292	3.47676	3.55863	3.58549	3.74165	3.68967	3.49527	3.5754	4.04813
ATP11B	mRNA	chr3	182793500	182921635	+	1.07029	10.5109	11.6722	8.45936	10.7472	11.6658	9.90213	9.41747	10.8743	9.48362	11.1191	9.16216	9.98757	9.67432	8.82402	9.4873	9.15623	9.21432	8.66206	9.25983	9.56547	9.38099	9.40461
TCAIM	mRNA	chr3	44338119	44409451	+	1.06966	11.6558	11.6778	10.2446	11.7826	11.6539	11.1347	9.03039	12.1998	11.1086	10.5168	10.0597	11.2232	9.25267	9.64699	10.0728	8.22572	10.2142	10.7306	10.6553	9.8578	10.2012	10.2299
DENND5A	mRNA	chr11	9138825	9265390	-	1.06898	12.1106	12.6051	8.99371	11.0366	11.7119	11.1676	8.59517	12.7508	11.7185	10.6527	10.8862	9.79311	10.3579	9.53997	9.93262	9.70445	9.63059	10.71	9.86933	10.1016	10.2395	10.0184
HSD17B4	mRNA	chr5	119452443	119542335	+	1.06885	14.1086	13.4658	12.0722	14.5079	14.1585	13.9189	12.0408	13.7754	13.4376	13.2299	11.9219	13.5147	11.3011	11.5944	11.8981	10.4468	12.8722	13.8807	13.0009	12.5217	13.1572	12.723
RALBP1	mRNA	chr18	9475009	9538114	+	1.067	11.349	11.0699	9.18972	11.0248	10.746	10.5885	9.79676	11.1909	10.522	10.2589	9.22223	10.9982	8.75985	8.44646	9.54131	8.82553	9.43296	10.4271	9.46458	8.94209	9.63287	10.3865
MLF1IP	mRNA	chr4	184694065	184734133	-	1.067	10.6353	7.63717	8.10532	8.53403	8.02262	7.74372	8.30403	8.36997	7.48365	8.03788	6.40386	9.35869	7.15213	8.1431	6.93399	7.00665	6.49818	7.0001	6.84864	6.65216	6.38682	8.26013
CST7	mRNA	chr20	24949230	24959928	+	1.06649	15.3974	16.1252	14.5206	15.6596	16.264	15.4128	14.678	14.8083	13.876	14.9689	14.3166	15.4324	12.6384	14.2393	14.998	12.9094	14.1021	13.1198	13.2944	14.3677	14.4847	15.3524
PGS1	mRNA	chr17	78378654	78424558	+	1.06643	10.4106	10.553	8.55661	9.90458	11.2208	9.26637	8.10223	9.67347	9.46061	9.91194	8.54122	10.0974	9.17337	8.32229	8.07558	8.64449	8.09471	8.88083	7.72048	9.09037	8.87985	8.15451
SOS2	mRNA	chr14	50117128	50231558	-	1.06641	15.4657	14.7118	12.9698	14.4676	15.1603	14.7316	12.7446	14.5653	13.3637	14.3936	12.485	13.8136	12.9783	13.3615	13.0866	13.9578	13.3166	13.7477	12.7731	13.0141	12.949	12.8088
ABCA1	mRNA	chr9	104781002	104928246	-	1.06572	10.4794	9.21464	7.86182	6.52516	9.25197	9.51244	8.58892	8.88762	8.20614	9.24324	8.1097	6.8375	8.29828	7.26781	6.55544	8.67029	8.38421	8.90456	7.06792	8.02793	6.94487	7.46849
CDADC1	mRNA	chr13	49247911	49293486	+	1.0649	9.51133	10.3456	8.13957	9.29583	10.305	8.19055	7.82688	10.3385	8.64194	9.4156	7.55271	9.70621	7.99961	7.59386	7.86745	7.87951	7.89887	8.97658	7.72505	8.1145	8.09654	8.22323
CSTB	mRNA	chr21	43772512	43776445	-	1.06418	13.2289	13.036	11.8351	12.7447	13.2999	12.0534	10.2146	14.4337	13.1599	11.327	11.5234	12.7239	11.3159	11.161	11.0171	10.7	11.1263	11.8284	11.2413	11.1366	11.9773	11.8783
PTPN12	mRNA	chr7	77537098	77640071	+	1.06403	16.4328	16.7504	14.9893	16.8518	17.0719	16.7501	15.4729	16.9425	16.282	16.0291	15.1695	15.8893	14.9088	15.0504	15.6836	14.7556	15.0379	16.0713	15.3444	14.9903	14.9704	15.6474
PRR11	mRNA	chr17	59155499	59206709	+	1.06334	8.14331	8.52058	6.88956	10.0979	8.99939	8.48472	7.97889	10.3859	9.07386	7.20917	7.34392	9.94662	7.05189	6.5539	6.98708	6.91676	7.64869	8.18933	6.94914	7.37138	6.84508	8.37604
CTBS	mRNA	chr1	84553121	84574480	-	1.06321	12.2698	12.2188	10.686	10.8211	12.0766	11.2648	9.30118	12.1674	10.7363	11.6535	10.3269	10.8957	10.3237	10.3448	9.78512	10.23	10.5484	10.6524	9.80476	10.1687	10.1371	9.85868
KCTD21	mRNA	chr11	78171249	78188822	-	1.06301	8.333	7.59222	4.71396	7.37807	7.3613	7.39779	4.82452	8.14688	7.50398	6.52886	5.78727	6.00713	6.62552	5.26194	5.36371	7.99383	5.58801	6.57402	4.91923	5.10752	6.10813	5.64423
ACOT13	mRNA	chr6	24667035	24705067	+	1.06267	11.1579	10.7357	8.95359	11.9736	11.8578	10.5062	9.29232	11.757	11.0247	11.3486	10.0114	11.7982	8.58786	9.11717	9.99734	7.96106	9.4921	10.6007	9.96356	9.4092	9.6685	10.9698
IRF2	mRNA	chr4	184387713	184474580	-	1.05763	13.5285	13.7846	11.1557	13.1552	13.0135	12.9027	10.9398	12.9096	13.0085	13.265	12.0574	13.0842	10.0541	10.5969	11.8009	9.94171	11.6707	12.5902	12.285	11.4266	12.0774	12.9194
SDF2	mRNA	chr17	28648356	28662189	-	1.05614	9.872	9.8105	7.0397	9.66447	10.2152	8.90594	8.21892	10.0764	8.60283	8.6408	8.09414	9.2708	7.96419	7.60557	7.88911	7.52282	7.8678	8.5227	7.93645	7.89733	7.86887	8.1428
BSCL2	mRNA	chr11	62690262	62709845	-	1.05559	7.32009	8.02903	5.7987	8.49937	7.99722	7.46344	6.12919	6.68306	7.14905	7.51485	6.13807	7.00452	6.41066	4.8908	5.82856	5.28906	6.43098	7.16422	6.72665	6.31522	6.18798	6.04699
CENPBD1	mRNA	chr16	89969775	89972832	-	1.05183	7.58161	6.40536	5.14868	7.65109	6.84342	6.2033	4.63098	6.33359	5.9714	6.90061	5.42724	5.30865	5.43311	3.95477	5.65792	5.37338	5.59359	5.79439	5.51982	5.25071	4.41961	6.04885
ARPC5	mRNA	chr1	183623266	183635850	-	1.05024	13.6124	14.4964	12.1964	14.1348	14.424	13.8075	11.7141	14.4325	13.6676	12.8454	12.2456	13.4165	12.2258	12.1594	12.1235	11.542	12.4374	13.237	12.7179	12.1943	12.7017	12.7933
CLTC	mRNA	chr17	59619689	59696956	+	1.04694	16.0324	15.6235	14.6025	15.9889	15.9836	15.3748	14.1587	15.9659	15.2626	14.7582	14.0882	15.6885	13.8326	13.9133	14.0816	14.0644	14.3741	14.8169	14.147	14.0635	14.2458	14.6221
HIST1H2AC	mRNA	chr6	26124145	26139108	+	1.04464	13.9344	13.7202	12.2549	13.9179	13.1094	13.6951	12.7638	13.9215	13.5361	13.5609	12.1747	13.1754	12.2366	11.8745	12.3107	11.6265	11.7829	13.1809	12.5513	12.3463	12.7289	12.7723
LSMEM1	mRNA	chr7	112480853	112490888	+	1.04463	9.2786	7.88575	6.13192	8.88392	7.7798	7.74093	7.13446	7.78991	7.8422	6.77319	6.40353	6.83832	6.69756	7.34296	5.81948	6.34787	6.69859	7.83245	6.87781	5.45237	6.77241	7.06989
CAMKK1	mRNA	chr17	3860315	3893044	-	1.04391	7.41349	5.52623	4.55613	5.92021	6.395	5.66017	4.87061	6.94387	5.11119	5.87656	4.6676	4.65292	4.91877	4.93887	4.45891	5.19705	4.22454	5.01978	4.71554	5.06742	5.24927	4.29056
CARD16	mRNA	chr11	105041326	105101431	-	1.04333	14.5569	15.2802	12.814	13.7988	14.3897	13.9581	11.9705	14.7905	14.4526	14.4266	13.627	13.9813	11.9856	12.495	12.4215	11.532	12.9582	14.3045	12.5275	12.9593	13.022	14.1913
STX10	mRNA	chr19	13144058	13150346	-	1.03985	10.3864	9.68709	8.3801	9.74399	10.3136	10.0003	7.40546	9.11937	9.49184	9.342	8.1221	9.01348	8.44931	8.06144	8.3111	7.94799	8.33311	9.03267	7.77783	8.2996	8.58578	8.23167
AGPAT1	mRNA	chr6	32168206	32178111	-	1.03941	11.7849	12.7529	10.2591	12.5037	11.9701	11.7491	10.6858	10.7761	12.3853	11.0199	10.4452	11.8592	10.2129	10.4383	10.5483	8.59829	10.4566	11.5657	10.8653	10.3041	10.7974	10.5002
E2F1	mRNA	chr20	33675486	33686404	-	1.03884	4.8608	6.66014	4.37243	8.21259	5.57772	5.95561	5.2126	5.20522	6.62625	5.68889	4.3558	6.75386	4.82511	4.61011	4.5861	4.7191	4.66946	5.06759	4.52306	4.58133	4.3026	4.58649
CCDC126	mRNA	chr7	23597069	23644708	+	1.0381	13.8119	13.2301	11.7651	12.8211	13.0868	12.4633	11.2316	12.565	11.6808	12.8671	11.6985	11.5922	11.3781	11.3243	11.6559	11.4336	11.2707	12.3275	11.123	11.2516	11.779	11.3359
NT5DC2	mRNA	chr3	52524369	52535077	-	1.03763	7.6666	8.34675	6.49987	10.1159	7.943	8.67303	7.22718	9.4389	8.3249	8.30123	5.88704	10.1019	6.9698	6.51994	6.49937	6.81764	6.71915	7.9282	7.73355	6.90413	6.96882	7.54366
ARHGEF12	mRNA	chr11	120336909	120489936	+	1.03636	11.6314	12.7746	9.72394	13.0205	10.5796	12.272	12.7646	11.3782	12.9829	9.64317	10.5382	12.652	9.76302	10.6793	10.5134	9.99798	9.87216	11.2375	10.5969	9.97442	10.7989	11.0649
CD151	mRNA	chr11	832843	839831	+	1.0342	6.31272	6.72415	4.8351	7.38455	5.90444	6.10152	4.30825	6.32412	6.66639	5.21845	4.65653	5.40957	5.11084	4.95016	4.78714	4.29068	4.48554	5.21796	5.07317	5.03839	4.93034	5.37484
GSK3A	mRNA	chr19	42230186	42242625	-	1.03306	11.5485	10.7022	9.36539	10.6438	10.6104	10.1924	8.73185	11.2371	10.6259	10.1438	9.52856	10.4138	8.68684	8.87987	9.50929	8.23812	9.2912	9.9064	8.91052	9.05879	9.9414	9.80002
PNKD	mRNA	chr2	218270392	218346793	+	1.03184	8.98306	8.44397	6.48297	9.16904	7.41925	7.68219	6.13154	7.84094	8.85238	6.69134	6.42094	7.27695	6.58802	6.21318	5.92113	6.55173	7.06027	8.04899	6.7899	6.16693	7.03375	6.78216
NT5DC3	mRNA	chr12	103770453	103841197	-	1.03082	8.50046	8.11775	5.94767	7.84617	7.52104	7.59055	7.97103	7.56922	7.35875	7.21745	5.91404	6.74074	7.48286	5.93608	6.8146	5.52732	7.40307	6.74623	6.24403	6.85963	6.50863	6.22099
PRKACA	mRNA	chr19	14091695	14117762	-	1.03069	12.4229	12.415	10.5894	12.4512	13.1307	12.1993	9.62553	13.2862	12.2654	10.9469	10.7834	11.6848	10.9427	10.5128	10.7479	10.0522	11.1655	11.9127	10.4562	10.8092	11.0662	10.6971
TBXA2R	mRNA	chr19	3594506	3606833	-	1.02975	5.69045	7.44867	4.86059	8.18219	5.88751	7.30991	5.5329	4.95604	7.12678	5.68878	5.95277	5.76577	5.13326	4.94095	4.8282	5.32355	4.30554	5.43675	5.71692	4.53069	5.48673	5.44245
PLEKHF2	mRNA	chr8	95133721	95156685	+	1.02938	12.0747	12.8197	11.4766	13.0342	12.0853	12.9031	11.3236	12.184	11.6615	12.5813	11.6816	11.3943	11.2789	11.297	10.9968	10.5506	10.8936	11.6213	11.5942	11.1689	10.6167	11.1263
EHD3	mRNA	chr2	31234014	31269447	+	1.02921	9.24405	10.4103	7.42963	11.2758	8.70614	10.6259	8.61329	7.9889	10.409	8.30011	7.76945	9.59574	6.91574	8.38861	8.19778	7.95408	7.50565	10.1704	8.69585	7.92888	7.73	8.40086
DHCR7	mRNA	chr11	71434411	71448435	-	1.02754	8.22342	8.67615	6.25329	9.11862	7.69841	7.44491	5.65419	7.51457	7.6741	8.30733	5.94941	7.15463	7.18165	6.14914	7.0223	6.26975	6.1683	6.25733	6.22703	6.9068	7.43142	6.82972
EDEM2	mRNA	chr20	35115357	35147364	-	1.02737	10.6319	11.2764	8.99639	10.2936	11.1359	9.70001	8.42832	10.2773	10.3439	10.2785	9.19358	10.5069	9.13434	8.53425	8.95386	8.44001	8.96923	9.22864	9.12997	9.12512	8.83048	9.25986
CISD1	mRNA	chr10	58269058	58289586	+	1.02699	9.59051	9.24157	8.65465	10.5665	10.3771	8.41822	8.4047	9.46232	9.61284	9.44847	7.20808	10.7597	7.24794	7.50072	8.1615	8.01061	8.16038	8.26351	9.0616	8.04037	8.53288	9.26121
RNF146	mRNA	chr6	127266610	127288567	+	1.02679	12.4778	10.5641	9.10847	11.9489	12.0402	11.3474	9.6967	10.299	10.1865	10.931	9.80694	9.27047	9.54671	9.86926	9.43809	9.66218	10.0667	10.0055	10.1428	9.78758	10.4609	9.9415
AGPAT2	mRNA	chr9	136673143	136687459	-	1.02678	5.6749	5.86882	4.19763	5.91407	5.80178	5.26841	4.28268	5.98672	5.83357	5.20395	4.3693	4.55844	4.29525	4.34673	4.42106	3.80011	4.61293	4.64876	4.6622	4.21896	4.11429	4.46956
MAOA	mRNA	chrX	43654910	43746821	+	1.02673	7.10823	4.03065	4.52805	6.93287	5.61785	7.14469	4.65648	4.59531	4.45116	5.55499	4.26428	4.99802	4.43651	4.7953	4.62329	4.36345	3.9611	4.43975	5.14021	3.35796	4.15769	4.68598
MSRA	mRNA	chr8	10054268	10428891	+	1.02549	9.01071	10.5986	7.10638	9.70479	9.97515	9.55278	6.98509	9.32062	8.32386	8.90493	7.17593	8.45848	8.18442	7.86427	8.27434	7.95489	8.31473	7.78579	7.9783	7.77668	7.393	7.91276
RIOK3	mRNA	chr18	23452823	23483140	+	1.02367	13.9666	14.4168	12.9355	14.4218	14.5212	13.9619	15.0936	15.2741	14.7889	12.9669	13.1206	14.8494	13.0971	13.3523	12.7848	13.1034	13.0269	13.1075	12.7012	13.2476	13.0333	13.1088
C1orf162	mRNA	chr1	111473792	111478512	+	1.02262	16.4404	16.028	14.095	15.9061	16.493	15.4889	12.4405	16.0145	15.143	15.7635	14.8947	14.7639	14.2111	14.0225	14.0703	13.483	14.4002	15.2235	14.3424	13.905	14.7542	14.2334
PLTP	mRNA	chr20	45898620	45912364	-	1.02251	6.34906	7.32701	6.09142	7.60459	7.32515	6.00438	5.08732	9.49447	6.57169	6.61984	5.85439	5.97826	5.84882	5.98177	5.86536	6.10578	5.55262	5.95026	5.67692	5.94153	5.35587	5.78819
NAA38	mRNA	chr17	7856685	7857891	-	1.02227	8.83943	9.25483	7.71828	10.3671	9.44856	9.16889	7.35929	9.24043	10.2472	8.37331	7.74372	9.23566	7.87409	7.4712	8.20054	7.25419	8.03308	8.0656	7.81261	7.95321	7.83589	8.27375
IVNS1ABP	mRNA	chr1	185296388	185317329	-	1.02036	13.2475	13.1586	11.5231	12.1372	12.4983	12.0996	10.7056	14.3801	11.5284	13.0149	10.7256	12.6506	10.9489	10.5207	10.7843	10.1554	11.668	12.9499	11.3592	11.5322	11.8338	11.7792
CXCL1	mRNA	chr4	73869392	73871302	+	1.01982	7.50985	5.82965	4.45919	5.79085	7.0038	5.64316	4.4205	6.91839	4.81703	5.97523	4.39048	6.29691	4.54863	4.5862	4.35532	4.46388	4.25612	6.63502	4.41587	4.25738	4.69049	4.90698
GAA	mRNA	chr17	80101556	80119880	+	1.01917	11.1497	9.70155	8.16568	9.93607	10.9134	10.5296	6.40269	9.88773	9.65886	8.21135	8.39847	8.56673	8.47939	8.50633	8.11092	7.47387	8.85531	10.0085	8.34204	8.26181	8.1281	8.10638
C5	mRNA	chr9	120952336	121075174	-	1.0189	10.9673	8.00281	7.862	8.10127	8.47688	9.07682	7.36611	7.14549	7.37079	9.74386	7.46346	7.58513	6.89842	6.60407	7.59759	5.67354	7.44471	9.04739	7.28374	7.15945	7.77375	8.17796
OGDH	mRNA	chr7	44606522	44709070	+	1.01601	10.8567	10.9254	8.7119	10.8976	11.3978	10.2555	8.61376	12.2639	10.8926	9.87085	9.97544	10.8103	8.87837	8.90355	9.29717	8.31437	9.24443	10.0742	8.57963	9.41428	9.95054	9.98889
WEE1	mRNA	chr11	9573681	9593457	+	1.01563	6.73455	8.47221	8.18906	9.99281	7.3164	9.77562	10.0884	9.54421	7.01065	9.44756	7.44226	9.22291	7.64644	8.32678	7.3462	6.75899	6.936	7.82709	6.97384	7.32711	7.71863	8.17193
KIF20A	mRNA	chr5	138178719	138187715	+	1.01403	4.67197	5.78409	4.6409	8.10758	5.47409	5.96717	4.86426	7.51281	5.08271	5.37509	4.13728	7.30608	4.8758	4.21263	3.78554	4.5719	4.59921	4.95056	4.90998	4.66709	3.98224	4.81016
CMIP	mRNA	chr16	81445170	81711762	+	1.01315	11.6262	12.7055	10.3208	13.0918	11.7747	12.5791	10.6501	11.1549	12.5282	10.7459	11.0539	11.183	10.1928	10.7225	10.3269	10.663	10.4466	11.4792	10.8539	10.0821	10.9425	10.5082
PDCD10	mRNA	chr3	167683298	167734939	-	1.01291	11.7149	12.5033	10.7834	12.6123	12.5777	12.0671	11.227	12.5968	11.955	11.7444	11.1539	11.3202	10.1137	10.7096	10.8122	10.8276	10.5334	11.3946	11.6103	10.5119	11.0614	11.5349
RARA	mRNA	chr17	40309171	40410689	+	1.01252	12.9538	12.7281	10.9401	11.6827	12.6658	11.4617	10.6025	13.3901	11.6254	12.0854	11.1459	11.2871	11.6022	10.6147	10.0425	11.5686	11.2401	11.3649	10.0341	11.3586	10.9153	10.8386
ERMAP	mRNA	chr1	42817105	42844989	+	1.01168	8.13814	7.59649	6.08614	7.76136	8.51365	7.93008	7.43959	9.40346	8.30802	7.45644	7.46787	6.53534	7.57653	5.901	6.76484	5.01042	7.13846	7.73808	7.7746	6.82219	7.07035	6.4202
GP6	mRNA	chr19	55013705	55038264	-	1.01134	6.18952	8.76411	5.85074	10.2865	8.08945	8.02975	6.71895	6.06464	8.96414	5.69881	6.09602	6.79612	6.29584	6.30983	6.57976	6.31966	6.14587	7.31313	7.49084	5.8295	6.13224	6.14293
HPD	mRNA	chr12	121839527	121888611	-	1.01086	3.97641	4.70204	3.31552	3.95056	5.57498	4.73632	3.31056	6.21502	4.14373	4.32749	3.06918	3.0976	3.47103	3.83911	3.12825	3.30398	3.65191	3.17462	3.53395	3.3709	3.68065	3.6516
PKP4	mRNA	chr2	158456964	158682879	+	1.00979	11.4007	9.00549	7.97565	9.94076	9.35166	9.1061	7.21161	9.18913	8.76162	9.99098	7.82171	8.96496	8.07861	7.79003	8.2642	8.03544	8.32105	8.7832	8.43182	8.4726	7.87043	7.36893
YOD1	mRNA	chr1	207043849	207052980	-	1.00759	8.91763	10.1409	7.73374	8.88313	9.61146	8.8606	9.72955	9.82066	9.46648	8.34235	7.93962	9.77632	8.30651	8.34158	8.20769	8.09201	7.67585	7.43434	7.7633	8.25252	8.07264	7.85436
TMEM154	mRNA	chr4	152618632	152680165	-	1.00734	14.9543	14.8756	12.5709	13.6922	13.937	14.8467	12.1219	15.863	13.3468	14.0227	13.0711	13.0992	12.4626	12.3027	12.6283	12.5458	13.5152	14.2711	13.0997	12.4648	13.4169	13.312
ADAMTS2	mRNA	chr5	179110851	179345430	-	1.00676	8.71359	7.04292	5.94709	7.8793	7.82903	7.50534	6.22171	7.44374	6.52458	6.65339	6.25715	7.34025	6.37872	6.21357	6.06843	5.94217	5.87764	5.94944	6.12162	6.0308	5.91528	5.93664
PGM1	mRNA	chr1	63593245	63660245	+	1.0065	8.88525	8.85357	7.43573	8.91787	8.58331	8.87383	7.27767	9.0859	7.75388	8.49728	7.21715	8.54791	6.86114	6.72097	7.16412	7.09389	7.58525	7.77094	6.87157	7.66038	7.75981	7.666
TUBA1A	mRNA	chr12	49184796	49189324	-	1.00536	14.9757	15.6552	13.9691	14.9154	15.1351	14.0769	12.9552	15.9969	15.0341	13.7723	13.5477	14.9082	13.4833	13.4418	13.2204	12.9086	13.1183	14.1578	13.0199	13.9664	13.5071	14.4392
CAP1	mRNA	chr1	40040233	40072649	+	1.00535	15.7796	16.2404	14.4599	16.2616	16.2634	15.8025	14.0327	16.3001	15.6289	15.3377	14.6694	15.5203	14.0403	14.4039	14.7563	13.8136	14.6166	14.962	14.5762	14.2195	14.8101	14.8755
RAB4B	mRNA	chr19	40778219	40796944	+	1.00534	8.73416	9.67011	7.371	8.66245	9.34061	8.02725	7.00837	9.69185	8.48396	8.07781	7.42038	8.20644	7.4655	6.85568	7.90358	6.32817	7.56683	7.96697	7.62416	7.42956	7.51722	7.73257
EFHD2	mRNA	chr1	15409895	15430343	+	1.00509	12.4537	12.7512	11.8089	12.2767	12.6902	11.5124	11.1241	12.84	12.1385	11.3268	11.2883	11.5766	10.8636	11.3817	11.7085	10.2308	10.8833	11.0656	9.73117	11.5668	11.0221	11.7275
GSTO1	mRNA	chr10	104235356	104267464	+	1.00315	7.53105	9.26069	6.76282	9.02534	8.84714	8.00825	6.35054	10.0479	9.26078	6.59069	7.41797	8.12354	6.98557	6.88536	6.88138	6.82152	7.18007	8.27515	6.55062	6.82292	6.84085	7.19954
DBN1	mRNA	chr5	177456608	177474401	-	1.00289	6.22538	6.99743	5.13579	7.70464	6.08593	6.83517	6.20613	7.42346	7.33804	5.75929	5.37381	6.12442	5.4633	5.09685	6.20569	5.28379	5.36419	5.95318	5.34442	5.63915	4.9676	6.00239
PHF21A	mRNA	chr11	45929319	46121434	-	1.00153	13.6309	12.9874	11.6826	12.4287	13.2861	12.7792	11.6182	12.5956	12.327	13.1512	11.3198	12.7851	11.4642	11.6133	11.449	10.9362	11.6473	12.2437	11.427	11.6652	11.359	11.8562
TNIP1	mRNA	chr5	151029943	151093577	-	1.00085	11.0301	11.8844	9.76206	10.192	10.8849	10.3478	10.3253	14.3171	11.4523	10.3399	9.69256	10.3659	10.343	10.3419	9.62152	9.94343	9.94025	10.409	9.57731	10.413	9.58375	10.4012
CDKN2D	mRNA	chr19	10566462	10568979	-	1.0004	6.20279	7.31463	4.94668	7.37654	6.47718	6.19235	5.13654	6.89935	6.13736	5.42699	5.51776	6.10637	5.4253	5.40309	5.35438	4.79858	4.98811	4.72327	4.79386	4.92188	5.1992	5.29588
FBXO9	mRNA	chr6	53051991	53100873	+	1.00021	13.6062	14.4661	12.7658	14.2685	14.2383	13.6611	12.8371	13.6687	13.9199	13.5775	12.6197	13.9087	12.6561	12.5204	12.7247	12.4094	12.6574	12.968	12.4555	12.4459	12.5171	12.5256
RBM34	mRNA	chr1	235131183	235161457	-	-1.00062	10.3489	10.3343	11.6318	10.2817	10.3285	10.5398	11.8466	10.0052	10.8932	11.3543	12.0704	11.141	12.2542	11.8551	12.0669	12.2107	11.6061	10.673	11.4304	12.1176	11.9222	11.7369
GPA33	mRNA	chr1	167052836	167090631	-	-1.00149	5.77952	4.66862	6.30519	6.41744	6.20911	7.47667	4.72138	5.8415	7.88349	6.99257	7.30192	6.00113	7.11599	7.62708	7.54352	6.92183	7.31814	7.09513	8.24836	7.36334	7.88681	6.34917
ZNF708	mRNA	chr19	21291161	21329410	-	-1.0019	10.1304	10.4035	12.1384	10.6161	10.4671	10.6367	11.9853	10.8037	11.0423	11.0057	11.6477	10.5515	12.14	11.855	11.9715	12.5095	11.9406	11.9895	12.3375	11.8438	12.1107	12.2006
DDHD1	mRNA	chr14	53036740	53153328	-	-1.00265	8.50232	9.63523	10.7922	9.02402	8.57499	9.62581	11.1163	8.57095	9.63791	10.2575	11.0602	10.1896	10.8359	10.9993	10.4198	11.4012	10.1034	9.77752	10.2143	10.7283	10.4101	10.7767
KDM3A	mRNA	chr2	86440647	86492716	+	-1.00269	10.1579	9.55603	11.5166	9.24154	9.57098	9.65859	11.429	9.66909	10.5321	10.1549	11.2332	9.6909	12.1437	11.7337	11.3628	11.849	11.1188	10.397	10.7775	11.6142	11.0973	10.7982
ZBTB4	mRNA	chr17	7459366	7484249	-	-1.00372	8.61832	8.79813	9.54183	8.71425	7.98913	8.56434	9.4022	8.46449	8.96596	9.40205	9.93168	8.62272	10.0559	9.92967	10.429	10.6389	9.96818	9.61474	9.48664	9.87036	9.867	9.78265
KIF21A	mRNA	chr12	39293228	39443390	-	-1.00374	4.13829	4.16093	6.0698	4.66028	5.51257	5.17803	6.03818	4.83888	5.32787	5.1858	6.14874	6.54348	5.30842	5.6561	6.31996	5.60124	6.40128	4.99239	5.70321	6.41282	7.37708	6.91289
SGPP1	mRNA	chr14	63684214	63728055	-	-1.00407	8.36559	9.54815	10.5362	8.951	9.05507	9.03068	9.82047	9.60519	9.60198	8.97184	10.148	9.47603	10.3899	10.787	10.5763	10.1317	10.6595	10.4099	10.2167	10.2756	10.1801	10.9815
TTC39C	mRNA	chr18	23992773	24135610	+	-1.00442	9.93829	10.159	12.0517	10.7938	10.0169	9.84498	10.2874	8.94125	11.6791	10.869	11.7232	10.921	11.0983	11.4071	12.0215	11.0149	11.5846	11.3233	11.7015	11.2246	11.9168	11.6137
ADNP2	mRNA	chr18	80109031	80140351	+	-1.00458	9.65211	9.32109	11.3014	8.44641	9.09524	9.1252	11.5086	10.2459	10.6639	9.85509	11.0905	10.3578	11.546	11.5714	11.3887	11.4196	10.9989	9.86031	9.81002	11.8579	10.3375	10.8744
LPXN	mRNA	chr11	58526871	58578220	-	-1.00559	11.6279	11.6752	12.9939	12.0927	12.0184	11.3956	12.5763	11.6263	12.8887	12.0454	13.0727	13.0283	12.9169	12.9885	13.2686	13.1318	13.1569	12.8819	13.2178	12.8543	13.1932	13.4846
PDK1	mRNA	chr2	172555373	172625095	+	-1.00715	11.0998	11.7731	13.1811	11.981	12.1065	13.0391	12.7607	12.2186	14.3395	13.4299	13.9564	12.3656	13.78	13.5497	14.1092	14.4328	13.9957	13.0791	13.6708	13.7288	14.1133	12.4195
ZNF529	mRNA	chr19	36543615	36605276	-	-1.00719	9.75479	9.62687	12.2213	9.8262	9.12886	10.3663	12.4111	10.2763	11.0306	10.8546	11.2739	10.1371	12.2133	12.3282	11.8976	12.1176	11.6676	10.924	11.2371	12.0648	11.5225	11.2989
TRAF3IP3	mRNA	chr1	209756032	209782323	+	-1.00833	13.122	13.6471	14.3386	13.9104	13.3172	14.1153	13.5017	12.6278	14.0708	14.3475	14.1907	13.8599	14.4799	14.3206	14.9434	14.2974	14.9671	15.0078	15.7672	14.6755	14.9155	15.0728
NCR3	mRNA	chr6	31588883	31592985	-	-1.00843	4.59912	5.85886	7.40446	6.28771	5.63547	6.35428	6.45147	5.07937	5.61107	6.67519	6.63667	6.33334	6.58017	7.17985	8.38919	6.13662	7.02752	6.90701	6.90286	7.2822	7.36131	7.31283
TIAM1	mRNA	chr21	30989541	31559977	-	-1.00867	8.65606	7.06172	9.3163	8.03012	8.028	6.95238	6.36871	7.47956	9.00778	7.39504	8.87589	8.12748	9.2573	8.59056	8.80135	8.59176	8.79715	8.65264	9.06579	9.24048	9.35927	8.69918
PEX3	mRNA	chr6	143450781	143490616	+	-1.00873	9.54262	9.2856	11.5245	10.0483	9.50995	10.4753	11.364	9.56747	10.5648	11.0445	11.2921	10.8306	11.3869	11.5719	11.4399	11.6144	11.481	11.1956	11.2356	11.0941	11.2508	11.2242
SUCLG2	mRNA	chr3	67360460	67654614	-	-1.00939	8.24667	8.21003	9.0767	8.87769	8.60055	8.59436	9.39298	7.89175	9.37314	9.07	9.92011	8.916	9.77773	9.41059	9.99413	10.0141	9.72232	9.28865	9.97898	9.71777	10.5319	9.64112
MTA3	mRNA	chr2	42494569	42756947	+	-1.00948	8.44393	8.93849	10.1236	9.06145	8.83671	9.70349	9.71135	8.66112	10.4403	10.2764	10.3659	9.14138	10.714	10.1198	10.5429	10.8214	10.7531	9.75207	11.3264	10.6544	11.1807	9.77796
TGIF2	mRNA	chr20	36573473	36594157	+	-1.00973	8.08497	8.10155	9.69404	8.72827	7.94446	8.72327	10.7327	7.89993	9.06968	8.59093	9.96963	8.79714	10.1138	9.9628	9.36973	9.97175	9.46374	9.75232	9.72388	10.2574	10.0806	9.73778
G2E3	mRNA	chr14	30559123	30620063	+	-1.01207	9.20279	8.52312	9.41954	8.19004	7.93869	8.66359	10.1006	8.29527	8.81326	9.13923	9.70372	8.94769	10.8007	10.045	9.91383	10.5784	9.90704	9.45478	9.60352	9.5318	9.57212	10.0297
NUP210	mRNA	chr3	13316237	13420309	-	-1.01225	8.91717	8.77143	10.9497	10.1336	8.94433	9.5736	10.6067	9.14532	10.5504	10.1691	10.5261	10.8967	10.6106	10.5577	11.0938	10.2705	10.9107	10.537	10.6656	10.9985	11.2127	11.1809
PIGL	mRNA	chr17	16217195	16326259	+	-1.01345	6.35954	5.67304	7.44877	6.6129	5.97517	7.02354	7.50451	6.26501	7.18424	7.96825	7.54009	6.72744	8.06228	7.91768	7.95918	8.62183	7.91542	7.24359	7.96099	8.06397	8.3377	7.42924
TIGIT	mRNA	chr3	114276913	114310288	+	-1.01753	4.21247	5.1984	6.93373	6.0247	5.73181	4.68371	7.42555	6.18207	5.50594	6.28788	6.80871	7.19494	5.95289	7.07074	7.52707	5.7518	6.17668	6.75533	6.94407	7.08643	6.91434	7.85079
ZNF141	mRNA	chr4	337807	384864	+	-1.01939	7.99426	8.31612	9.48245	9.29116	7.92046	9.11126	9.48546	8.13431	9.24755	9.61349	9.66569	9.04071	10.1562	9.42184	10.077	10.1945	10.5503	10.0328	10.4189	9.76137	9.59468	9.63455
MYEF2	mRNA	chr15	48139428	48178517	-	-1.01955	7.32718	8.18535	10.4179	8.25476	7.34045	9.26464	10.5434	8.42205	9.1525	9.66743	9.60608	7.92433	10.0123	11.1685	10.0252	10.4239	9.60887	9.57209	10.0052	10.3372	9.90623	9.93549
MTERF4	mRNA	chr2	241074681	241102332	-	-1.01981	7.59608	7.41101	8.35248	7.08003	6.72201	7.84081	8.14219	6.99633	8.17487	7.81088	8.56742	8.06969	9.32539	8.65218	8.80291	8.89149	9.32385	8.07308	8.80551	8.58441	9.03586	7.45794
CYSLTR2	mRNA	chr13	48653729	48709362	+	-1.02336	7.09491	5.55666	8.38531	6.74685	6.5997	5.58846	6.57562	6.92127	7.84677	6.46146	7.99141	6.84406	7.5009	8.53773	7.49791	7.35932	8.60912	7.88884	6.90034	8.17212	8.24713	8.06383
RHOF	mRNA	chr12	121777754	121794262	-	-1.02393	9.92745	11.2233	11.5455	11.0749	10.5281	11.1458	11.6468	11.8037	11.7507	10.6942	11.9495	12.314	12.7258	12.1364	12.6815	12.982	11.8852	11.3525	11.7086	11.811	12.0566	12.2927
ZNF275	mRNA	chrX	153334155	153360110	+	-1.02536	6.46612	6.3457	7.44042	6.09613	5.85236	6.19233	7.25213	6.34702	6.90342	7.39177	7.99184	7.07393	7.33962	8.00409	8.29216	8.5917	7.75197	7.22347	7.28117	7.54849	7.58184	7.16887
PPIE	mRNA	chr1	39692182	39763914	+	-1.02613	10.1416	10.3033	11.219	10.5706	9.81445	10.8097	11.7451	9.53913	10.911	11.1601	11.4617	11.3698	11.8651	11.1638	12.3544	12.7966	11.3502	10.601	11.8051	11.9792	11.8272	11.1961
ZNF519	mRNA	chr18	14075990	14132490	-	-1.02679	5.93113	5.9588	7.10116	6.23085	5.25693	7.26422	7.01733	5.95417	6.19428	7.42675	8.03253	7.3118	7.55551	7.4109	7.81318	7.8221	7.1278	6.7149	7.73028	7.24952	7.22379	7.53195
PASK	mRNA	chr2	241106099	241150264	-	-1.02722	6.95486	6.82238	9.33566	7.74868	6.52128	8.25561	8.40597	7.05054	8.02791	8.12167	7.94189	7.94528	10.1732	8.68713	9.37951	9.94959	9.41917	7.79798	8.84533	8.66473	8.00844	8.20787
MPHOSPH9	mRNA	chr12	123152320	123233238	-	-1.02726	8.4844	8.28187	9.13977	8.66823	7.89443	8.97501	10.0065	8.07242	9.36192	9.4452	9.40534	9.70088	10.1971	9.37984	10.3624	9.89328	9.8642	9.29876	9.99015	10.1008	9.91166	10.2183
AVPI1	mRNA	chr10	97677424	97687323	-	-1.03036	4.95885	4.46564	5.5193	3.97487	5.06846	5.02954	5.16219	4.71791	4.43326	4.34774	6.44695	5.34149	5.6973	5.68699	6.21539	5.45671	6.31043	4.72748	5.68057	5.78519	6.61705	5.61217
SCAI	mRNA	chr9	124942609	125143559	-	-1.03104	8.39709	8.7385	10.4263	8.69363	8.48387	8.80482	9.46099	8.04883	9.42137	9.13971	10.255	9.08726	10.1863	10.525	10.4494	10.0308	9.85822	9.46908	10.4176	9.88094	10.4792	9.27181
UTP20	mRNA	chr12	101280109	101386619	+	-1.03174	9.77136	10.1777	12.0633	10.59	9.95176	11.0899	11.5582	9.59687	10.9612	10.9999	11.9675	11.1731	11.8373	12.3955	11.5259	12.3413	11.5827	11.0466	11.2318	11.5647	12.0416	11.7854
SUN2	mRNA	chr22	38734714	38756019	-	-1.03241	8.86225	8.82245	9.99953	9.083	9.07509	8.87551	9.74168	9.19726	9.24571	8.99117	10.1538	9.0526	10.8243	10.4071	10.9813	11.1502	10.049	9.23807	10.3041	9.85011	10.7838	9.86709
ARHGEF3	mRNA	chr3	56727418	57079329	-	-1.03306	7.29555	7.97966	7.22322	5.7705	7.39566	6.90949	7.80909	5.91637	9.03704	8.22172	9.47322	8.60344	7.19534	7.76801	8.57199	8.20688	8.54869	8.01245	8.21537	7.97213	8.67682	9.42232
SUPV3L1	mRNA	chr10	69180232	69209099	+	-1.03326	10.9131	11.4118	13.824	11.4266	12.0086	12.0967	14.2663	11.6662	12.1556	12.2527	13.3372	12.9422	14.003	13.9074	13.1997	13.7584	13.014	12.3025	12.7357	13.4719	13.2472	12.9057
THEM4	mRNA	chr1	151870867	151909885	-	-1.03383	8.64763	6.6616	9.06097	8.31068	7.63891	7.88167	8.6368	7.83651	8.94467	9.60383	8.74243	8.71357	9.41128	9.82349	9.87742	9.90293	9.08771	9.0723	9.87819	9.68152	9.16146	8.92157
KCNA3	mRNA	chr1	110671688	110675033	-	-1.03557	9.98218	10.9455	11.6707	11.1599	10.355	11.6882	11.3727	8.69557	12.06	11.7385	12.4013	11.6654	12.0851	12.3966	12.1291	11.888	11.9614	11.5616	11.8565	12.4001	12.0269	11.6568
SLC25A38	mRNA	chr3	39383324	39397328	+	-1.03574	9.9191	10.3476	12.7792	10.6493	10.4785	11.1999	12.6505	10.2292	11.3872	11.531	12.2885	11.4983	12.2781	12.1276	12.4952	12.2228	12.3479	11.7542	11.6075	12.322	12.3867	12.506
TOMM7	mRNA	chr7	22812632	22822851	-	-1.0359	9.88235	9.54269	11.5047	9.91771	9.97572	10.2189	10.6127	9.93987	11.4803	9.01637	11.2107	10.3928	11.6257	11.5308	11.1859	11.8304	11.7679	10.2953	10.8473	11.4529	11.1591	11.6417
ZNF383	mRNA	chr19	37217926	37243672	+	-1.03785	9.15073	8.95286	10.6842	9.67481	9.04479	9.48352	10.7166	8.64098	9.71687	10.0551	10.8417	9.37927	11.1487	11.1059	10.8082	11.4345	10.6206	9.79939	10.7478	10.9477	10.7435	10.2215
GOLGA8A	mRNA	chr15	34379064	34437466	-	-1.03793	8.92326	9.90074	10.9884	10.9738	9.65003	10.3679	11.5821	9.92648	11.32	11.2583	11.157	10.8353	12.0634	11.6576	11.812	11.7175	11.372	11.5671	11.4589	11.8767	11.5097	11.2972
SLC25A36	mRNA	chr3	140941820	140979943	+	-1.03905	8.63034	8.00913	10.0045	8.24794	8.62273	8.87043	10.4848	8.88784	9.15092	10.0692	10.2453	8.6227	10.8464	10.4195	10.7088	10.3261	10.1806	9.73855	9.76953	10.7876	10.2479	9.74884
C11orf1	mRNA	chr11	111878935	111885975	+	-1.03953	9.78661	8.59294	10.1037	9.51028	8.87235	9.51873	10.1418	9.84121	10.9332	10.1155	9.84056	11.1158	11.1251	10.8139	11.0971	11.0639	10.8861	10.4917	10.8081	11.1701	10.6157	10.3461
ENOSF1	mRNA	chr18	670324	712676	-	-1.04292	7.39826	5.88654	8.39437	7.14016	6.30508	6.81094	8.46024	7.37562	8.77626	7.90516	8.71187	8.03221	8.96376	8.38116	8.98743	8.32487	8.33456	7.87613	8.4948	8.1745	9.01731	8.55953
KANSL2	mRNA	chr12	48653212	48682252	-	-1.04398	10.2938	9.66641	11.5108	9.7298	9.64335	9.85225	11.5766	9.68122	10.2469	10.47	11.5112	10.7245	11.5308	11.8148	11.5839	11.2764	11.4314	10.4233	10.9895	11.7694	11.4905	11.1873
ZBTB10	mRNA	chr8	80485619	80526265	+	-1.04623	8.59235	9.54612	11.9611	8.58655	9.67399	9.98367	11.6815	10.0756	10.7234	9.81623	11.0183	9.10776	11.6867	11.8513	11.3887	10.4619	11.1243	11.1837	10.3243	12.3324	11.6909	11.1531
HIVEP1	mRNA	chr6	12007670	12164999	+	-1.04671	13.5916	14.2352	15.7111	12.9154	13.7323	14.0948	15.5671	14.7883	15.2562	14.9035	15.9818	14.1741	16.4865	15.8958	15.5824	16.1703	15.6496	14.8348	15.4079	16.1518	14.6989	15.2812
TFDP2	mRNA	chr3	141944428	142149544	-	-1.04683	9.85678	11.5463	12.1105	11.1395	11.0503	11.5358	13.3603	11.9328	11.9071	12.3283	12.52	12.1251	12.7226	12.8254	13.5112	12.9766	13.0307	11.5801	12.9489	12.791	12.4481	13.2035
SLC38A1	mRNA	chr12	46183058	46269425	-	-1.04715	13.1307	14.1403	16.023	14.4056	13.8447	15.2835	15.9006	14.3971	14.7635	15.5767	15.7825	15.4375	15.6248	15.9529	16.0376	15.7664	15.6933	15.5992	15.8243	15.8989	16.137	15.7701
MFSD8	mRNA	chr4	127917805	127965995	-	-1.04845	11.3423	11.3276	13.1364	11.859	11.8811	12.182	13.1523	11.0235	11.7934	13.0056	13.0212	12.1845	13.3911	13.8179	13.0783	13.9721	13.6805	12.5026	12.998	13.3064	12.991	12.4816
IKZF3	mRNA	chr17	39757715	39864188	-	-1.04861	9.32795	13.0097	14.0511	12.4855	12.0583	13.1542	14.4189	11.8583	11.5463	13.645	13.5278	13.9705	12.5937	13.6332	13.9079	12.4799	13.4895	13.6071	13.7785	13.5697	13.8916	14.8
TAF9B	mRNA	chrX	78129748	78139706	-	-1.04956	9.66207	8.2711	9.99734	9.05167	8.73974	9.28796	9.67945	9.00042	9.93001	9.66659	10.3077	9.83884	10.3609	10.2499	10.7007	10.813	10.2334	9.88394	10.4564	10.986	10.501	10.2065
ZFYVE28	mRNA	chr4	2342581	2343524	-	-1.04988	5.07114	3.90763	6.17638	5.08206	4.63517	4.99104	5.48503	4.38718	5.32255	5.7053	5.91599	5.32418	6.35277	6.27362	6.24907	7.74978	5.70285	5.62087	4.99617	5.87157	6.7938	6.66412
ERO1LB	mRNA	chr1	236215122	236282039	-	-1.05017	9.30908	9.53882	10.7056	8.78937	8.42878	9.63568	10.1727	8.17014	9.22087	9.11516	10.4871	9.5182	10.3155	10.8219	10.3455	10.0863	10.5767	10.7463	9.72617	10.7999	10.8226	10.0593
NOL9	mRNA	chr1	6521347	6554598	-	-1.05081	10.245	9.54174	11.7756	10.6079	9.44123	10.7874	11.0803	9.54421	11.1069	10.6446	11.7492	10.8227	12.2814	11.8364	11.8722	12.5724	10.8552	10.8519	11.158	11.6706	11.8412	10.8284
MRFAP1L1	mRNA	chr4	6707701	6709880	-	-1.05298	9.37817	8.0443	9.56357	9.25906	8.31601	8.81514	9.71053	7.60992	9.04158	9.86858	10.125	9.36233	10.0385	9.79038	9.93708	10.5962	10.0056	9.33598	10.0179	9.84437	10.4291	10.6815
GRAPL	mRNA	chr17	19127469	19158835	+	-1.05998	5.82947	7.71345	6.33445	7.50667	6.62171	6.60299	8.32208	5.51104	7.27353	7.8304	8.60961	6.11464	8.48694	7.37562	8.68327	10.3497	6.8588	7.761	8.65509	8.10064	7.63629	7.54308
ZNF571	mRNA	chr19	37554782	37594772	-	-1.062	6.58515	6.19173	8.01998	7.13221	6.43358	7.18331	7.39646	6.96128	7.1305	8.06559	8.01547	6.45598	8.1356	8.13971	8.96786	7.55947	8.20307	7.82653	8.60425	9.26813	8.32567	8.56204
PSIP1	mRNA	chr9	15464066	15511019	-	-1.06204	10.028	9.45332	11.1476	9.78	10.3005	10.7371	10.2705	9.39247	10.5534	11.2483	11.4838	10.8692	11.4567	11.3793	11.6701	11.4454	11.6284	11.1516	11.6286	11.355	11.073	11.0966
BCL7A	mRNA	chr12	122019422	122062044	+	-1.06237	5.32841	7.70561	8.50799	7.17743	6.65245	8.38657	9.17666	6.84509	7.4674	8.18225	8.64505	7.33616	8.88906	8.67781	9.04348	7.8885	9.72808	8.52101	8.94949	8.31363	8.81739	8.45466
CXCR3	mRNA	chrX	71615916	71618517	-	-1.06272	5.37659	6.10627	6.58255	5.66948	6.19748	5.81812	7.52623	6.54033	6.20494	7.24902	6.93451	8.83408	8.18085	7.04794	6.63688	9.08734	6.49676	7.06695	6.866	5.99762	7.40574	8.12314
C20orf112	mRNA	chr20	32443059	32585074	-	-1.06301	5.13358	5.7595	8.35064	6.03222	6.41908	6.17328	7.43097	6.33047	7.75973	6.39474	7.4087	6.34804	7.89283	8.24154	8.79625	7.61486	7.75275	6.62215	7.40498	8.19296	7.77161	7.65048
GRASP	mRNA	chr12	52006940	52015889	+	-1.06326	9.18048	8.77059	9.53824	7.94089	8.82743	8.6644	11.2961	8.99369	9.04493	8.70939	10.4242	9.34962	11.6401	10.579	9.7152	10.6434	9.96167	9.6913	9.29057	10.4052	10.7454	9.47279
DPP4	mRNA	chr2	161992241	162074542	-	-1.06464	8.94118	8.78676	11.4067	11.7651	10.1856	11.2053	10.7511	10.5618	12.5074	11.5106	11.2846	12.086	12.5676	11.3729	12.8495	11.1088	11.8905	11.494	11.5858	11.374	12.5209	11.7869
CWF19L2	mRNA	chr11	107326345	107457846	-	-1.06806	9.51545	9.59482	10.6664	10.0801	9.43811	10.298	11.0582	8.44862	9.94363	11.0206	11.0699	10.1511	11.0597	11.389	11.4183	11.7697	11.2681	10.6684	10.8188	11.0351	11.3084	10.937
AES	mRNA	chr19	3052910	3062966	-	-1.06952	13.6009	13.9732	15.8362	14.0953	14.1229	14.8528	15.7493	13.7493	15.079	14.4612	15.7703	15.1076	15.8115	15.7819	15.9432	15.8995	15.8955	14.8625	15.5998	15.5689	15.5502	15.6676
ZNF326	mRNA	chr1	89992163	90028538	+	-1.07136	9.24756	9.41138	10.829	9.53885	9.25022	9.23885	10.4774	9.25542	10.1829	9.77271	10.9702	10.0929	11.5828	11.4548	11.1068	10.866	10.5971	10.4432	10.0091	11.3374	10.8567	10.1846
DBF4	mRNA	chr7	87876216	87909541	+	-1.07296	8.32476	8.6805	10.5579	8.66437	8.70438	9.47419	11.2422	9.12505	9.44072	9.48688	9.86067	9.97691	10.8156	11.1934	10.8917	10.7849	10.3427	9.9964	9.75351	10.7908	10.3208	10.5892
DNAJB1	mRNA	chr19	14514769	14529237	-	-1.07299	11.2133	9.70347	11.0727	9.28499	9.56814	9.41324	10.4856	11.2066	10.2605	9.97006	11.0136	11.1145	11.5666	11.312	12.0927	11.4186	11.2456	10.8518	10.9527	11.3521	11.3371	11.2328
SYNE2	mRNA	chr14	63852965	64226449	+	-1.07449	7.525	9.30556	11.2953	8.91377	9.7039	9.49645	11.5131	8.85684	9.95291	9.93754	10.9813	10.9972	10.0096	11.045	11.4379	10.8782	10.1047	9.52224	9.73827	11.0238	10.8674	12.0888
FUT10	mRNA	chr8	33370824	33473422	-	-1.07795	7.93547	7.19201	9.8699	9.4989	7.45217	8.09078	8.36525	7.36201	9.24575	8.90824	9.13449	8.35733	9.36899	9.24068	8.68591	8.30092	10.798	9.86315	10.2707	9.33691	9.53191	10.751
PAPD5	mRNA	chr16	50152918	50235310	+	-1.07963	11.4873	11.3043	12.8131	10.8501	11.4184	11.1314	12.8879	10.8183	11.7927	11.3554	12.8269	11.8942	12.882	13.0321	13.0511	12.6249	13.0698	11.6809	12.0521	13.2569	12.8326	12.7829
LAX1	mRNA	chr1	203765156	203776352	+	-1.08004	6.13301	6.97045	8.49498	7.37393	6.88089	8.06576	8.45125	7.02236	6.81305	8.9035	8.89803	8.94848	7.47637	7.78937	8.94812	8.45097	8.10554	8.17405	8.53984	8.60664	9.30197	9.85209
CCND2	mRNA	chr12	4273736	4305356	+	-1.08055	10.0775	10.9207	12.6688	11.4672	11.4486	12.2313	12.5816	12.22	12.8468	12.3792	13.2751	13.3517	13.0556	12.3821	13.2814	12.8059	12.77	12.6647	12.7665	12.7889	13.1132	13.3215
PCMTD2	mRNA	chr20	64255695	64276230	+	-1.08168	10.2451	9.68369	11.3737	10.2514	10.2758	10.7525	11.0156	8.98472	11.2363	10.5534	11.6163	10.5023	11.9042	11.3376	12.6018	11.4072	11.3795	11.1839	11.9152	11.3721	11.7919	11.2149
XPO4	mRNA	chr13	20777329	20903048	-	-1.0819	9.45255	8.99886	10.6719	9.61309	9.19303	9.53459	10.8417	8.94445	10.1146	10.4386	10.9127	10.267	11.4733	11.3016	11.0654	11.564	10.9005	10.0625	10.5854	10.8035	10.8471	10.564
SEMA3A	mRNA	chr7	83958343	84492724	-	-1.08203	4.25022	3.77654	5.29044	4.09858	5.92531	4.26711	4.26967	4.7594	6.87646	5.35702	6.39382	4.2017	6.51038	5.86884	6.36424	5.24126	6.0588	6.40269	5.7764	5.53552	7.07417	6.20137
MSI2	mRNA	chr17	57255851	57680297	+	-1.08291	8.64118	9.40246	10.5235	9.43806	9.10534	10.6497	11.006	9.36064	10.6962	10.8129	11.1838	10.2947	11.345	11.3975	11.2444	11.4783	11.254	10.61	10.9436	11.2647	11.1904	10.3519
HLA-DMA	mRNA	chr6	32948613	32970716	-	-1.08484	11.8154	13.4934	14.2401	12.999	12.5324	13.2657	13.9604	11.9701	13.7563	13.2371	14.5687	13.6334	14.263	14.0723	13.9661	13.6328	14.8228	14.7284	14.2091	14.2927	14.2884	14.0641
KLF3	mRNA	chr4	38664169	38701508	+	-1.0851	12.9522	12.4754	14.2864	12.6198	13.1728	13.1386	14.5788	13.3191	13.7137	12.5766	14.5952	13.7447	14.8201	14.532	14.5724	15.8081	14.5835	13.2024	14.1096	14.3842	14.165	13.9038
RBL2	mRNA	chr16	53434439	53491648	+	-1.08622	12.4623	11.8341	13.4694	11.9113	12.156	12.7081	12.7067	11.6235	12.6242	12.6542	13.186	12.3715	13.3739	13.2618	13.567	13.4367	14.042	13.2314	14.1054	13.7892	14.0378	13.6115
NBEA	mRNA	chr13	34942287	35673022	+	-1.08669	4.29598	5.76009	6.26751	5.35677	5.29878	6.09978	6.49493	5.13412	6.43943	6.65844	7.34527	5.95494	7.14525	7.2734	6.64292	7.65831	7.59812	5.97296	6.75398	7.04152	6.89743	6.12318
EXOG	mRNA	chr3	38496127	38542161	+	-1.08719	8.2259	6.88932	9.47321	7.77679	7.54792	8.3569	9.18166	7.50681	7.81936	9.14177	9.29471	8.59234	9.4303	9.77748	8.93183	10.0546	9.1428	9.11657	8.94715	9.46696	9.31333	9.28184
COQ10A	mRNA	chr12	56266858	56270966	+	-1.09033	6.85588	7.48168	8.52206	7.51175	7.47508	7.94982	9.19602	7.1132	7.98128	8.40489	9.31243	8.24959	9.00698	8.5751	9.50099	8.57469	8.99099	8.6076	8.79193	9.14747	9.78225	8.73396
FAM117B	mRNA	chr2	202635178	202769757	+	-1.09269	12.5757	12.2319	14.3304	12.955	13.1732	13.8456	13.9261	11.8889	13.7814	12.7553	14.466	12.6387	14.752	14.598	14.5362	14.2949	14.6445	13.9285	14.4473	14.3938	14.4484	13.72
ZNF14	mRNA	chr19	19710472	19733112	-	-1.09409	8.88794	8.20275	10.0075	7.7708	8.21662	8.79345	9.71922	8.07789	9.18585	9.4208	9.52762	9.0185	10.7803	10.1495	10.1771	9.96509	10.1109	9.25153	9.84752	10.563	10.091	9.58633
BCKDHB	mRNA	chr6	80106627	80346270	+	-1.09597	7.70664	7.59225	9.1745	8.78072	7.37474	8.61123	8.65582	7.94301	9.41166	8.52488	9.09798	8.95575	9.5221	9.44114	10.1143	8.65202	9.71126	9.27667	9.63446	9.79206	10.0122	9.47211
MAPK8	mRNA	chr10	48306655	48439360	+	-1.09692	11.3145	11.5046	13.7501	11.6196	11.6474	12.0702	14.4071	11.4915	12.5889	12.2252	13.4135	11.9134	14.1609	13.6812	13.4453	14.5989	14.0168	12.9362	12.9903	13.3968	12.9604	12.7926
HOXB2	mRNA	chr17	48540894	48546079	-	-1.09708	6.76801	6.65055	7.15396	6.03138	6.95199	6.28954	7.07741	6.40975	6.71457	7.76294	8.86612	7.32117	7.34894	7.64267	7.6752	7.36873	7.60293	8.28322	8.34935	7.87006	8.6201	7.58862
B3GALTL	mRNA	chr13	31199936	31332276	+	-1.09787	6.17266	6.31603	6.88104	6.56574	6.33924	5.02018	8.21221	6.47862	6.38109	6.46658	7.84832	7.23309	8.303	8.09369	7.5904	8.25996	7.45606	6.98534	6.78373	7.632	7.57024	7.21869
MOAP1	mRNA	chr14	93182196	93184928	-	-1.09857	9.5832	9.68599	11.0205	9.74537	9.60387	9.7435	10.9104	10.1223	10.0569	9.80925	11.2755	10.0344	11.8365	11.6265	11.5588	11.925	10.9828	10.1044	10.705	11.1349	11.3233	11.0135
KIF22	mRNA	chr16	29790713	29805385	+	-1.09988	7.68705	8.49153	10.0089	8.2	8.07946	8.46918	9.78995	9.02492	8.91086	9.43265	9.91946	9.84572	10.6568	9.90699	10.2181	10.144	9.49509	9.01098	9.74096	10.136	9.86283	9.97506
CD7	mRNA	chr17	82314870	82317604	-	-1.1007	7.15001	7.07257	8.77322	7.24089	7.1173	6.81917	8.58545	7.81999	8.40891	8.51385	9.25829	8.63823	9.01893	8.52248	9.4775	8.64258	9.15842	7.96118	8.62571	8.88773	9.45444	8.56461
CEP85L	mRNA	chr6	118460772	118710075	-	-1.10126	11.7604	10.7619	13.8903	12.2057	12.2718	13.0013	13.1976	11.9628	12.6467	12.5709	13.2855	12.4561	13.4335	14.0637	13.904	13.1778	13.4042	13.4681	13.6568	14.0193	14.0354	13.4338
FBXO21	mRNA	chr12	117143341	117190531	-	-1.1047	8.08679	8.72455	10.8227	8.41606	8.75404	8.87738	11.3108	8.05327	9.80355	9.69199	10.2917	10.0181	10.956	10.8619	10.5551	10.4961	10.3348	9.57661	10.0125	11.1411	10.008	10.054
PCSK5	mRNA	chr9	75890644	76362339	+	-1.10759	7.57547	3.9941	7.32966	6.59169	5.69724	6.34923	5.10658	4.7969	7.97318	5.9327	7.48987	6.07419	8.22166	7.06094	7.64517	6.97715	7.90157	7.41725	7.76598	7.21844	7.07684	6.05812
KLHDC2	mRNA	chr14	49767608	49783191	+	-1.10918	12.0871	11.7272	13.4431	11.4498	12.1659	12.4596	13.4389	11.607	12.3809	12.7497	13.1652	12.5481	14.0766	13.9985	13.8279	14.1739	13.6233	12.5109	13.4657	13.8596	13.495	12.7764
CFL2	mRNA	chr14	34710382	34714823	-	-1.10926	8.91488	9.76373	11.6748	8.80177	9.72712	9.46706	10.0702	9.16894	10.0348	10.2212	9.74637	10.1988	10.7569	10.9467	10.6436	9.8332	10.5862	11.9934	10.3598	12.7024	11.5394	11.4177
NOP58	mRNA	chr2	202265716	202303666	+	-1.11245	11.1618	11.1731	13.6138	11.8225	11.5299	12.0959	14.3197	12.3147	12.9306	12.8569	13.2672	13.39	13.7686	13.9474	13.4612	13.3792	13.4649	13.1056	13.2834	14.0911	13.2539	13.5195
PDE4D	mRNA	chr5	58969038	60522120	-	-1.11348	11.606	12.4773	13.7265	12.7389	13.3524	11.8848	14.3913	12.3157	13.3645	12.2805	14.2605	13.8682	14.4998	14.1485	14.6243	14.2375	14.1041	12.6092	13.0015	14.1934	13.7588	13.8216
SCML1	mRNA	chrX	17737468	17754985	+	-1.11356	9.1686	8.1402	9.73523	8.45711	9.40018	9.14443	9.44726	9.38509	10.3172	10.4788	10.2524	8.41829	12.5262	10.6965	10.3952	13.3888	10.1088	9.69815	9.87427	10.7223	10.0442	9.64669
CXorf65	mRNA	chrX	71103889	71106788	-	-1.11501	9.31396	10.725	12.3974	9.21009	10.3338	11.224	12.3776	11.2802	10.5244	10.9796	12.0866	10.7406	12.1102	12.1105	11.7038	13.1559	12.3183	11.1817	11.9775	12.7298	11.7759	11.5286
BCOR	mRNA	chrX	40049815	40177329	-	-1.11645	9.23654	8.75462	10.471	9.51734	8.29903	9.10613	9.07866	8.58593	9.75144	9.56749	9.6301	9.85619	11.1311	10.5335	9.84791	11.3877	10.1545	9.89685	10.2201	10.4105	10.3933	10.7774
HAPLN3	mRNA	chr15	88877288	88895626	-	-1.11712	6.05025	8.00078	7.74327	5.86	6.67941	6.53059	6.59187	6.30541	9.93486	6.98	9.55619	7.74075	8.49517	8.18731	8.2335	8.32188	7.8085	7.49786	7.51568	8.8255	8.11034	7.92446
DLG3	mRNA	chrX	70444855	70505489	+	-1.11878	4.32174	5.47513	6.88981	5.66101	4.71519	5.25361	7.11029	5.07606	5.7129	6.09995	6.99709	8.46645	6.25946	6.46813	7.33732	6.68273	6.30886	5.1567	6.60384	7.04724	6.34287	7.33349
LANCL1	mRNA	chr2	210431249	210477652	-	-1.11999	8.02179	8.81571	10.6468	9.21563	8.63427	9.4066	10.4881	8.86391	10.1131	10.0734	10.4808	10.0107	10.7064	10.8347	10.7515	10.7534	10.7259	9.78111	10.5912	10.6465	10.4263	10.8665
ZNF507	mRNA	chr19	32345608	32387667	+	-1.12185	9.68971	9.25424	11.3353	9.90107	8.99971	10.1561	11.1261	8.83391	10.4793	11.0447	10.9051	10.2465	11.9205	11.5073	11.5782	11.5253	11.4203	10.3289	11.3277	11.7014	11.0685	10.9166
DDX47	mRNA	chr12	12813207	12829981	+	-1.12218	7.37534	7.3305	9.46975	8.05691	7.83202	8.2134	10.105	7.53306	8.66122	8.51977	9.53989	8.72801	9.72701	9.61556	9.10291	9.53694	9.14951	9.04761	9.0366	9.96884	10.0412	9.68857
ZNF791	mRNA	chr19	12610918	12631921	+	-1.12229	7.76882	7.46125	8.61605	7.24446	7.538	7.42781	8.88193	8.01774	7.92453	8.584	9.10136	8.24271	10.3356	9.22221	9.05857	10.3834	8.60742	8.55106	8.51488	8.87841	9.16026	8.7692
S1PR1	mRNA	chr1	101236749	101241520	+	-1.12273	14.038	14.747	15.5501	15.3931	15.8865	14.7493	15.6261	13.6613	14.4244	16.2867	15.6228	15.1006	17.5134	16.4992	16.6096	17.5447	16.529	14.9596	16.2284	15.4324	16.1973	15.6705
S1PR2	mRNA	chr19	10221433	10231272	-	-1.12516	4.67271	3.8182	4.93262	3.83448	4.20979	4.18856	4.81132	4.49228	5.13698	5.25186	5.8499	4.85243	7.06296	5.63847	5.0941	7.89877	5.57488	4.72031	4.5924	4.806	6.0978	5.73246
CDC42SE2	mRNA	chr5	131245493	131398447	+	-1.12868	13.3113	14.6636	15.6724	14.3197	14.4134	14.8499	15.5858	14.7973	15.2825	14.6604	15.7653	15.0685	16.1085	15.9288	15.96	15.9075	16.1173	15.4579	15.8357	16.3293	16.1495	15.9835
CENPK	mRNA	chr5	65517766	65563171	-	-1.12875	9.45786	8.3622	7.73605	8.94347	8.4457	10.0561	10.0539	8.58479	9.21145	9.59992	9.72133	10.5742	9.89055	9.33034	11.1994	11.0344	9.9316	8.74222	10.3265	10.8309	10.9652	9.54015
SLFN12L	mRNA	chr17	35473689	35537861	-	-1.13047	8.26272	9.09137	10.8515	8.96193	9.30015	9.05689	11.0189	7.33834	8.48558	9.85663	10.9236	10.5856	9.77713	10.3649	10.7802	10.122	10.2496	9.40584	9.47724	9.97948	10.9111	11.6578
PDIK1L	mRNA	chr1	26111165	26125548	+	-1.13172	8.92819	7.86226	9.44537	8.68877	8.27753	8.89359	9.6224	8.26127	9.21195	8.86013	10.1112	9.17226	10.7617	10.1678	10.4591	10.7594	10.2606	9.32427	9.03719	10.1421	9.5621	9.48467
DZIP3	mRNA	chr3	108589490	108694846	+	-1.13211	7.71161	7.27187	8.95927	8.90608	7.37495	7.59551	9.77567	8.94361	9.71836	9.13159	9.31551	8.8293	8.71467	10.4502	10.405	8.83465	9.59119	9.71613	10.5323	9.33069	9.94509	10.3867
JOSD1	mRNA	chr22	38685543	38701556	-	-1.13616	10.5462	9.61096	11.7572	10.164	10.4668	9.77162	12.0667	11.365	10.5918	10.5889	11.4869	11.1902	12.5	12.051	12.1576	12.5662	11.9415	11.4458	11.1251	11.8003	11.9682	11.7162
HIVEP2	mRNA	chr6	142751467	142945201	-	-1.13635	9.84411	11.1472	12.0515	10.6478	10.1584	10.9154	10.7674	10.695	11.6346	12.1861	12.036	11.5369	11.7157	11.5877	12.3971	12.0678	12.4805	12.0928	12.7073	12.2857	12.4664	12.319
ETV3	mRNA	chr1	157121191	157138591	-	-1.13784	10.9641	9.71659	10.9899	10.1075	10.3101	9.86774	10.8113	10.0859	10.191	10.1029	11.1755	11.0751	11.8058	10.7515	11.6806	11.0193	11.536	11.9086	10.0268	11.9388	12.34	12.1724
RBM48	mRNA	chr7	92528773	92538005	+	-1.13801	10.9886	10.6075	12.9389	10.8039	11.0296	11.1803	12.6419	10.3168	11.2828	11.76	12.3095	11.4334	13.0305	12.9022	12.8935	12.871	12.5694	12.1795	12.2496	12.8769	12.3507	12.2499
ZNF136	mRNA	chr19	12163057	12189249	+	-1.13817	8.02834	8.84518	10.4119	8.13875	9.21821	8.35742	10.5283	8.06093	9.1591	9.29879	9.86824	8.06885	10.7065	10.6611	10.5174	10.1857	10.3165	10.2789	9.68113	11.0685	9.85417	10.5074
JADE2	mRNA	chr5	134524312	134583228	+	-1.139	8.73441	8.8304	10.3774	8.56899	8.84112	9.84511	10.5697	8.21754	9.25797	10.4307	11.0446	9.69266	10.5264	10.5837	11.2157	10.6518	10.6503	9.70224	10.4256	10.6534	10.2387	10.691
FBL	mRNA	chr19	39834453	39846414	-	-1.14268	10.5463	10.3691	11.5033	11.3852	9.58452	11.0162	10.9764	11.3259	12.1771	9.44769	11.7802	11.8996	12.6612	11.9273	12.702	11.6569	11.3634	11.3338	11.9798	12.5746	12.2211	11.6104
SSBP3	mRNA	chr1	54226522	54406419	-	-1.14385	9.00773	9.32184	11.1486	9.41559	8.74707	9.3875	11.1847	9.28133	10.4936	9.55196	11.1076	11.0067	10.5649	10.7705	11.8178	9.67009	10.8644	9.92401	10.8155	11.2747	11.6038	11.3542
CHST12	mRNA	chr7	2403560	2434607	+	-1.14461	6.07608	8.91774	9.28775	8.15937	7.80756	8.08062	10.4855	7.12205	8.38224	9.18875	10.8326	10.0152	8.35115	8.68451	10.3217	8.76	9.72243	8.98241	8.93948	9.16383	9.40042	10.7707
DCAF4	mRNA	chr14	72926332	72959703	+	-1.14679	6.77367	7.51119	8.55537	7.59495	7.51921	8.59228	9.70659	7.8696	8.45749	8.76056	9.8253	8.18072	10.2607	9.94038	8.99198	10.0066	9.33632	8.68831	9.15521	8.6359	9.43874	8.91039
DHRS3	mRNA	chr1	12567910	12617815	-	-1.14751	6.42439	6.41944	7.7376	7.18724	6.94951	6.67446	7.03756	6.56957	7.57361	6.88244	7.87961	6.70071	9.13788	8.4467	8.56605	8.67963	8.04066	7.62911	7.95694	9.19073	7.00349	7.88556
URI1	mRNA	chr19	29923644	30016612	+	-1.15046	11.8618	11.4692	13.3669	12.2285	11.7189	12.4469	12.9516	11.7549	12.4823	13.0127	13.1797	12.8909	13.534	13.7965	13.8637	13.8555	13.4207	13.0095	13.2713	13.6267	13.7507	13.5589
CD200R1	mRNA	chr3	112921209	112975122	-	-1.1506	6.6501	6.08245	7.78191	7.28069	5.96988	6.01195	6.83206	5.87329	8.36784	7.09329	6.68262	7.91038	7.62671	7.20744	8.05207	6.63354	7.85398	9.51199	8.39062	7.72602	9.47276	8.2712
LTB	mRNA	chr6	31580525	31582522	-	-1.15417	6.65634	8.20799	8.83708	7.7417	7.2403	8.25224	7.11595	7.50005	8.55469	6.7785	8.96532	7.48502	9.36762	9.13429	9.481	8.0514	8.86978	8.54508	9.39296	9.28136	8.91983	8.61814
ASAH2	mRNA	chr10	50124686	50279808	-	-1.15607	4.63643	4.45192	5.64414	5.97797	3.72012	5.72038	6.37885	5.82505	6.06826	7.1567	5.76698	6.22219	7.17739	6.32577	6.80083	7.9291	6.83875	6.81979	6.24807	6.63644	7.25273	6.55065
CDC25B	mRNA	chr20	3786931	3806115	+	-1.1563	11.4958	12.1221	14.1405	12.8022	12.3933	13.0606	13.981	12.5496	13.339	13.7471	14.0621	14.2197	13.8391	13.8895	14.2604	13.6228	14.3208	13.5376	14.7123	14.0889	14.3961	14.4837
CHI3L2	mRNA	chr1	111200771	111243440	+	-1.1565	7.02281	8.49358	8.89072	8.59749	6.54509	7.28039	8.58098	8.5361	9.0161	8.84776	9.59706	8.83048	8.42428	9.08376	9.98735	8.35201	9.42168	9.58139	10.3322	8.7352	10.3853	9.32052
KPNA5	mRNA	chr6	116681187	116741867	+	-1.15783	8.91869	9.38787	11.024	9.29725	8.5318	10.2105	11.2852	9.2241	9.73856	9.97284	10.8117	9.65011	11.0311	10.6369	11.3603	11.5313	11.2256	10.6499	10.9215	11.3194	11.0628	10.8023
CEP70	mRNA	chr3	138494344	138594538	-	-1.15829	6.36198	5.1113	8.59196	6.20628	5.85408	6.21739	7.39619	7.3217	7.77639	8.00809	7.67228	7.12345	7.8652	7.74301	8.49486	9.03353	7.97932	7.95259	8.19485	8.6889	8.21073	7.55516
CCNT1	mRNA	chr12	48688458	48716998	-	-1.15961	11.4305	10.9242	13.4282	11.6397	11.2722	11.7332	13.7653	11.4107	12.5099	11.862	12.7053	12.5198	13.7716	13.6479	13.7232	13.2926	13.305	12.4707	12.4759	13.6424	13.1023	13.2296
GNAL	mRNA	chr18	11689137	11885685	+	-1.16085	4.5602	4.23745	4.74681	3.40796	4.28228	3.57376	4.73136	4.04811	4.22695	4.58468	5.15224	4.96826	4.55758	6.7946	6.25396	5.85265	5.67032	4.76556	4.83627	5.77978	5.16451	5.01389
HSF2	mRNA	chr6	122399546	122433119	+	-1.16209	9.38548	8.81261	10.4779	9.17902	9.08992	9.18524	11.182	9.1546	9.89316	10.5616	10.4159	9.37092	11.688	11.5475	11.1408	11.6604	11.1508	10.2923	10.7376	11.4084	10.4589	10.3795
MTERF2	mRNA	chr12	106977291	106987166	-	-1.16254	6.40255	5.6428	7.53023	6.66651	5.89216	7.53933	7.35681	6.83613	6.53286	6.958	6.78013	6.69712	7.39999	8.05366	8.68708	7.43703	7.82443	8.32039	8.13524	8.20165	8.72666	8.516
GRPEL2	mRNA	chr5	149345414	149354583	+	-1.16406	7.74381	7.02716	9.44783	8.25393	8.38844	7.97717	8.74291	8.32346	9.1095	9.02011	10.0442	8.39349	10.6474	9.68084	9.47075	10.8751	9.77054	8.69714	9.96532	9.59251	9.01477	8.65779
CD86	mRNA	chr3	122055362	122121141	+	-1.16458	12.6824	9.4471	11.9891	11.0567	10.902	10.8114	9.80395	10.5184	12.4799	9.48771	13.3777	11.3979	11.8991	11.9135	11.3737	10.8646	13.1805	13.0807	11.686	12.2033	12.1825	11.8298
YES1	mRNA	chr18	721588	812541	-	-1.16552	8.21337	9.64383	12.1524	10.0684	9.88242	9.62861	12.0984	10.7749	10.848	9.55341	11.3992	10.3057	12.1556	11.6126	12.5367	12.2781	11.7609	10.3286	10.6558	12.6286	10.6832	11.0776
ARL5B	mRNA	chr10	18659384	18681639	+	-1.16585	10.5629	11.4339	12.5541	10.5952	11.2868	10.9011	11.5299	10.4269	11.4569	11.0646	12.1499	12.4039	12.343	12.0664	11.7724	11.8397	12.1388	13.6705	11.246	12.9513	12.4774	13.1056
RNMT	mRNA	chr18	13726661	13764558	+	-1.16716	10.7537	10.361	12.5213	10.7933	10.6092	11.1641	12.7228	11.2812	11.5039	11.3414	12.6088	11.4832	13.2451	12.5262	12.5981	13.0346	12.466	12.0554	11.9461	12.7535	12.548	12.4034
PKIA	mRNA	chr8	78516101	78605267	+	-1.16903	7.30759	7.45726	8.69793	8.24748	6.05931	8.41892	8.41779	6.91539	9.05174	7.56518	8.87664	8.20256	9.33047	9.12145	8.02568	9.24908	9.23973	8.67752	9.38967	9.44005	9.6259	8.61593
PDE9A	mRNA	chr21	42653636	42775509	+	-1.1708	3.84	4.26236	4.4828	4.54712	4.32192	4.41066	4.35291	4.45565	5.66748	5.17299	5.7006	4.54856	7.06426	5.27315	5.53153	6.37454	5.09523	5.43836	5.96133	5.90435	6.33983	5.43447
KDM2B	mRNA	chr12	121429097	121581015	-	-1.17159	9.0234	8.69415	10.2652	9.82219	8.93695	9.84634	10.9598	8.6866	9.7637	9.66996	10.6339	9.94363	11.4539	10.9394	11.0053	11.4592	10.8173	10.5109	10.4139	10.4649	10.6193	10.5993
FAM69A	mRNA	chr1	92832729	92961522	-	-1.17337	7.59085	10.0149	10.6804	8.98451	9.40809	10.6317	10.7818	8.94893	9.6895	10.4588	11.016	10.3277	10.716	11.6087	10.9111	11.5346	11.325	10.4673	11.1777	10.2804	10.8967	10.4465
ST6GALNAC6	mRNA	chr9	127885321	127905408	-	-1.17798	7.28325	7.12234	8.79819	7.42979	6.55448	7.34	9.00971	6.65878	7.75409	8.68838	8.51022	8.42922	8.44473	8.91931	9.46468	10.1228	8.22818	7.22185	8.38805	9.24958	9.23878	9.88517
SLC25A53	mRNA	chrX	104099214	104157027	-	-1.17814	4.55327	4.44513	6.24127	5.76428	4.9278	4.91092	5.98377	4.52517	5.83768	6.59995	5.82308	6.13215	6.78284	6.46474	6.8161	7.95735	6.48532	6.29579	6.36888	6.59116	6.95036	6.01695
ATM	mRNA	chr11	108222832	108369102	+	-1.18016	14.8726	13.7274	16.4002	14.5296	14.0672	15.3683	15.2279	13.9381	14.9782	15.2322	15.9203	14.9261	15.8239	16.2561	16.3397	15.9161	16.2599	15.7987	16.24	16.2683	16.4924	15.9304
PDE7B	mRNA	chr6	135851696	136195574	+	-1.18097	5.94067	6.84147	7.17744	7.28988	5.62993	6.86754	7.74846	6.74559	7.70822	7.11291	8.50169	5.94356	8.41599	8.39393	7.94783	8.47609	9.03426	7.7185	8.96074	8.06075	8.34684	7.24597
SFI1	mRNA	chr22	31488688	31618586	+	-1.18209	5.1013	5.27939	6.76628	4.63564	4.65198	5.30147	5.57519	5.52266	6.08405	6.4268	6.32482	5.83681	7.1766	7.60984	6.86562	7.56506	6.37079	5.63493	6.88139	6.86792	6.93015	6.53485
BACH2	mRNA	chr6	89926528	90296908	-	-1.18471	10.0723	12.5243	13.6263	11.7468	11.2619	13.9903	14.3083	11.0794	12.6895	13.3772	14.2151	11.1261	13.6329	13.7979	13.7736	14.4927	14.5105	13.6135	14.1274	13.6185	13.9576	12.9623
CD38	mRNA	chr4	15778275	15849446	+	-1.18703	11.8974	13.871	14.0509	12.9291	12.3051	13.3877	14.3606	12.7234	13.7417	13.9577	15.5523	14.814	13.6913	13.6503	14.6091	13.9477	14.6234	14.0143	14.9775	14.2447	14.2923	15.6972
ZNF506	mRNA	chr19	19785842	19821751	-	-1.18778	8.77289	8.78175	9.85465	8.10187	8.73898	8.53879	9.29782	8.06339	9.47857	9.6278	9.79583	8.74237	10.7248	10.2107	10.3807	10.4469	10.4734	10.0193	10.4218	10.6254	9.93173	9.58807
MYO3B	mRNA	chr2	170178145	170655164	+	-1.18854	3.92146	4.56057	4.63568	3.84658	3.85972	4.75124	4.34515	3.86487	3.08392	3.02739	5.86829	5.38488	3.49661	5.58411	5.82439	4.63027	3.89819	4.66322	4.0125	6.51895	4.81031	7.44662
MORC4	mRNA	chrX	106813871	107000244	-	-1.18891	7.81389	7.4842	9.04972	7.82962	7.84922	8.11051	9.00759	8.03304	9.23082	8.24995	8.66341	9.18714	9.17317	9.59209	9.87765	9.89602	10.0166	8.97189	8.85924	10.08	9.49606	9.64391
ADAM22	mRNA	chr7	87934143	88202889	+	-1.18996	6.29865	5.97013	7.56705	6.76393	5.88416	6.29887	7.03317	6.22765	6.78422	6.46251	7.13868	7.27274	7.54608	7.91968	8.53482	7.80753	8.10628	7.11162	7.58946	7.90161	7.84895	7.85047
ABCB1	mRNA	chr7	87503632	87713323	-	-1.19175	7.86596	8.69076	9.74094	8.17498	8.01713	7.75461	10.2104	8.67275	8.3361	9.42645	9.71472	9.8198	10.5118	10.0493	9.68281	11.8403	9.78996	8.61187	9.24762	9.82138	9.93525	9.54429
LEPROTL1	mRNA	chr8	30095398	30138348	+	-1.19263	14.1731	12.8565	14.7735	13.5663	13.576	13.6486	14.8472	14.032	14.8242	14.0739	15.4983	14.0594	15.7957	15.3504	15.7787	15.9504	15.206	14.6096	15.1847	15.3334	15.3804	14.6101
SATB1	mRNA	chr3	18345372	18445588	-	-1.19448	13.8286	13.0855	15.628	13.9078	13.657	14.6015	14.3407	12.9411	14.9663	15.447	15.1196	14.2408	15.8159	15.3803	15.7261	15.768	15.8978	15.0112	15.8541	15.8879	15.8256	14.6908
SPATA5	mRNA	chr4	122923070	123319449	+	-1.19986	8.50712	8.66721	10.7143	9.39568	8.58731	9.33918	10.0644	8.26239	9.4588	10.1728	10.4254	9.5878	10.4857	10.7955	10.9714	10.7416	10.3222	9.9467	10.5201	10.7646	10.9995	10.641
IL5RA	mRNA	chr3	3066324	3126613	-	-1.20011	5.5594	5.36164	7.6569	6.09183	5.31896	6.00413	6.39495	6.45996	6.31584	5.46589	6.80131	6.73657	7.45098	6.71373	7.53871	7.14871	7.87481	9.28924	6.57657	6.23374	7.57527	7.21713
HRH4	mRNA	chr18	24460629	24479957	+	-1.2007	4.47392	4.39805	4.83623	5.11349	4.69984	3.32047	4.84427	4.95972	4.86304	5.23154	4.71463	4.7757	6.03722	5.3906	5.74106	6.6655	5.81211	8.40392	5.05342	5.17663	6.46739	6.25887
MBNL2	mRNA	chr13	97221434	97394120	+	-1.20447	8.63356	7.86326	10.0753	7.76266	8.53206	8.17727	10.5385	8.48805	8.46268	9.09934	10.0876	10.0225	10.1328	9.90155	9.80316	10.0389	9.98369	9.99827	9.70113	10.224	10.0196	9.69967
CARD11	mRNA	chr7	2906076	3043945	-	-1.20482	5.76226	7.88298	9.44359	7.50634	7.54872	8.46812	9.24168	7.1579	7.85547	9.0318	9.65755	8.65979	9.43724	9.06407	9.5296	8.8552	9.13861	8.33368	9.39635	9.38434	9.57612	9.30394
RPTOR	mRNA	chr17	80544819	80966373	+	-1.20499	7.12675	6.96289	9.2514	7.71948	7.89501	7.99781	9.17633	6.79517	8.58744	8.76856	9.54281	8.35587	8.86876	9.38528	9.81183	9.62496	8.75648	8.48991	9.28793	9.41092	9.7777	9.48438
AXIN2	mRNA	chr17	65528565	65561647	-	-1.2068	5.7265	6.74374	7.31865	7.41455	5.98394	8.10141	7.12793	6.3643	7.31478	6.21009	8.43713	7.05848	8.68719	7.84218	8.34723	7.64059	8.11316	7.82221	8.50676	8.2665	8.27121	7.45603
PAPD7	mRNA	chr5	6714605	6757048	+	-1.2081	6.68554	8.80305	9.62733	8.58456	8.27848	9.09553	10.2435	8.23891	9.59135	9.84175	10.3996	9.57438	10.544	10.2578	10.1434	10.8888	9.96514	9.70047	9.93742	10.0863	10.0462	9.74156
SULF2	mRNA	chr20	47656348	47786616	-	-1.20992	10.0025	5.69739	8.62628	7.73139	6.70715	6.68016	6.25318	8.74999	8.83478	5.77013	9.63017	7.98537	8.88622	8.71837	8.32238	8.30412	8.25314	9.91572	8.102	9.11844	8.89937	8.44733
ANKH	mRNA	chr5	14704800	14871778	-	-1.21224	8.76132	8.79902	10.3365	8.50703	9.13498	8.66953	9.92704	8.7394	10.208	9.27587	10.5924	10.2347	10.7025	10.386	10.7162	10.4796	10.6384	9.68514	10.5685	10.6654	10.8318	9.87675
TET1	mRNA	chr10	68560360	68694482	+	-1.2141	6.77398	6.54309	8.55821	8.63467	7.49323	7.88782	8.7717	6.28644	8.7767	8.34246	8.70927	8.75685	8.6663	8.61486	9.48059	8.08304	8.78315	8.82785	9.93606	8.85025	10.032	9.51096
P2RY8	mRNA	chrX	1462572	1537144	-	-1.21885	6.75387	6.77067	7.6657	6.53563	6.04863	6.87646	7.39105	6.10741	6.71547	7.10083	8.71319	6.94016	8.51307	8.00924	8.40551	9.25806	8.23725	7.4614	7.32203	7.30016	8.42099	7.60403
SPOCK2	mRNA	chr10	72059034	72089032	-	-1.21892	4.80936	4.844	7.29252	5.62678	5.02957	5.74203	6.47529	4.89329	6.31718	6.4848	6.55689	5.8424	8.00546	7.44125	7.80582	8.42922	6.69734	6.15501	6.45597	6.94344	7.34998	5.96204
CRY1	mRNA	chr12	106991364	107093829	-	-1.21974	7.91012	7.14875	10.5951	7.4857	7.87177	7.7347	10.0166	7.64614	8.00041	7.95096	9.37704	8.2427	10.3768	9.93689	9.99348	9.69023	9.54192	8.89426	8.4384	10.4244	9.10083	9.45208
SLC20A2	mRNA	chr8	42416475	42541926	-	-1.22007	9.04254	9.12172	11.0474	10.4012	10.2263	10.3738	10.8887	9.56959	10.9179	10.8816	11.4041	10.4293	11.83	10.9646	11.9677	13.6746	11.6334	10.9164	11.1956	10.6202	11.3802	11.5894
SLA2	mRNA	chr20	36612318	36646216	-	-1.22136	7.80802	9.99329	10.3208	10.379	7.71791	9.15262	11.2834	6.81062	10.7151	8.79818	10.9281	10.8041	10.0488	10.8225	10.8994	10.868	10.1683	9.99513	9.99429	10.7595	10.7582	10.1847
FOXO1	mRNA	chr13	40555664	40666597	-	-1.22144	10.924	11.0422	12.9741	11.235	11.0725	12.0986	12.8063	10.1121	12.1217	12.3838	12.6684	11.6167	13.3369	13.0083	13.2437	13.3758	13.1131	12.6418	13.2033	13.2124	12.8922	12.4691
PRSS23	mRNA	chr11	86800240	86952844	+	-1.22378	3.76221	3.96222	5.32405	3.34418	4.09261	4.32957	4.8986	4.05458	3.81695	4.24196	5.5867	4.12619	4.67557	5.46146	7.39319	5.21077	5.6885	4.02773	5.08078	5.34405	5.88631	6.39643
CAMK2N1	mRNA	chr1	20482391	20486235	-	-1.22588	6.23183	6.25439	7.95009	6.24181	5.98741	6.31872	8.15356	6.53627	6.26214	7.3122	7.07533	6.96915	8.27163	9.02762	8.99001	7.97283	7.56184	7.19421	6.67351	8.55743	8.67298	8.44209
AKR1C3	mRNA	chr10	5035357	5107686	+	-1.2261	4.40949	3.85414	5.92942	4.3313	5.80154	4.51683	5.51998	7.5941	5.48303	6.31284	4.43305	5.75296	6.25314	5.69424	7.94202	8.3183	6.50375	6.94641	7.71116	7.325	7.27185	5.06454
SLC4A7	mRNA	chr3	27372723	27484420	-	-1.22827	10.6829	9.35792	11.037	10.3609	9.5967	10.7831	11.7454	9.71874	10.4601	10.7921	11.1295	10.9746	11.6113	11.7022	11.7631	12.7823	11.9608	11.3301	11.898	11.4988	11.8625	11.6677
GGA2	mRNA	chr16	23476310	23479216	-	-1.23164	5.18355	5.54028	6.89117	5.22041	5.78536	6.08477	8.09949	5.52832	6.04237	5.74126	7.24573	6.57716	7.44832	7.2052	7.52838	6.78538	7.18236	7.29389	7.12967	7.10946	7.68241	7.73208
CCR7	mRNA	chr17	40553769	40565484	-	-1.23168	10.0782	10.7824	12.2078	10.8459	10.5202	11.5073	11.4356	10.531	12.0447	12.1243	12.9369	10.4923	12.9968	12.2614	12.5382	13.7715	12.9269	11.787	12.6226	13.2984	12.2144	11.4267
FCER2	mRNA	chr19	7688757	7702146	-	-1.23406	7.28806	11.5201	11.4464	11.2813	11.4375	12.0525	12.6439	9.93399	9.57338	9.48703	12.3016	10.8668	12.2627	12.1775	12.3318	10.6988	12.7183	12.2696	12.169	11.4516	12.0054	11.5525
APOL3	mRNA	chr22	36140323	36166177	-	-1.23419	8.49612	8.45664	9.03612	7.24071	7.58074	7.17276	8.89741	6.84891	10.8365	8.66441	9.93952	9.22828	9.39901	9.06428	9.35169	9.50729	9.39699	9.89133	9.12887	10.0496	9.33705	10.3929
DTHD1	mRNA	chr4	36281622	36345756	+	-1.23576	4.56922	4.07723	7.83043	4.77532	6.24984	5.08237	6.89	5.77576	4.74809	5.84501	6.32244	6.98211	6.03018	7.23333	7.20887	5.81706	6.95673	6.37926	6.62265	7.05289	7.64333	7.59218
PDE3B	mRNA	chr11	14643723	14872058	+	-1.24095	13.547	11.242	13.8652	11.842	12.7754	13.222	14.1982	12.4031	13.1846	13.6788	14.5234	13.096	14.8685	14.2578	14.3709	15.8125	14.4791	13.5363	14.1383	14.2644	14.3502	13.1441
TPRG1	mRNA	chr3	188947214	189325304	+	-1.24282	4.33172	4.82678	6.72479	4.87454	6.50452	5.13643	6.3865	6.26867	5.18327	5.26965	6.95374	5.90195	6.51925	6.83328	7.83592	6.72331	6.5295	6.29482	6.41228	7.61463	6.45554	7.44789
ASAH2B	mRNA	chr10	50739318	50816495	+	-1.24333	4.34454	4.54523	5.95782	4.57492	3.6243	5.34594	6.03742	4.56544	4.87887	5.58525	5.86476	5.93882	6.69079	5.58205	6.55267	7.50001	6.41308	5.74649	6.22309	5.87599	5.52159	6.36224
ENC1	mRNA	chr5	74627409	74641424	-	-1.24334	5.90395	5.88278	7.77039	6.1483	6.47423	6.56219	8.0958	6.14518	6.60766	6.00453	8.87633	7.40472	7.00915	7.82895	9.08146	7.09983	7.7032	6.59341	6.67857	8.68767	8.54627	8.1245
TSEN54	mRNA	chr17	75515707	75524739	+	-1.24378	4.65069	4.45007	5.74922	4.85124	4.67519	4.64774	6.31921	3.77139	4.90877	4.8677	6.68834	5.80594	6.28003	6.38192	6.71848	6.7607	5.42976	5.61724	5.36329	5.95076	6.266	6.33238
SLC1A4	mRNA	chr2	64988445	65023866	+	-1.24606	6.86026	7.9593	8.53994	7.74732	7.70579	8.25286	11.3968	8.00918	8.43553	7.82545	10.6706	10.5208	8.75304	10.021	9.44918	9.62466	9.71848	8.5339	8.53271	9.16164	9.71565	9.52997
PATZ1	mRNA	chr22	31325804	31346263	-	-1.24854	9.07474	9.15511	11.5944	9.592	9.43317	10.2209	11.638	8.92505	10.6024	10.4673	10.9342	10.1363	12.2669	11.8248	11.691	12.0846	11.4541	10.4217	11.016	11.658	11.4687	10.8697
GPRASP1	mRNA	chrX	102651366	102659082	+	-1.25147	7.10631	6.39211	7.92468	6.08688	5.95551	6.52489	5.82689	5.89845	6.74039	7.50627	7.7588	6.47544	8.27867	7.57476	8.69656	8.74369	7.22089	7.38	7.76517	9.39795	8.40606	6.47445
RBM11	mRNA	chr21	14216130	14228372	+	-1.25377	5.86454	6.13934	7.47721	5.86734	5.26436	5.64359	5.92764	6.48725	5.88071	7.1769	8.30678	6.41322	6.02563	8.43512	7.57035	8.74832	7.90522	6.36603	7.37169	7.77033	7.75239	6.45484
CBLB	mRNA	chr3	105655461	105869552	-	-1.2544	11.9928	12.8808	14.9505	13.0428	13.0764	13.8567	15.5785	13.5613	14.2997	14.4366	15.1767	14.78	14.6682	15.4125	15.1364	15.0188	15.3432	14.4787	15.0114	15.0378	15.1854	15.0147
RUNX3	mRNA	chr1	24899511	24965121	-	-1.25445	9.84679	9.99329	12.3268	11.3468	10.3502	10.8394	12.4934	10.0206	10.4263	10.9754	12.6128	11.8337	11.982	12.4778	12.8204	11.9951	12.0336	11.1989	11.2823	12.2566	12.3353	12.5678
SELM	mRNA	chr22	31104772	31120069	-	-1.25585	5.81431	3.64769	6.66376	3.09958	3.15549	3.79157	4.08692	4.34736	4.8211	6.54568	4.25506	5.69625	5.2716	6.6102	6.13904	6.01436	6.25755	5.55288	5.63011	6.89848	6.32662	5.58621
HDC	mRNA	chr15	50241947	50266026	-	-1.25811	6.18307	5.74418	7.44438	6.30928	6.03495	6.89884	6.85583	6.48597	6.83234	6.13995	6.82033	7.3164	8.62786	8.18219	8.0478	8.58961	8.14565	8.85568	6.55005	7.38209	7.2106	7.28353
MAL	mRNA	chr2	95025677	95053992	+	-1.2595	7.38252	6.77236	8.83289	6.77551	7.05388	8.2955	7.96133	7.56352	9.76282	8.55001	9.55672	8.16911	9.81568	9.54063	9.96359	9.41865	9.62155	8.14836	9.3035	9.69174	9.42024	7.20467
PRKCQ-AS1	mRNA	chr10	6580419	6585679	+	-1.25964	10.8342	8.56005	11.3779	9.9977	9.60256	11.4885	10.4337	9.23389	11.8843	12.0243	12.325	10.7441	11.6185	11.5346	12.1776	11.8755	11.7055	11.8498	12.1824	11.6958	12.4216	11.5098
UBASH3A	mRNA	chr21	42403862	42447681	+	-1.26022	6.80187	6.56239	7.94064	7.11786	6.93676	7.38284	7.55821	6.7978	8.30768	7.97946	8.64929	8.02769	8.74329	8.44195	8.72736	8.75756	8.51979	8.66574	8.38039	8.78664	8.56475	8.92084
GPR125	mRNA	chr4	22345071	22516054	-	-1.26159	5.76782	5.79999	8.39321	7.77212	6.49012	6.73694	6.67486	6.87592	9.08817	7.05947	8.75164	7.75522	8.91552	7.77749	8.31654	8.65616	7.93714	7.80126	8.60933	9.22188	8.43229	7.7549
SLC25A26	mRNA	chr3	66133610	66388108	+	-1.26245	6.75988	6.87347	9.13714	6.61148	7.06103	8.12903	9.62301	6.58439	7.9477	8.43502	9.51765	7.78812	9.75494	9.78645	9.00711	9.91077	8.85145	8.00085	8.40016	9.27371	9.02127	8.43147
SKIL	mRNA	chr3	170357678	170396849	+	-1.26294	11.568	10.9203	11.915	10.6444	11.1831	10.6282	11.5665	11.698	10.9046	11.4131	12.096	10.9814	14.3528	12.8697	11.5941	15.0333	12.092	12.7528	11.5364	12.0154	12.282	12.4789
ELP2	mRNA	chr18	36129871	36177946	+	-1.26472	10.9674	10.6558	13.2624	10.88	10.467	11.4666	12.903	11.0504	11.8552	11.5372	12.6418	12.4375	13.1654	13.2081	12.9277	13.1039	12.8938	12.0665	12.5258	13.2627	12.7008	12.2966
ZBTB25	mRNA	chr14	64449106	64505213	-	-1.26653	9.89264	9.51911	12.2143	9.75488	9.70056	10.7602	11.03	9.46863	11.0077	11.2414	11.4188	10.7367	11.9365	12.167	12.0498	12.0915	11.5925	11.0452	11.9139	12.3249	11.88	11.5492
PCED1B	mRNA	chr12	47079603	47236660	+	-1.26663	8.70778	8.78542	10.0203	9.3654	8.68039	9.91603	9.59759	8.38802	11.1168	10.6001	10.9854	10.6445	10.6676	10.0568	10.8994	10.8718	10.916	11.1573	10.9457	10.2199	11.4965	10.5521
PITPNC1	mRNA	chr17	67377604	67693531	+	-1.26932	11.3374	8.98992	12.3354	11.0316	10.9295	10.5451	10.7153	10.652	11.5471	10.6555	12.0303	11.241	12.3195	12.1299	12.6605	12.3852	12.0439	11.5924	12.414	12.537	12.4042	11.9604
CCDC141	mRNA	chr2	178829757	179050086	-	-1.27799	7.70348	9.0889	10.2358	9.58095	8.46475	9.09653	10.5845	8.77104	9.89945	10.4206	10.1108	9.31238	11.3239	11.2702	10.2286	11.1329	11.2912	10.6144	11.3927	10.6004	10.3852	10.2884
CNOT6L	mRNA	chr4	77713387	77819615	-	-1.2791	12.3085	12.3262	14.8099	12.5135	12.8585	13.1017	15.5916	13.4323	13.7417	13.5618	15.0215	13.7607	15.0183	14.9531	14.9298	15.9278	14.861	13.8767	14.096	14.5681	14.712	14.719
PI4K2A	mRNA	chr10	97640686	97676434	+	-1.28018	9.6868	9.5561	12.1283	9.7568	10.631	10.1778	12.1594	10.0476	11.4133	9.74742	11.1975	11.4775	12.5212	12.461	12.0384	11.7157	11.4151	11.6376	10.8154	12.4435	11.8762	12.1284
CLCF1	mRNA	chr11	67364168	67374177	-	-1.28137	6.10594	6.43792	7.54013	6.7674	5.70657	6.66113	7.62254	6.34366	6.07101	6.42136	8.39617	6.4936	7.94293	7.99409	8.1053	8.26812	8.25186	7.53634	7.37509	7.68468	8.40318	7.7382
CD244	mRNA	chr1	160830160	160862902	-	-1.28192	10.7378	7.1947	11.0884	9.46016	9.86418	8.44187	10.3977	8.40106	10.629	8.28624	10.2991	10.4134	10.3909	10.5759	12.148	8.56525	10.8402	10.9798	10.0709	10.7236	12.0785	11.6989
LDHB	mRNA	chr12	21635341	21757831	-	-1.2849	13.1407	13.25	15.4998	14.497	13.4843	14.4851	14.7078	13.7612	15.4734	14.5788	15.3407	15.4045	15.5468	15.6159	15.8599	15.7053	15.6992	15.2504	15.6944	15.6069	15.7653	15.3831
CCR3	mRNA	chr3	46163604	46266706	+	-1.2878	4.00145	3.86514	4.26481	3.29256	3.11722	4.24113	3.74354	2.68972	4.32704	4.25854	3.71308	5.56855	5.03702	4.2737	5.11097	5.84204	4.7145	7.93588	4.696	4.10007	4.65432	5.16885
TGIF1	mRNA	chr18	3412074	3459978	+	-1.28785	9.66976	8.29127	9.68823	7.78578	8.33002	8.6064	9.82259	8.36217	9.10187	8.24434	10.4803	8.94887	10.3656	9.78018	9.79132	10.9847	10.2231	9.9518	10.2271	10.0465	10.4964	9.64127
FAHD2A	mRNA	chr2	95402700	95416616	+	-1.28892	5.92704	5.53726	7.61632	5.85237	6.1291	6.64696	7.61755	6.30526	7.41213	7.21308	8.31616	7.51577	8.14011	7.84145	7.96616	7.72154	8.3602	7.10231	7.48546	8.54895	7.98781	7.98959
GIMAP7	mRNA	chr7	150514830	150521073	+	-1.29143	13.8014	10.7515	13.8435	13.4754	12.0465	12.3084	12.9753	10.414	13.7351	13.3009	14.2633	13.0175	14.2686	13.919	14.0102	14.7479	14.2546	13.3578	14.3137	13.9819	13.7199	13.6251
B3GNT7	mRNA	chr2	231395543	231401164	+	-1.29386	5.86459	5.81103	7.69626	5.63296	5.94077	5.75039	8.51188	6.11745	5.48273	5.90682	8.74659	6.82824	7.53583	7.10978	9.15493	6.59321	8.32698	5.66006	8.03495	7.89981	6.98221	7.91155
TMEM161B	mRNA	chr5	88189633	88269476	-	-1.29523	10.6434	11.1307	12.8194	11.033	10.8756	11.3348	12.8164	10.448	11.5779	11.9075	12.6657	12.2199	13.0013	13.2193	12.7959	13.2446	12.8381	12.4021	12.52	12.7636	12.9436	12.4328
RHOH	mRNA	chr4	40191053	40244661	+	-1.29645	8.51419	10.7348	12.6548	10.034	9.94823	10.5115	12.3952	10.3368	11.3576	11.6565	11.3859	10.7869	12.3159	12.3572	12.5039	11.6459	12.1639	11.6615	12.364	13.151	12.4152	12.5787
SLFN5	mRNA	chr17	35243067	35267742	+	-1.29674	10.3536	12.7762	13.5152	11.2944	9.96599	11.6054	11.7067	10.9672	12.5829	12.9878	14.2791	12.6053	12.3625	12.5867	13.3021	13.1292	12.9598	12.4883	13.3761	13.3235	13.1832	13.2716
MAML2	mRNA	chr11	95976598	96343218	-	-1.30078	10.8119	10.2979	12.4764	10.5264	10.8091	11.5643	11.3714	9.21884	12.0717	11.7355	12.4382	10.4457	12.9078	12.8677	12.6215	13.1548	12.6199	11.9307	12.8832	12.7821	12.3437	11.6739
GPR114	mRNA	chr16	57542638	57591681	+	-1.30208	5.4306	7.07839	9.03234	7.84092	6.83157	7.23158	8.40231	6.45085	6.72245	6.58499	8.93609	8.56832	8.76645	7.99113	9.33521	6.8691	7.91498	8.00905	7.8548	8.263	9.42905	9.61495
DSC1	mRNA	chr18	31129236	31162856	-	-1.30377	6.08756	5.89341	6.89851	6.27881	5.51447	6.04627	5.84126	5.42681	8.08899	6.10856	7.69822	5.52522	8.23123	7.05158	8.50668	7.71255	7.06464	8.23335	8.33126	7.59934	7.99812	6.31469
JMY	mRNA	chr5	79236102	79327215	+	-1.31216	13.1302	11.9429	15.9562	12.6482	12.9663	13.1854	16.1881	13.5438	13.8942	13.8302	14.8975	13.458	16.1545	15.7636	15.4931	15.9114	15.5221	13.7301	14.4207	16.0497	14.6733	14.4146
ZNF101	mRNA	chr19	19668796	19680952	+	-1.31492	11.4097	11.0725	12.8573	10.838	11.0345	11.719	11.9621	10.414	12.4422	13.1077	12.6775	12.5207	13.4892	13.7139	13.0919	13.5079	13.1408	12.1333	13.1998	13.4088	12.9678	12.1558
PIK3R1	mRNA	chr5	68215720	68301821	+	-1.32437	13.2087	13.7656	15.75	14.1267	14.3624	13.796	16.5753	13.8377	14.1331	14.3345	15.8147	15.4846	15.5521	16.2971	15.9355	15.6688	15.882	14.6629	15.1312	16.3362	15.9463	15.849
CD27	mRNA	chr12	6444867	6451718	+	-1.33042	11.2724	11.0157	13.7084	11.8866	12.0813	12.4858	12.3849	11.2784	13.797	13.2041	13.5375	14.4174	13.0367	13.334	13.9265	12.8119	13.5159	13.524	14.397	13.5093	13.9759	13.7165
ST3GAL5	mRNA	chr2	85839144	85889034	-	-1.34432	8.6912	9.15387	11.2798	9.55872	9.50178	9.59628	10.6331	9.62003	11.2348	9.88449	11.3676	9.7509	12.5877	11.6797	11.5186	12.5123	11.4578	10.336	10.9716	10.8041	10.8336	11.2967
EPB41L4A	mRNA	chr5	112142441	112419316	-	-1.34567	4.19701	4.52118	5.73174	4.63714	3.99198	3.61583	4.54615	3.98996	4.46561	4.16955	6.0354	5.24704	4.28524	5.32079	6.99455	4.57977	6.34955	5.17445	5.46762	5.41901	6.77684	7.13717
CCDC109B	mRNA	chr4	109560199	109688718	+	-1.34696	11.964	11.1824	12.9411	11.8906	11.7253	12.3967	12.6424	12.221	13.7937	12.5177	13.4819	12.5464	13.8116	13.2813	13.9839	13.7431	14.2928	13.7286	13.8033	13.6928	14.1395	13.5882
SPTLC3	mRNA	chr20	13008979	13166764	+	-1.34738	4.84401	6.1705	6.21861	5.68216	5.51428	5.53987	5.52465	5.20953	7.58899	6.10635	7.74503	5.7239	7.73987	7.47553	7.94457	5.71197	7.80408	6.71866	7.25746	7.63887	6.95727	7.53008
AQP3	mRNA	chr9	33441154	33447633	-	-1.35141	7.95427	7.33094	8.06866	7.81926	8.86748	8.49692	7.94001	7.53344	8.66522	9.97847	9.56058	9.88563	9.94444	8.87336	9.7684	10.4326	9.53751	9.44122	9.79597	9.25617	10.1055	8.80121
SERINC5	mRNA	chr5	80111227	80256079	-	-1.35352	12.5631	10.888	13.5422	11.9481	11.6286	12.612	12.3133	11.2759	13.157	12.7551	13.314	12.479	14.3782	13.8782	13.7546	14.0892	13.861	13.1767	13.813	13.4567	14.4345	12.8273
ZFP30	mRNA	chr19	37632488	37656261	-	-1.35553	7.09893	7.40368	8.14504	7.75801	6.63673	8.05969	8.90991	6.76605	7.41888	8.51505	8.87757	7.7133	9.22945	8.74438	9.36711	9.85231	9.554	8.20141	9.53807	9.12947	9.06158	9.05201
ITPKB	mRNA	chr1	226631690	226739323	-	-1.35866	6.65299	5.99824	8.3706	6.58763	5.95903	6.98721	6.69029	5.53831	6.77286	6.48952	7.78094	6.72512	9.6763	7.38425	8.91777	8.79031	7.45111	7.08433	7.77293	8.11552	8.39601	7.46538
MCOLN2	mRNA	chr1	84925583	84997113	-	-1.36049	6.2618	8.23392	10.4617	6.2298	7.11726	8.10377	11.1384	8.5661	6.23364	7.68919	9.93021	10.5339	7.45353	9.93411	9.61042	8.76014	8.40764	8.52786	7.73375	10.3128	9.7291	11.4351
HLA-DPB1	mRNA	chr6	33075926	33089696	+	-1.3609	10.6542	13.6556	14.4729	13.3276	11.8959	13.2102	14.5502	13.2788	13.6364	12.405	14.9001	14.3071	14.7023	14.756	14.497	13.7045	14.5668	14.3585	14.1353	14.6013	14.5447	14.5614
WHAMM	mRNA	chr15	82809221	82834861	+	-1.3707	9.23272	9.47325	12.1156	7.87919	9.31099	9.21977	11.4245	9.49566	10.7756	9.54522	11.0224	10.5376	12.5722	11.4269	10.8961	11.2178	10.7427	10.8601	10.2771	12.9166	11.1734	10.9723
LY9	mRNA	chr1	160796106	160828255	+	-1.37098	10.4085	10.9218	13.5392	11.1183	11.653	12.2676	13.5526	10.1757	12.1742	12.6136	13.0751	12.7395	12.3091	13.2607	13.7606	11.2601	13.582	13.6777	13.5314	13.6145	13.8547	13.8958
UAP1	mRNA	chr1	162561506	162599843	+	-1.37639	8.20667	7.8648	10.3925	8.11971	8.42281	8.78639	10.3044	8.5573	8.24836	9.42622	9.94391	10.2346	9.9837	10.4791	10.7898	10.3911	9.83678	9.56021	9.41827	10.3756	10.2967	11.2019
DOCK10	mRNA	chr2	224765090	225042613	-	-1.37834	12.568	12.7675	14.6883	13.6148	12.7978	13.5265	14.343	12.707	14.3025	13.9095	14.9617	14.2843	14.8951	14.9383	15.1912	15.3932	15.0187	14.3377	15.113	14.8823	14.9645	14.83
ALDH1A1	mRNA	chr9	72900662	73080442	-	-1.37885	9.31981	6.1469	7.94898	5.8504	5.96305	5.74069	6.33703	6.46922	8.20036	6.79487	8.6631	8.1814	8.30892	8.08322	7.43593	6.86162	8.81677	9.38819	7.81478	8.06959	8.53586	8.91239
CCL28	mRNA	chr5	43376645	43412391	-	-1.38047	7.76363	8.41561	9.28759	7.61952	7.57014	8.66271	9.76867	7.63851	8.68819	9.24889	9.79184	9.18804	10.3469	10.2928	10.4147	10.8292	10.2072	8.75989	9.26482	9.92795	9.66363	9.47473
MLLT3	mRNA	chr9	20341665	20622543	-	-1.38227	9.24504	10.3201	11.3092	10.4285	9.97269	10.5658	11.2516	9.68955	11.6963	10.6044	11.9312	11.0149	13.1333	11.71	12.2228	12.2584	12.2783	11.0072	12.3181	12.1684	11.1472	11.4973
TCF7	mRNA	chr5	134114711	134151865	+	-1.38327	6.90201	6.57207	9.02162	6.93345	6.26835	7.33679	7.17364	7.29421	9.3398	8.66196	8.94291	7.44863	9.20526	9.1584	9.58145	8.9826	9.70946	7.99426	9.23114	9.56346	9.31899	8.06737
SIGIRR	mRNA	chr11	405716	417397	-	-1.38431	6.4133	5.27664	7.60574	5.99255	6.03368	5.69916	7.13795	5.37914	7.25398	6.68205	7.50537	7.12555	7.89034	7.50002	8.49934	7.46665	7.51787	7.24687	7.65065	8.10826	8.371	7.89889
MTUS1	mRNA	chr8	17643794	17800917	-	-1.38909	8.31747	7.40019	9.16354	8.33869	7.5045	7.99882	8.74346	7.68191	8.22849	8.17753	9.87655	8.54193	9.69909	9.65701	9.66218	9.54581	9.75931	9.31917	9.86914	9.76779	9.18266	9.65395
IKZF2	mRNA	chr2	212999687	213152427	-	-1.39418	8.76752	11.0737	12.8083	11.2815	11.6273	12.3423	13.4404	10.2494	11.9771	13.2555	12.884	11.4952	13.009	13.1497	14.0326	11.2482	13.3936	13.0252	14.1909	12.9537	13.7006	13.8352
LTBP3	mRNA	chr11	65538559	65558782	-	-1.39458	5.8433	5.9806	7.08598	6.84851	5.11057	6.55139	5.69151	5.84351	7.22032	7.70729	7.54451	6.41333	8.27904	8.268	8.37828	8.14887	7.41916	7.0141	8.20929	8.02959	8.48278	7.2076
SETBP1	mRNA	chr18	44680173	45068510	+	-1.39868	6.38849	8.85061	9.97806	8.05096	7.74439	8.89843	10.4382	7.98651	8.46034	9.53717	10.8294	9.41646	9.34191	10.4386	10.2214	9.35662	10.1858	9.93999	10.0323	10.0139	10.0986	10.5089
BCL9L	mRNA	chr11	118893875	118925608	-	-1.40063	8.22701	7.43563	9.06795	7.41187	7.32711	7.92235	8.53456	7.12448	8.2064	8.0715	9.19421	8.35542	9.67565	9.49165	9.87656	10.5708	9.17254	8.28486	9.43551	9.05491	9.61798	9.27202
CD40LG	mRNA	chrX	136648177	136660390	+	-1.4037	6.49173	7.13387	9.51247	8.53555	6.52301	6.68998	8.71227	6.27349	8.50967	6.97858	8.19586	6.03051	9.07923	8.92086	9.66813	8.8479	10.2089	7.56016	10.3695	9.96977	9.81087	8.61546
TTC39B	mRNA	chr9	15170844	15307360	-	-1.40702	9.02749	8.59568	12.4305	10.0465	8.90924	10.0487	9.18622	8.84938	11.3854	9.49651	11.9876	10.7172	11.0608	11.5845	12.2312	10.7993	10.2855	10.8434	11.0367	11.1098	11.5536	11.2454
FYN	mRNA	chr6	111660332	111873452	-	-1.40758	11.3914	9.64223	12.3191	10.8081	10.5996	11.3208	12.8299	10.8406	11.6385	11.1221	12.7535	12.4886	12.2739	12.4998	13.1454	13.2209	12.6723	12.1353	12.3846	12.7127	12.8554	12.7635
MGAT4A	mRNA	chr2	98619106	98731126	-	-1.41015	11.1251	10.4947	13.5197	11.9753	11.0728	11.1842	12.5203	11.1734	12.0274	12.4834	13.2559	11.9858	12.8499	13.1809	13.9207	12.6804	13.638	12.8731	13.3524	13.6121	13.7748	12.8893
FCRL3	mRNA	chr1	157674321	157676732	-	-1.41101	7.05042	10.0247	10.8796	10.5866	10.0408	8.66248	10.9191	9.977	10.6754	10.6437	11.4379	10.1541	10.5503	11.5215	11.9999	9.26799	10.9988	12.4359	12.2977	11.1994	11.8989	12.5216
ZDBF2	mRNA	chr2	206274663	206314424	+	-1.41106	7.92798	8.62458	10.3893	7.60576	8.32046	8.41014	10.1327	8.44333	9.33831	9.82131	9.91232	9.29975	11.2445	10.8456	10.8455	10.0865	10.6887	9.43986	10.1182	10.9451	10.3445	9.9787
GPR15	mRNA	chr3	98531899	98533150	+	-1.41366	4.39614	4.79857	6.46174	5.24948	5.70392	4.78043	5.25703	4.90203	4.853	5.98024	6.0542	5.93315	6.29943	7.0634	6.48288	5.26021	6.91715	7.93353	7.16854	7.05996	6.89797	6.75256
BTBD11	mRNA	chr12	107318413	107659642	+	-1.42312	6.91145	6.33096	8.15614	6.71094	6.53495	6.274	6.79105	6.04997	8.34667	6.34765	7.98347	6.75593	9.8061	8.34448	8.65516	9.5742	7.7935	7.39825	7.82556	8.49456	8.52588	8.06486
LEF1	mRNA	chr4	108047545	108168956	-	-1.42377	13.8426	12.7171	15.406	13.9987	13.4222	14.8234	13.6819	13.657	15.5998	15.3464	15.4636	14.2616	16.1208	15.3276	16.0974	15.7234	16.1494	15.3855	16.7575	15.746	15.85	15.1965
PDE4B	mRNA	chr1	65792510	66374579	+	-1.42547	12.754	14.3831	14.9126	12.7843	13.6767	14.3064	15.7424	14.1554	14.739	13.0789	15.7351	14.5906	15.5105	15.5915	15.3182	15.1484	16.0008	16.1134	14.9669	15.2027	16.1654	15.4015
NCAM1	mRNA	chr11	112961247	113278436	+	-1.43245	7.7504	6.62449	9.19189	6.80783	7.42193	7.11612	8.13181	7.27278	7.19691	6.50437	9.45833	8.35256	8.3248	8.34406	10.4874	7.56139	9.89899	8.28521	7.73552	9.21411	8.75561	9.59372
GPR183	mRNA	chr13	99294530	99307495	-	-1.43502	12.3382	12.5791	15.8635	13.7009	13.98	13.7662	15.311	14.067	14.4072	13.3842	15.3281	14.5862	14.6327	15.3947	14.9115	13.9607	15.8638	16.2301	15.5871	15.9329	16.5355	15.5335
USP36	mRNA	chr17	78795653	78840887	-	-1.43693	10.2732	9.86765	12.1508	10.3824	10.0797	10.6616	13.3978	10.3684	11.3032	11.3565	12.4398	11.7567	12.874	12.5806	12.5954	12.7854	12.3887	11.7736	11.5718	13.0999	12.9485	12.238
NMT2	mRNA	chr10	15102584	15168696	-	-1.43825	7.29017	6.36545	10.0721	7.65938	7.26748	7.97442	9.19125	7.03464	8.97714	8.45369	9.02794	8.35843	9.80592	9.45191	10.2784	9.06249	10.1326	8.88977	9.80944	9.26553	10.0698	9.44961
RASA3	mRNA	chr13	113977783	114132620	-	-1.44127	10.4184	10.0888	12.1067	11.2468	10.2708	11.2161	11.5381	9.7547	11.7482	10.8249	12.4532	11.4276	12.0518	12.356	12.5725	13.4997	12.2854	11.6314	12.7397	12.3993	12.7773	12.1575
BNC2	mRNA	chr9	16409503	16870843	-	-1.44243	4.18203	4.39881	6.99014	4.43553	5.85007	4.72623	7.32667	5.11138	4.32491	4.90001	6.65498	4.86778	6.62254	6.56663	8.80392	6.42987	6.02046	5.63607	6.29137	7.00089	7.32596	7.7836
KCNQ5	mRNA	chr6	72621792	73198851	+	-1.44499	6.79895	9.66211	10.9368	10.3142	9.42635	10.5459	10.9119	9.37645	9.90041	9.74751	11.1569	10.1094	11.6503	11.4618	11.6093	11.6594	11.8388	10.0931	11.9261	10.601	12.0407	10.3378
CD8B	mRNA	chr2	106487429	106504325	+	-1.45147	4.83052	4.94756	5.8252	4.25344	4.86443	5.34346	6.20769	5.078	5.59886	5.91421	7.23353	6.74266	6.50639	6.92654	6.99524	6.53562	6.24117	5.58651	6.80684	6.92722	6.60998	7.74199
RFTN1	mRNA	chr3	16315845	16514026	-	-1.45699	6.56399	6.1762	7.88984	6.55598	6.42593	6.69234	8.18766	6.28987	7.70836	7.17704	8.84432	7.58087	8.80769	8.10191	8.49646	9.07978	8.43646	8.06091	8.27286	8.43289	8.38042	8.58997
RAB30	mRNA	chr11	82973133	83071923	-	-1.46728	7.29537	11.1285	12.2083	10.2576	9.67417	11.1454	13.6717	9.78715	10.7182	11.1782	12.7764	10.4105	13.1312	13.1512	12.1657	12.569	12.6373	11.7276	12.1732	12.2338	11.5933	11.5155
DYRK2	mRNA	chr12	67648721	67665406	+	-1.46812	8.67456	8.22895	10.5167	8.80652	7.96769	9.08992	9.01122	8.57063	10.2865	9.39813	10.4027	9.30664	11.9159	11.2088	11.2466	11.4431	9.80354	9.10054	10.3834	10.8897	10.8507	9.7269
SESN3	mRNA	chr11	95165540	95232541	-	-1.47491	11.1983	10.8319	12.0427	10.5022	10.8131	10.7668	13.1941	9.72037	11.6694	10.9477	12.3172	11.8386	13.4314	13.3447	13.0394	13.7705	12.9992	12.4917	12.3431	12.2242	12.2223	11.7002
PRKACB	mRNA	chr1	84077953	84238498	+	-1.47585	12.1239	13.6949	15.6096	14.7442	13.0865	14.7505	15.3594	13.2104	15.1955	14.1644	15.5416	15.0912	15.1894	15.5282	16.215	14.8381	16.1165	15.4744	16.2273	15.6268	16.0237	16.1653
XCL1	mRNA	chr1	168576473	168582077	+	-1.47624	3.70782	3.90282	7.73903	4.32225	5.17406	4.14127	6.25874	5.49966	4.03148	6.14489	6.57165	7.58826	6.07322	7.01266	7.86749	4.47298	6.0344	6.36323	6.12666	7.29939	6.37462	7.03671
ADAM28	mRNA	chr8	24294040	24359018	+	-1.47636	7.54388	10.3489	11.5875	10.2181	9.69775	11.7551	12.402	9.83206	9.99853	11.9341	12.0063	11.5064	12.489	12.8259	11.5065	12.0443	12.0719	12.7145	11.9486	11.8935	11.8023	11.2888
TSPYL2	mRNA	chrX	53082360	53088546	+	-1.48229	9.87175	10.7792	13.3758	10.1782	10.0299	10.8612	14.4175	11.0396	10.6721	12.6758	12.9802	12.0017	12.9496	13.2475	13.3923	13.1457	12.9315	12.1919	12.4078	13.7642	13.0243	12.4323
ENPP3	mRNA	chr6	131628442	131747413	+	-1.48594	4.74083	5.69439	7.33305	5.30973	5.76585	5.89045	5.95319	5.76334	4.65585	5.73456	5.87297	5.56308	7.30298	7.60282	7.00601	7.69867	8.55863	9.06091	5.91508	6.69807	7.46016	7.30136
NLRC3	mRNA	chr16	3539036	3577400	-	-1.49005	5.80122	6.46891	7.61944	7.02167	6.9459	6.95077	7.4308	6.33971	7.11113	7.23524	8.26938	7.83638	8.61098	8.03489	8.57092	9.28401	7.93637	7.98229	8.04198	8.56031	8.99517	8.46767
GATA3	mRNA	chr10	8053604	8075201	+	-1.49237	8.07472	8.35518	10.9729	8.65393	7.87308	8.5059	11.2477	7.78324	9.72893	9.90514	10.2696	10.8514	10.7351	10.8983	10.2527	10.7807	10.3193	9.86085	9.95261	11.3589	10.6147	11.335
TLR3	mRNA	chr4	186069152	186085101	+	-1.49457	3.84699	4.04617	5.502	3.73818	3.79281	3.90849	5.29272	4.07133	3.96007	3.59712	5.28909	4.92621	4.6165	5.28811	6.19746	5.52595	7.51488	3.66445	4.98278	6.6325	6.24967	7.15428
PLEKHA1	mRNA	chr10	122374578	122432355	+	-1.50179	9.21407	7.9978	10.9976	9.54565	9.18984	9.72874	10.8092	7.5837	9.38148	9.49506	11.0526	9.07657	11.1657	10.8998	11.888	11.0528	11.0399	10.591	10.9803	10.7928	11.7324	10.4814
CEP78	mRNA	chr9	78236062	78279690	+	-1.51039	8.11422	8.54302	10.8418	8.97269	8.99393	9.52349	12.3333	9.03801	8.80886	9.56899	10.85	10.9939	10.0865	11.365	12.0055	9.93972	11.002	10.123	10.549	11.4124	10.7007	12.783
FRMPD3	mRNA	chrX	107522450	107605251	+	-1.51089	4.54945	4.38563	7.01545	4.79965	4.90655	4.1881	7.38925	4.65042	3.82846	4.51942	6.84933	6.92232	5.28382	6.79315	7.78771	5.73014	6.34157	5.39366	5.52044	6.78533	7.37846	7.62366
MS4A2	mRNA	chr11	60088664	60098467	+	-1.51243	4.20713	4.42061	6.27158	5.00269	4.43039	3.91541	4.54222	3.80387	4.32422	4.05657	5.22903	4.29658	4.90006	6.07596	6.66566	4.83557	7.35449	9.15791	5.53732	4.7856	6.9723	6.30836
PPP2R2B	mRNA	chr5	146588373	147084784	-	-1.51579	4.0178	4.26815	6.21835	4.04511	4.44054	4.76273	6.70491	3.59882	3.49686	4.04654	5.76215	5.30202	5.36854	6.27449	7.39919	5.26329	6.05904	4.5741	5.38975	6.25871	7.19213	8.06584
PPP1R16B	mRNA	chr20	38805705	38923024	+	-1.51872	7.50225	9.99615	11.5966	9.52835	8.89107	9.8816	12.4796	9.03664	9.70333	10.3753	11.6783	10.908	11.6923	12.0553	12.032	12.3181	11.0938	10.2395	10.8744	11.5825	11.1764	11.3629
AMIGO1	mRNA	chr1	109504175	109509738	-	-1.52122	5.335	3.79683	6.82078	5.93626	4.67342	5.4516	5.52414	4.84834	6.38964	6.23102	6.9807	5.18169	6.8002	7.27673	8.13921	8.14641	7.42905	6.43994	7.56333	6.34912	7.46225	6.49444
STK39	mRNA	chr2	167954020	168248141	-	-1.52454	11.162	11.5493	14.6672	12.8714	12.3192	12.9526	14.6371	11.9239	13.0466	12.3915	14.0915	14.8512	13.7325	14.4999	14.8055	13.7261	14.54	13.3303	14.2034	13.9658	14.5225	15.0509
ITM2A	mRNA	chrX	79360384	79367667	-	-1.53516	10.1531	9.95111	13.0724	10.7215	10.2303	10.5298	11.8747	10.8324	12.3624	11.6047	12.5689	12.0143	13.1053	13.2367	13.0904	13.0101	13.0781	11.7282	12.6581	12.5468	12.6363	12.3474
KIR3DL2	mRNA	chr19	54850443	54867215	+	-1.53563	6.08402	6.07461	8.52961	5.55713	7.06766	6.04757	8.26898	7.24165	6.7982	7.1405	7.68392	8.75464	7.41803	8.35081	10.1442	7.53498	8.27656	7.5179	8.10931	9.44342	8.83889	8.92684
ARRDC2	mRNA	chr19	18001135	18014102	+	-1.54222	8.26187	7.80725	9.69112	7.90164	8.30565	8.09645	9.62595	7.76783	8.76845	8.34141	10.4052	8.38917	10.8163	10.2814	10.4058	11.3607	10.1247	8.91341	9.56011	10.2128	10.4081	9.11007
AP3M2	mRNA	chr8	42152946	42171673	+	-1.54519	8.58916	8.48261	11.2048	9.48284	9.06455	9.26246	10.5367	8.57012	10.5046	9.45196	11.4587	10.6934	11.786	11.7654	11.1767	11.9921	10.5755	9.6561	10.3953	10.9042	11.4367	10.882
ITGB7	mRNA	chr12	53191323	53207307	-	-1.56117	6.95155	8.25247	9.98864	8.31058	7.70903	8.3936	9.99965	7.85264	9.45952	8.81339	9.46344	9.94785	9.85199	9.84849	10.7859	9.46333	10.5292	9.25668	10.5109	10.2681	10.6015	11.0839
EOMES	mRNA	chr3	27715949	27722715	-	-1.56532	6.79686	6.64004	10.2562	7.87257	7.90454	7.54151	10.3176	8.81305	6.48512	8.9193	9.36136	11.1335	8.08381	9.02695	10.8778	9.28078	9.24918	8.86292	8.98029	8.9752	11.1763	11.6318
IL21R	mRNA	chr16	27402162	27452042	+	-1.56626	4.02964	6.06309	7.60465	6.13561	6.30529	6.09673	8.06593	6.97703	7.9167	6.77448	7.96993	7.31651	8.63702	7.77388	8.4482	8.89339	7.8168	7.88326	7.89886	8.26927	8.39572	8.65523
VSIG1	mRNA	chrX	108044970	108079184	+	-1.5663	7.9364	6.35498	8.78483	9.10486	7.60064	8.49118	7.97115	7.57691	10.0043	8.8305	9.73475	9.02971	10.3133	9.98028	10.5746	7.41412	10.3831	9.59197	10.8171	10.0116	10.786	9.34607
P2RY10	mRNA	chrX	78945332	78961954	+	-1.56834	8.73404	12.3135	13.7222	11.3494	11.4268	12.8118	14.2203	11.1587	11.6955	12.7988	13.7425	12.3926	13.6499	14.2256	13.3638	13.5237	14.0489	13.6641	13.5478	13.7392	13.9606	13.2385
FASLG	mRNA	chr1	172659014	172666874	+	-1.57419	3.55009	3.46069	5.22194	4.51391	4.12118	3.43908	6.07531	4.44784	3.77668	4.09209	5.90955	5.65757	4.80157	5.55018	6.88114	5.62505	6.14374	4.33602	5.04607	5.71893	6.70394	7.75514
XCL2	mRNA	chr1	168540765	168543997	-	-1.58202	4.32846	4.36887	6.97147	5.01951	5.33262	4.33788	6.6758	5.22522	5.03668	5.90027	6.21643	7.62582	6.60696	7.29692	8.1186	4.80624	6.36378	6.77039	6.4247	8.09398	6.69781	7.79869
EPHX2	mRNA	chr8	27490779	27545564	+	-1.58373	5.53366	5.92602	8.57261	5.86234	5.8323	6.70452	6.20669	5.35982	8.03055	7.36403	8.45985	6.48169	8.30086	7.92568	9.00977	8.23915	8.61989	7.68946	9.0932	8.56048	8.49767	6.59806
CLEC2D	mRNA	chr12	9668637	9699555	+	-1.59306	11.7912	14.3496	15.6087	13.659	13.2683	14.8426	15.2807	13.0829	14.2504	15.0846	15.9818	14.631	15.2492	15.7068	15.8715	15.8524	15.8052	15.7392	16.0377	15.6447	15.9386	16.1202
RARRES3	mRNA	chr11	63536801	63546462	+	-1.60146	8.59745	10.1794	11.062	7.68158	7.81614	8.58721	10.7259	8.21879	10.9481	9.35956	11.465	11.3963	10.1268	10.8518	11.4893	9.62149	10.9947	9.89278	10.4865	11.2253	11.3994	12.0796
TRAT1	mRNA	chr3	108822698	108855005	+	-1.61098	12.3293	12.6985	15.4601	14.4876	12.8687	13.7656	14.2415	12.5994	14.9096	14.8783	15.7174	14.3362	15.0899	15.4176	15.9757	15.0633	15.2302	15.6722	16.2263	15.3692	15.535	15.585
ACSM3	mRNA	chr16	20674531	20682174	+	-1.62209	4.95316	5.07743	5.78275	6.28507	4.77021	5.36211	7.74468	4.8431	6.1296	4.61699	7.50872	4.29075	8.49733	8.39288	6.76799	9.63808	7.85496	6.52699	7.40447	6.59135	5.9857	6.68404
LRRN3	mRNA	chr7	111091006	111125453	+	-1.62589	8.38401	7.34911	10.3694	10.4626	7.49284	9.66624	8.0269	6.71573	9.99142	8.4704	10.6406	7.81968	9.45721	10.0547	11.1712	8.29287	11.0701	10.601	12.1433	9.95491	12.1813	10.4382
BCORP1	mRNA	chrY	19455431	19503153	-	-1.62913	5.41523	4.24752	6.63399	4.53285	5.0413	5.89264	6.31135	3.74691	6.57936	3.46901	6.54983	5.19795	7.50852	6.6668	7.73324	7.65432	3.5262	6.52968	6.85244	8.06027	8.48443	7.03001
ZBTB21	mRNA	chr21	41986831	42010387	-	-1.63157	11.2037	11.2939	13.7502	10.7024	11.3101	11.299	13.9198	12.7604	12.6146	11.1232	13.8272	11.9528	14.3252	14.1266	13.7459	14.1034	13.8142	13.5181	12.9971	14.0715	13.7029	13.3669
EPHA4	mRNA	chr2	221418027	221574202	-	-1.63497	7.3218	7.06883	8.62972	6.71169	7.16859	7.70388	8.67888	7.23121	8.71827	7.97861	9.48067	7.78243	10.3672	9.60925	9.3208	10.9076	9.66002	8.57552	9.09224	8.7161	9.6465	9.11509
ITK	mRNA	chr5	157142933	157255191	+	-1.63583	10.5615	9.69427	12.5802	10.9537	10.0342	12.186	12.182	9.7941	12.3955	12.8138	13.6412	12.4634	12.3671	12.5269	13.4574	13.3785	13.1001	12.0569	13.0314	13.1056	13.4144	12.9212
NR3C2	mRNA	chr4	148078762	148444698	-	-1.63786	8.0353	6.21809	9.03065	5.86992	6.63043	6.76214	7.83332	5.29818	6.4847	9.50856	8.3603	7.48659	7.99217	9.38784	9.98165	9.28205	9.54678	9.47606	8.72113	8.92127	8.884	7.62007
RCAN3	mRNA	chr1	24502351	24537020	+	-1.63787	10.0683	9.37247	12.9723	10.7536	10.1986	11.1499	10.5219	9.69442	12.3886	11.3491	12.4788	10.2834	13.1197	12.3568	13.0106	13.538	13.0203	11.7577	13.0375	12.8016	12.6135	11.7993
TMEM204	mRNA	chr16	1528741	1555571	+	-1.64614	5.33368	5.05592	6.13879	5.98834	5.03903	5.92489	5.54669	4.98716	6.29922	6.50524	6.60298	6.56967	7.81491	7.04059	8.25591	8.84765	7.26952	6.71888	8.15636	7.06762	6.57856	7.01381
SIK1	mRNA	chr21	43414515	43427128	-	-1.64624	8.79358	10.2895	12.6522	8.56976	9.31362	10.7616	13.0455	10.6894	11.4271	10.0249	12.5139	11.0877	12.0522	12.5516	12.7596	10.9856	12.6759	11.9099	11.6212	12.638	13.0913	12.5486
TRBV27	mRNA	chr7	142705267	142718448	+	-1.67344	4.48171	4.15081	6.05899	4.36673	4.43823	4.25988	4.82856	4.07738	5.75678	5.51376	6.8041	6.17021	5.70246	6.84641	7.00249	6.16583	6.51247	5.50762	7.07087	7.0949	6.00246	6.72079
LBH	mRNA	chr2	30231531	30323730	+	-1.68514	7.69061	8.6847	10.7505	9.07962	7.99274	9.73837	9.24869	8.04098	9.3519	9.45372	10.6237	9.75116	10.3368	10.1354	11.2579	10.5032	10.5992	10.7325	10.9628	10.8375	11.3115	11.2082
IL32	mRNA	chr16	3065297	3069819	+	-1.68942	10.4072	12.3665	14.2063	12.0651	12.8249	12.6821	14.517	11.7549	13.9282	14.0698	14.7239	15.3749	13.9234	14.3797	14.6419	14.1405	14.7253	13.8031	14.7828	14.5126	14.7411	15.1103
SEPT1	mRNA	chr16	30378133	30382850	-	-1.68948	8.97606	10.2056	12.1975	10.9428	9.33979	11.0306	11.6614	10.3678	12.3307	10.9011	12.5114	12.1737	12.6169	12.435	13.3037	12.005	12.3383	12.0431	12.6094	12.5177	12.707	12.5564
ENPP5	mRNA	chr6	46160025	46170980	-	-1.6949	5.25244	4.83696	8.54887	6.77783	6.1589	6.37711	8.78744	6.60881	6.68476	8.43952	8.9642	8.16663	7.02975	7.49405	10.1818	6.40035	8.60056	7.68323	8.06479	9.36218	9.55	11.0085
FAM169A	mRNA	chr5	74777574	74895963	-	-1.71282	6.78112	6.67349	9.17801	6.67732	7.44718	6.83888	8.39793	6.54805	7.07991	8.07968	8.38223	7.4456	9.173	9.3807	10.3696	9.56999	9.4766	8.46685	8.83507	9.80478	9.12538	8.96598
ITGA4	mRNA	chr2	181456892	181537741	+	-1.72131	10.456	9.70169	12.9738	10.7697	9.66998	10.548	12.3569	9.32536	11.9811	10.861	12.8443	12.342	12.1991	12.4775	12.8591	11.6432	13.1027	12.7377	12.5915	12.5052	12.8591	12.8664
ZAP70	mRNA	chr2	97713560	97739862	+	-1.72661	6.43532	6.04757	8.8813	6.87533	6.49384	6.64532	8.02857	6.54809	8.08837	8.45102	8.97448	8.89226	9.07704	8.82697	9.92916	9.29043	8.42468	7.58317	8.68316	9.17483	9.51247	9.34432
NRCAM	mRNA	chr7	108147626	108456717	-	-1.73014	6.92418	7.31197	8.93821	6.42616	6.51327	6.89675	6.84951	6.68115	6.50817	6.79812	7.66503	7.71321	9.32002	9.507	9.5678	9.67478	8.3951	7.99394	9.84475	8.54728	9.38703	6.96276
CD2	mRNA	chr1	116754385	116769229	+	-1.73185	11.4907	11.5041	14.6656	12.2201	12.2708	12.7719	14.1529	11.7891	13.933	14.3094	14.3305	15.3448	14.235	14.583	14.866	14.9325	14.5617	13.6082	14.6879	14.6507	14.8974	15.0135
BCL11B	mRNA	chr14	99169287	99271524	-	-1.73634	5.55972	5.27725	8.34458	5.85579	5.65815	6.23471	7.06739	5.53216	7.52517	6.75517	7.95401	6.54506	8.61734	8.44544	8.76853	8.74546	8.37119	6.75338	8.16485	8.45113	8.83844	7.75333
KLHL3	mRNA	chr5	137617500	137736090	-	-1.73914	7.14202	6.12158	8.58887	7.22379	5.54917	7.0838	7.7114	6.13642	9.02024	7.85464	8.91686	6.55866	9.78569	9.67283	9.5422	9.6479	9.29313	8.43414	9.01256	9.52945	9.43116	7.9634
LCK	mRNA	chr1	32251239	32286165	+	-1.73936	7.30194	6.80394	8.4687	7.27189	7.05938	7.58541	8.16623	6.86354	9.11679	8.25792	9.41528	9.33691	9.48501	8.58935	10.2653	9.21252	9.23492	8.28661	9.63406	9.81958	10.234	9.63365
EVL	mRNA	chr14	99971449	100144236	+	-1.76572	12.3639	13.2985	15.5604	13.5731	12.8991	13.9558	15.0346	12.7272	15.1258	14.5436	16.0456	14.8584	15.8134	15.4814	16.0473	15.3145	15.7833	15.2011	15.9262	15.6535	16.0722	15.8902
PCNXL2	mRNA	chr1	232984135	233295713	-	-1.77038	8.53047	6.47644	10.5598	7.25135	7.42497	7.12207	8.70455	6.31415	8.12157	8.76638	9.61708	9.18092	9.84014	10.3088	9.93485	9.77418	9.3678	9.03189	9.58673	10.022	9.95764	9.74865
TARP	mRNA	chr7	38330343	38335636	-	-1.78233	8.21097	6.47313	9.62405	8.07653	7.79679	6.73827	10.3364	7.69255	8.08219	7.72005	8.81824	10.0889	7.36702	9.94016	10.7166	8.22109	10.0938	9.77159	9.64098	10.6301	11.5236	11.4771
SYTL2	mRNA	chr11	85694222	85811141	-	-1.7844	5.01284	5.50041	7.23504	5.44857	5.66337	5.1402	8.05285	5.39115	6.2554	7.2895	8.00741	7.84531	7.54256	7.84868	8.51472	8.80205	7.61315	6.84277	7.10332	7.90663	8.59681	7.9766
ICOS	mRNA	chr2	203936748	203961577	+	-1.78763	8.31858	8.83919	11.5196	8.93306	10.3969	9.35975	9.77263	8.86747	12.8516	11.3152	11.3378	11.7538	11.7947	10.792	11.1589	11.0822	11.4951	12.3709	11.42	12.7714	12.8275	12.8561
GPR18	mRNA	chr13	99254713	99261744	-	-1.78955	10.7176	13.0376	15.5947	13.7844	12.8301	13.3919	15.425	13.6105	14.0526	13.2158	15.738	13.9308	14.5891	15.5968	15.6703	14.1465	15.5704	15.8631	15.6477	15.2626	16.235	16.0166
FAM102A	mRNA	chr9	127940579	127980533	-	-1.79157	10.0775	8.62439	11.8103	9.27366	9.0813	10.2296	10.95	8.9021	10.8135	11.3802	11.8201	10.1876	12.9771	12.2806	11.7375	13.9562	11.6453	10.8715	11.9292	11.9864	12.6349	10.8434
RASGRP1	mRNA	chr15	38488101	38565575	-	-1.79399	9.6933	10.3641	13.0001	10.9448	10.025	10.8697	12.2487	10.374	12.1401	11.5429	13.0127	12.0184	12.6423	12.8134	13.2325	12.6863	12.9477	12.4709	13.1913	13.089	13.4664	13.4003
SLC16A10	mRNA	chr6	111087503	111223942	+	-1.79791	6.67644	5.58323	8.76842	7.27872	6.58627	6.83075	7.39254	7.50072	8.15116	7.42269	8.75769	6.6803	9.39265	8.23481	9.96458	10.3578	9.49387	8.1582	10.0418	9.39524	9.69515	8.03194
THEMIS	mRNA	chr6	127708072	127918631	-	-1.80475	10.7438	10.3505	14.1895	11.6838	10.9031	12.6418	12.3856	11.1551	13.4085	13.3221	13.7706	14.2679	12.9983	13.5343	14.3268	12.2005	14.3413	13.5988	14.4217	13.993	14.7039	14.4405
NR1D2	mRNA	chr3	23945260	23980618	+	-1.8133	8.6179	9.66437	12.5781	9.171	9.82448	10.3583	12.4487	8.54179	10.6591	10.6788	11.5996	9.74995	12.8894	12.7576	12.3398	12.824	12.2081	11.8898	11.5124	12.798	12.037	12.205
C1orf21	mRNA	chr1	184387016	184629021	+	-1.83666	6.15229	7.71718	11.2345	8.86716	8.32639	7.99023	12.2185	9.80437	7.36928	9.06364	10.7516	11.1818	9.70277	10.9198	12.6188	10.1785	10.6792	8.99567	9.7783	11.0327	10.383	12.3099
TBX21	mRNA	chr17	47733244	47746119	+	-1.84076	4.21985	5.22531	8.33507	5.27115	6.38643	5.92087	9.36686	5.81977	4.58928	6.62416	7.34137	8.67389	6.62701	7.90122	9.21447	6.69833	7.87822	6.8719	7.7141	8.65926	8.51411	10.1058
CD96	mRNA	chr3	111542079	111665750	+	-1.84206	12.1089	11.7354	15.7	13.074	12.3111	14.1139	15.2363	12.7227	14.8433	14.8956	15.1926	14.7203	15.9661	15.6468	15.8608	15.4359	15.8087	14.7317	15.6991	15.5433	15.9042	15.685
PRR5L	mRNA	chr11	36296175	36465204	+	-1.85073	6.60679	6.67969	10.9525	6.08726	7.83334	7.23991	10.3972	6.55139	8.94914	7.75523	9.35731	9.52463	7.48958	9.77125	11.43	7.94616	9.44707	8.42411	9.31988	11.0076	11.0607	12.2934
TRABD2A	mRNA	chr2	84821650	84907008	-	-1.85379	7.4693	6.90189	9.21266	7.41793	7.01276	7.47976	7.40685	6.63208	9.34345	8.51499	9.2922	8.1951	9.56084	9.50264	10.6836	9.29585	9.20694	9.11348	10.5563	10.2428	10.365	9.1007
TC2N	mRNA	chr14	91779751	91867536	-	-1.86732	11.0177	11.6122	15.4473	13.5485	12.105	13.3368	13.1798	11.2319	14.2402	13.648	13.9457	14.4208	14.807	15.0488	14.8933	15.4945	14.5805	13.8049	15.3566	14.9742	15.2887	15.0336
NFATC2	mRNA	chr20	51386957	51562800	-	-1.86751	6.61839	8.07332	9.85615	7.7881	7.63707	7.36207	10.233	7.36394	8.37643	8.28543	9.93126	9.8154	9.53159	9.91471	11.0097	9.59331	9.9319	8.87044	9.89992	10.1899	10.4546	11.1801
MAN1C1	mRNA	chr1	25617468	25786207	+	-1.8825	9.73524	6.96325	10.4827	8.73694	8.98344	8.87454	8.54956	7.85715	10.4035	9.53553	10.626	9.06038	11.3202	10.6694	11.1985	11.6294	11.3909	10.322	11.3395	11.2416	11.7517	10.1867
KIR3DL3	mRNA	chr19_GL000209v2_alt	139666	151304	-	-1.89189	4.81942	5.04318	8.65877	5.31208	6.88978	6.36846	8.09961	7.76477	6.24419	6.94885	8.60495	8.33467	7.22286	8.44057	10.814	7.05239	8.14197	7.43752	8.4486	9.62852	8.55598	9.39955
TBC1D4	mRNA	chr13	75284672	75482114	-	-1.89549	6.52225	5.31825	9.1228	6.63996	5.77365	6.46202	6.73186	5.39153	8.16407	7.13197	8.59389	6.84123	8.90314	8.12704	8.84246	8.58307	8.85905	8.12064	9.5537	9.01623	9.91102	8.10441
TNIK	mRNA	chr3	171061339	171460408	-	-1.89806	9.45021	9.83704	12.5344	10.7761	9.63751	11.1884	11.9288	9.41036	12.1428	10.1956	12.9108	11.2357	13.0623	13.0983	12.953	13.6909	12.7291	11.1502	12.4829	12.7393	12.6415	12.6041
ABLIM1	mRNA	chr10	114431110	114768260	-	-1.92091	10.5504	11.3875	14.1849	12.3846	11.1744	12.3596	13.5025	11.2302	13.8079	13.2808	14.4422	12.9614	14.574	14.279	14.3856	14.7732	14.6163	13.7637	14.6916	14.4784	14.8149	13.9062
KLRF1	mRNA	chr12	9827481	9845007	+	-1.92159	6.66026	6.14305	11.2744	8.5526	9.70078	7.10431	11.1913	9.21263	6.6978	10.7294	10.6414	10.3164	10.5931	9.98606	12.8455	8.47932	11.3615	9.4553	10.7353	10.7876	10.5712	12.0061
BHLHE40	mRNA	chr3	4979116	4985323	+	-1.92278	10.798	10.2225	13.2562	11.3057	10.9596	8.45476	13.9591	12.7739	12.958	10.5205	13.0668	13.1631	14.2402	13.6163	13.3985	13.9952	12.8711	13.843	11.5404	14.1181	13.25	14.221
CD3E	mRNA	chr11	118304545	118316175	+	-1.92646	12.1287	10.6495	14.6267	11.715	11.5908	12.3624	14.2308	11.1516	13.6826	13.3544	14.4492	13.9665	14.3736	14.8308	14.8885	14.148	14.5643	13.6624	14.4968	14.8194	14.9562	14.5528
MAP3K7CL	mRNA	chr21	29077471	29175889	+	-1.94854	9.45565	9.62869	12.2781	12.9156	9.82212	10.4254	11.9698	4.7763	10.7873	7.35182	12.4124	10.5005	11.9754	11.7584	11.2384	12.2528	11.3747	13.1328	12.5637	10.6951	11.8943	12.877
CCL5	mRNA	chr17	35871491	35880793	-	-1.95961	11.2031	14.2415	16.9592	15.6668	13.2574	15.0035	17.2777	11.5297	15.1757	13.7681	16.4505	17.1256	15.3423	16.5687	16.9415	15.8435	15.953	15.7149	16.0324	16.4861	16.7706	17.1854
PTPN4	mRNA	chr2	119759631	119983818	+	-1.98322	10.7755	9.68774	13.4125	10.7424	10.849	11.4366	13.7595	10.185	11.9807	12.1967	13.4639	12.6643	13.263	13.5152	14.1657	13.2784	13.6448	12.7355	13.484	13.5186	13.8441	14.2518
GPR174	mRNA	chrX	79170972	79172229	+	-1.9848	9.18745	11.6341	14.4969	10.9171	10.038	11.2563	13.4584	10.4428	12.5207	11.3192	13.1899	12.5902	13.052	14.2354	13.8651	11.9888	13.9451	13.3427	13.2734	14.6363	13.994	14.0299
KLRC1	mRNA	chr12	10442264	10454685	-	-1.98513	5.24161	5.70814	9.01557	7.5215	6.62312	6.53817	10.3727	8.53219	5.80104	8.83662	9.24401	9.67092	7.90293	10.1114	10.1734	7.79948	10.7586	8.84466	8.78548	9.54015	9.61186	10.4076
PRKCQ	mRNA	chr10	6427143	6580301	-	-1.99564	8.56419	8.83414	11.8443	9.77729	9.54332	10.0821	11.6046	8.55922	11.0168	10.8418	12.2531	11.5396	12.0323	12.4077	12.5743	12.3397	12.3242	10.5718	12.2029	12.0497	12.388	12.0658
SKAP1	mRNA	chr17	48133440	48430232	-	-2.01657	7.46339	7.20971	11.0146	7.23293	7.70242	7.94757	9.97668	7.25966	9.64061	9.45161	10.3001	9.77395	10.5437	10.8425	10.9897	10.6634	10.6021	9.54427	10.3616	10.5944	10.8995	10.9629
ABCD2	mRNA	chr12	39550033	39620041	-	-2.02266	8.82934	7.04111	10.3877	8.49407	6.75578	8.03564	8.27172	6.60284	9.58046	9.86488	10.3539	10.6546	9.92775	10.1742	11.0785	8.45455	10.8861	10.2469	10.6607	10.4412	11.1977	10.8319
PRKCH	mRNA	chr14	61187569	61657964	+	-2.02919	9.90387	8.83563	12.9756	9.50528	10.3008	10.4133	12.9528	10.1909	11.2591	11.6574	12.7136	12.8923	12.803	13.0547	13.3119	12.8958	12.8279	11.352	12.732	12.9072	13.0357	13.4178
CD3D	mRNA	chr11	118334550	118342744	-	-2.04212	8.63301	8.11873	12.1271	9.30652	8.68694	9.30106	11.2079	9.16847	11.3105	10.6773	11.2819	11.7158	11.5699	11.7568	12.6452	11.9726	11.3991	11.1292	11.7601	12.1826	12.4744	12.863
CD247	mRNA	chr1	167430640	167518610	-	-2.0444	6.68741	5.9276	9.0709	6.30748	6.89746	7.20399	9.50524	6.7001	7.70091	7.6004	9.38955	8.36732	9.35321	9.13728	10.6652	9.1382	9.47874	8.25215	9.71563	9.95594	9.41433	9.98708
FLT3LG	mRNA	chr19	49474209	49487637	+	-2.04706	9.01821	10.1257	12.7865	10.2721	9.71035	10.7752	11.4773	10.2211	12.631	11.7244	13.3292	11.5184	13.4194	12.975	13.2025	13.8252	13.0282	12.435	12.6815	12.9237	13.0826	12.6343
SMAD7	mRNA	chr18	48919853	48950711	-	-2.06968	6.46205	5.87619	8.42758	6.1429	6.5064	6.02565	7.97291	7.24363	6.95694	5.85489	7.57408	6.19484	12.2251	9.90522	9.15554	11.8134	8.02558	7.48116	7.35735	8.92503	8.27709	8.86471
LEF1-AS1	mRNA	chr4	108167525	108256836	+	-2.08377	8.74104	7.45658	11.3948	8.42665	8.00202	10.0299	8.85482	7.33516	10.5091	9.58467	11.251	7.31241	12.2004	11.2569	11.5505	11.9255	11.566	10.8021	12.2158	11.9304	11.5975	9.79865
CPA3	mRNA	chr3	148865256	148897196	+	-2.0992	3.87497	4.21457	5.24646	5.23591	4.13386	3.74152	4.00342	6.75772	7.81267	4.86491	5.50303	6.01263	8.72577	5.48104	7.50953	7.75409	7.87074	9.67645	6.02132	6.62653	7.2132	6.65924
CD83	mRNA	chr6	14117256	14136918	+	-2.11211	6.33421	9.42306	11.7565	5.04007	9.83588	9.80689	12.9078	9.86663	9.24897	7.77088	10.3671	9.36084	12.0919	12.2169	10.9863	11.2031	10.6358	12.5465	9.93129	12.3135	12.1364	11.9448
SH2D1A	mRNA	chrX	124346282	124373160	+	-2.11442	7.93361	8.1069	12.3865	9.08891	9.17899	9.91188	12.1019	9.36458	11.3303	9.76514	11.5994	11.9893	12.2616	11.94	12.4992	12.7111	12.1901	10.6158	12.1358	11.8979	12.4126	12.1228
KIR2DS4	mRNA	chr19	54832676	54848569	+	-2.11859	5.49266	5.05353	8.69068	5.11791	5.1004	6.12255	6.30987	7.11048	5.32085	6.69622	7.33744	8.638	6.5693	9.64823	8.95331	5.61256	8.50747	7.88159	8.67356	10.3022	9.97144	6.5462
TGFBR3	mRNA	chr1	91680343	91906335	-	-2.11889	5.38634	6.88147	10.0192	6.36663	7.45828	7.23095	9.17135	6.3853	6.28694	7.40917	9.61032	9.74101	8.52738	9.73708	9.86704	8.59979	9.36952	7.92261	8.20375	9.96409	9.99592	11.003
TOX	mRNA	chr8	58805418	59119208	-	-2.1348	8.95859	10.5838	13.879	10.1655	11.3157	10.9387	14.0445	10.4374	11.7827	11.8607	13.3721	13.0981	13.5226	13.8385	14.3058	13.1738	13.9969	11.8492	13.5569	13.7406	13.8744	14.0486
GZMA	mRNA	chr5	55102646	55110252	+	-2.14447	7.18023	7.97335	13.1808	8.07268	9.47501	9.43118	13.2438	9.45678	10.2807	9.55943	12.2201	14.0402	10.8424	11.5625	13.4466	9.37339	11.9863	9.93829	11.0948	12.1148	12.7033	13.8356
TESPA1	mRNA	chr12	54948018	54984672	-	-2.14784	10.1582	10.5934	13.6155	11.3867	10.3269	12.2844	11.8828	10.4762	13.7713	12.8139	13.7904	12.2564	14.1333	13.6599	14.0583	14.2596	14.3659	13.3404	14.6379	14.0981	14.237	13.7081
PYHIN1	mRNA	chr1	158930796	158977059	+	-2.14995	10.1494	10.7132	14.55	11.3375	12.0011	11.843	15.3349	11.1083	12.0827	12.2126	14.4578	14.8286	12.9598	13.8681	15.2031	13.0688	14.6242	13.1172	14.5033	14.4466	14.5393	15.7815
CLC	mRNA	chr19	39731253	39738029	-	-2.16101	6.79208	8.82525	9.74283	8.39926	7.02404	8.65651	7.82454	8.05292	8.48667	7.51168	8.62495	10.8416	11.0248	8.94021	9.75728	11.2589	10.7591	12.8674	9.11465	9.61495	10.7864	9.92084
PRF1	mRNA	chr10	70597348	70602775	-	-2.17663	7.828	9.64239	12.5585	8.28432	10.2628	9.63179	13.0759	11.0945	9.38699	11.553	13.6467	13.6535	9.93143	12.5922	14.03	11.0207	12.7191	10.9738	11.7415	12.8997	12.8883	14.0044
FGFBP2	mRNA	chr4	15960240	15963236	-	-2.17792	9.40263	9.41177	13.3292	9.70001	10.6265	9.82313	13.6084	9.99358	9.79495	9.26978	13.0097	13.1676	11.3336	13.1267	14.1258	11.8911	12.7312	10.498	11.5299	12.9249	13.4787	14.2697
CTSW	mRNA	chr11	65879809	65883741	+	-2.18734	7.66761	12.4615	13.8623	11.4214	10.8973	10.8849	13.6923	10.6198	9.02519	9.83417	13.5708	13.4211	11.8199	14.0814	14.9062	13.1213	12.4727	11.7625	12.3744	13.5739	13.6262	13.9574
CD28	mRNA	chr2	203706475	203738913	+	-2.18943	9.16611	8.80705	13.3786	10.1835	10.0705	10.2297	11.1495	10.4118	12.8989	11.4221	13.3177	12.1202	12.8029	12.8815	13.3683	12.7757	13.1705	11.9749	13.2487	13.3118	13.8844	12.6779
S1PR5	mRNA	chr19	10512742	10517992	-	-2.19538	5.76704	6.06874	9.22003	5.60773	6.50682	5.65552	10.6427	6.40899	5.64999	6.72502	9.67868	8.68066	7.51768	9.06121	10.6164	7.34403	9.0838	7.28798	8.00834	10.2719	9.96089	10.7361
TRBJ2-1	mRNA	chr7	142626649	142802748	+	-2.2065	11.7406	11.7531	15.2856	11.9044	12.231	12.6919	14.4536	11.8602	14.4143	14.1872	15.4405	14.5616	15.0877	15.2893	15.4363	14.9086	15.4124	14.6623	15.4185	15.6027	15.6695	15.6149
RGS1	mRNA	chr1	192575727	192580031	+	-2.2103	10.0614	11.5397	13.8618	8.6396	12.5438	10.9638	15.176	10.1666	13.3776	13.7001	14.9616	15.5048	15.2454	13.8999	12.8065	14.9246	12.9737	13.445	11.7508	14.4555	14.7109	15.8816
SIRPG	mRNA	chr20	1629152	1657779	-	-2.22813	7.77658	7.64985	11.4992	8.86845	8.49044	9.85387	9.70184	7.86608	11.4977	10.4685	11.6013	12.6036	11.1832	11.3338	11.6344	10.0715	11.7652	10.8411	12.6082	11.5114	12.2365	11.7543
KIR2DL1	mRNA	chr19	54769811	54784326	+	-2.23285	6.26832	6.21908	8.29791	6.06065	7.93309	7.25029	8.32247	8.25255	5.63809	7.57848	10.605	8.5347	8.97341	9.2754	11.2809	8.12074	8.42027	7.81575	9.5407	10.9871	10.1598	9.26568
CD6	mRNA	chr11	60971641	61020377	+	-2.2634	7.65095	7.41845	11.1001	7.90416	7.35051	8.70166	9.90788	7.70101	10.0516	9.55061	10.5103	10.4061	11.9044	11.2679	11.6846	12.5923	10.4769	9.80734	10.7581	11.0848	11.255	10.2174
SAMD3	mRNA	chr6	130144312	130365425	-	-2.27814	8.21883	7.2624	11.9767	8.68729	8.91891	8.42834	11.9845	8.12838	9.93218	10.1046	11.7652	12.4427	10.8192	11.042	12.5989	10.0031	11.6652	10.6631	11.7337	11.7945	12.0995	13.0813
KLRD1	mRNA	chr12	10226058	10317251	+	-2.29062	8.0731	10.2891	14.9004	10.4379	12.2181	10.83	14.9001	11.3956	7.77711	12.966	13.6718	14.4959	11.9048	13.9021	14.9255	11.8571	13.6386	12.4766	12.8951	14.2071	14.7264	15.3313
CD3G	mRNA	chr11	118344344	118355161	+	-2.30008	11.8307	11.1068	15.1409	11.669	11.7087	12.516	14.5728	11.918	14.1929	13.4505	14.8736	14.5674	14.9775	15.3369	15.5533	15.5144	14.9211	14.2536	15.1042	15.1511	15.5328	15.5427
KLF12	mRNA	chr13	73686012	74134257	-	-2.30083	10.5992	10.7758	14.653	11.2362	11.3367	12.4983	13.7409	10.8595	13.1072	12.9923	14.1951	13.1267	14.3492	15.1441	14.9344	15.0984	14.7609	13.6311	14.7196	14.6166	14.6732	14.5194
STAT4	mRNA	chr2	191029576	191174176	-	-2.30564	10.9022	10.1651	14.0548	8.86432	10.3669	10.9699	14.497	12.5223	11.5364	12.2811	13.686	13.5992	13.6932	13.7228	14.4694	13.8597	13.9349	13.2375	13.0578	14.7277	14.3789	14.6926
GZMK	mRNA	chr5	55024253	55034570	+	-2.34795	8.71862	8.02625	13.7413	9.20097	9.98592	10.3449	13.3956	9.33613	11.6045	11.1176	12.502	14.6748	12.6189	13.1599	13.1444	12.2762	12.1126	11.9081	12.6046	12.7391	13.3621	13.6387
CREM	mRNA	chr10	35126791	35212958	+	-2.3753	8.59409	9.14871	12.4158	8.26868	9.84253	8.64257	13.4101	11.5411	10.308	9.95164	13.5262	10.9864	12.8226	12.3269	13.2737	12.8473	13.8118	11.3738	11.5197	12.7656	13.1834	12.6141
DUSP2	mRNA	chr2	96143166	96145440	-	-2.37583	6.1105	6.33767	10.4524	5.44133	7.16696	6.5323	10.6888	7.85867	7.13397	7.59105	9.27821	10.5925	8.88382	9.52241	10.453	7.7537	9.68176	10.477	9.11191	10.936	11.2474	10.9484
OCIAD2	mRNA	chr4	48885019	48906937	-	-2.38396	7.32101	8.7284	11.7239	8.48475	8.85418	9.86679	10.3849	8.56131	10.4548	10.4029	11.3961	10.2202	13.8232	12.519	12.2244	14.5327	11.1119	10.3614	11.457	12.0752	11.4948	11.1309
MYBL1	mRNA	chr8	66562175	66613294	-	-2.39264	6.34877	6.69944	11.5193	7.09852	7.59358	6.6902	10.6399	7.68217	5.5621	8.28774	9.85557	8.72821	9.08694	10.7049	11.9336	8.94301	9.89424	10.0824	9.7447	12.0232	10.4807	10.9803
CAMK4	mRNA	chr5	111223653	111494886	+	-2.44122	11.6396	10.7365	15.6852	12.4274	11.761	13.1867	13.5006	11.4791	14.8362	13.5849	15.2058	13.723	16.1513	15.7204	15.816	16.3171	15.8179	14.2371	15.9327	15.3051	15.3072	14.3659
RNF125	mRNA	chr18	32018372	32073213	+	-2.44179	10.7154	8.9156	12.9894	9.64439	10.3238	9.95819	13.5054	9.26805	11.3385	10.3668	13.5335	11.8431	14.3808	13.3953	13.3909	14.9541	13.295	11.5432	12.5022	13.045	12.9027	12.9466
CD5	mRNA	chr11	61102395	61127852	+	-2.44605	9.54606	9.38578	13.3967	9.89025	9.7315	10.851	12.5463	10.5208	12.3555	11.5039	13.4345	12.2894	13.9227	13.3362	13.7665	14.6311	13.9105	12.1829	13.2929	13.6004	13.7728	12.886
ARL4C	mRNA	chr2	234493041	234497053	-	-2.47145	7.97268	8.16292	11.5116	8.51711	8.32208	8.95566	10.6667	8.00843	9.61151	8.40237	11.5421	10.7571	11.1795	11.5349	12.3651	11.0814	11.5292	10.4678	10.5755	12.0569	12.3261	12.3992
CD8A	mRNA	chr2	86784605	86808396	-	-2.49041	7.79376	7.07037	10.9977	6.6801	7.51467	8.64104	11.4954	7.90468	9.34673	9.83662	11.8607	12.3096	10.3095	11.1996	11.6103	10.9229	11.1217	9.1918	10.6136	11.1202	11.9485	12.4137
IL2RB	mRNA	chr22	37119086	37175054	-	-2.50097	3.83705	4.63105	8.59984	5.62981	5.52519	4.58754	8.99801	5.08327	5.6972	7.09745	8.8305	9.08828	8.16363	8.26122	9.96008	6.9902	8.98602	7.02364	7.92549	8.70996	8.61475	9.08156
KIR2DL3	mRNA	chr19	54738509	54753052	+	-2.5325	7.5739	6.8736	10.9747	7.38371	8.04858	7.55985	10.5054	9.25338	5.91385	8.68917	11.682	10.1985	9.62219	11.2847	13.0076	8.65972	9.78949	9.06569	11.027	12.1661	11.5515	11.6669
HLA-DPA1	mRNA	chr6	33064569	33080778	-	-2.56169	7.84456	13.5258	11.048	9.19956	12.3144	9.47827	12.054	12.8453	10.2572	8.87488	14.9516	13.5352	14.3956	14.4007	15.3024	13.7438	11.465	14.6093	11.2757	14.0342	11.0367	10.9203
GZMB	mRNA	chr14	24630954	24634267	-	-2.56634	6.79633	9.98137	12.9156	6.54626	10.3504	8.807	13.3124	12.169	9.00692	11.8002	13.4673	13.9167	11.1132	12.6696	13.787	10.9911	12.5943	11.7024	11.8066	13.5046	13.2433	14.0224
AK5	mRNA	chr1	77281977	77559969	+	-2.58802	9.56792	7.18346	12.3277	9.73968	8.2542	9.7082	9.34271	6.34713	11.0686	10.7924	11.2997	9.23856	13.0204	12.0001	13.2784	11.8252	12.6629	11.862	13.0249	11.984	12.6964	11.3623
PLXDC1	mRNA	chr17	39063303	39153232	-	-2.60245	7.11375	6.84915	10.797	7.27077	6.40906	8.19999	8.68387	7.45736	10.1865	7.76064	10.2725	7.90457	11.6407	11.3661	10.7898	11.3224	11.3736	9.44607	11.7096	11.5892	11.5324	9.15618
KLRB1	mRNA	chr12	9594551	9607901	-	-2.60356	8.96211	8.17579	14.8984	10.29	10.7784	10.737	15.1993	10.6636	10.1407	10.93	13.1418	11.97	13.6573	14.7814	15.3791	13.0618	13.759	12.3287	13.1112	13.8958	14.4416	14.6453
GCNT4	mRNA	chr5	75025346	75030899	-	-2.61709	7.37089	5.44203	9.47336	6.75259	6.52853	7.00136	8.17008	6.49001	7.78134	7.7432	10.0711	7.63105	10.3133	10.2509	10.5197	10.6239	10.2533	9.07011	10.2227	10.3476	10.6891	8.71638
ZNF683	mRNA	chr1	26361634	26374522	-	-2.6283	4.50824	4.98677	6.39641	4.10547	4.20249	4.741	6.62532	4.61965	5.46293	4.98246	7.74227	9.22061	5.97741	8.4209	8.85342	5.58233	7.14225	6.43164	6.86359	8.16729	7.8995	9.99532
GPR56	mRNA	chr16	57619738	57665032	+	-2.64518	5.7294	7.28081	10.5877	6.64581	8.03342	7.79782	12.3416	7.61688	6.61989	8.17209	11.4671	10.5989	9.15583	10.7333	11.7624	9.53938	11.0619	8.48197	9.81397	11.4072	11.6935	13.0173
TRBV19	mRNA	chr7	142618849	142619532	+	-2.65565	6.28366	5.96028	9.58317	5.70657	5.34746	6.39592	8.31822	5.97038	8.81489	8.60989	10.3621	7.93746	9.65251	9.63655	10.2142	9.70803	9.98768	8.29017	10.1773	10.647	10.7053	9.73811
KIR2DS2	mRNA	chr19_GL000209v2_alt	104510	13423	-	-2.66154	5.98907	6.10121	9.58295	5.7563	6.53694	6.88584	7.31894	8.57119	5.631	8.03569	9.91277	9.3515	6.84101	11.9938	11.2475	8.27484	9.62386	8.23065	9.76086	10.8968	10.1889	10.1071
SH2D1B	mRNA	chr1	162395266	162412138	-	-2.6722	6.62104	6.73757	11.8161	8.47199	9.94085	7.26071	12.2444	9.46379	7.05772	10.348	12.0128	10.5305	11.6338	9.97502	13.7336	11.1562	12.544	9.97801	11.7178	11.9052	11.811	13.0229
RORA	mRNA	chr15	60488284	61229319	-	-2.72475	9.09131	9.80864	14.9847	9.75217	11.3203	10.6733	14.0271	10.4553	11.9745	12.2976	13.7342	13.7838	14.5834	14.6748	14.7491	14.3049	14.1251	12.6067	13.8467	14.5935	14.2709	14.6858
KIR3DS1	mRNA	chr19_GL000209v2_alt	58331	104520	-	-2.77538	4.72704	4.73447	9.06187	6.00734	6.66905	7.25637	8.0142	8.01693	4.81347	7.57208	10.336	8.25503	7.65608	11.3189	11.9975	7.79908	8.69099	7.60322	9.81581	10.6373	9.43913	10.003
GZMH	mRNA	chr14	24606480	24609699	-	-2.79298	5.49657	5.91676	9.77834	5.32383	5.79402	6.21997	10.6842	5.49476	6.31804	6.44711	10.2572	10.6427	7.77149	9.41797	11.2423	8.4801	9.50336	7.1691	7.85603	10.3649	10.2148	11.5641
TRAV8-3	mRNA	chr14	21852359	21856119	+	-2.80207	9.09723	6.99381	10.905	8.61725	8.49935	9.12729	9.47876	8.12107	11.0488	9.93056	11.9314	10.8063	11.7258	11.5753	12.7451	11.8893	12.5453	10.8276	12.9814	12.06	12.6677	12.0526
KLRC2	mRNA	chr12	10426594	10442300	-	-2.81443	6.91579	6.482	13.7534	9.21105	8.70216	8.31269	11.5941	9.29067	7.46347	10.8755	12.6963	11.2802	11.2605	12.7367	12.6471	10.8443	12.36	10.4583	11.0882	13.0259	12.5508	13.9456
NOG	mRNA	chr17	56593699	56595590	+	-2.86309	7.95728	6.74282	10.1819	8.05101	6.49036	7.43008	6.64712	6.07128	9.44731	7.30719	10.2832	6.45026	11.8392	10.4916	11.0312	12.7762	11.0862	9.4616	12.0122	10.5425	10.6965	9.27793
KLRC3	mRNA	chr12	10412312	10420595	-	-2.88984	6.2246	7.14924	13.389	8.65869	7.92989	9.37866	13.5281	9.54401	7.58155	11.4515	12.5746	12.0459	11.9307	13.3826	13.8349	11.3111	12.2829	10.1819	11.0675	12.9721	13.1307	13.7657
KIR2DS1	mRNA	chr19_GL000209v2_alt	14000	104509	-	-2.98257	5.20521	5.27321	9.46636	5.36721	6.79169	6.1044	8.58487	8.14423	4.75096	6.95939	10.7233	8.92481	8.09711	10.9908	12.1066	7.48655	8.8557	7.80976	10.114	11.248	9.7485	9.66278
FCRL6	mRNA	chr1	159800511	159816257	+	-3.08986	4.92281	6.08834	11.0492	5.40103	6.68968	5.941	10.9453	6.15139	5.90568	6.42394	10.4528	10.148	8.05585	10.9679	12.2181	7.85555	10.0541	6.99488	9.30725	10.3523	11.3417	12.7518
ZNF331	mRNA	chr19	53520923	53580269	+	-3.16721	7.59959	6.02842	11.0088	6.15664	7.11793	7.09111	12.5299	9.1445	9.76526	7.7303	11.8493	9.38523	12.0614	11.2697	12.0618	11.0278	12.3414	11.3376	10.5135	12.6716	12.8265	11.6674
NR4A1	mRNA	chr12	52022832	52059507	+	-3.16982	5.78319	4.69057	6.51973	4.25828	4.90577	3.82567	6.23604	8.51049	6.70159	3.43376	9.16526	6.51366	7.47402	6.95339	8.93286	7.08379	9.36375	10.5673	9.41451	8.51648	10.4601	9.43083
GNLY	mRNA	chr2	85685175	85698854	+	-3.23183	6.56724	11.058	14.6269	8.7637	11.0976	9.03177	14.7502	11.1769	8.92411	12.9173	14.478	14.2776	12.1694	14.9467	14.6872	13.7718	14.6377	11.9367	14.2377	14.8992	14.3186	15.118
FAM111B	mRNA	chr11	59107185	59127415	+	-3.3458	3.97502	7.81304	11.0002	9.48183	8.54522	8.98529	11.7432	8.94296	9.79524	9.3337	13.2505	11.2597	12.1978	13.1314	12.9164	12.9733	14.2589	10.9954	12.9663	10.3248	12.1117	11.3023
YME1L1	mRNA	chr14	22449115	22465920	+	-3.6235	6.77776	7.8444	14.9552	9.24011	8.2251	8.33189	13.4791	8.67513	10.1786	9.8492	13.1939	12.4609	11.6046	13.6471	15.1424	10.9102	13.4482	13.1978	13.4009	13.9297	14.1502	15.4641
NR4A3	mRNA	chr9	99821855	99866891	+	-3.62552	5.44392	4.34855	8.36368	5.33162	5.08059	4.50773	11.2665	6.01309	5.3034	4.56069	10.2401	8.31324	9.64758	8.75812	8.92307	7.79598	10.3958	10.4476	8.73104	10.5748	11.0658	10.8767
NR4A2	mRNA	chr2	156324432	156342348	-	-3.65227	10.2666	6.09886	11.8599	6.48092	7.7887	7.31221	11.9422	7.23362	8.46549	7.42769	12.0481	10.5185	12.0783	11.8814	12.4788	10.2312	12.8749	12.5003	11.1794	13.2035	13.257	13.4272
FCER1A	mRNA	chr1	159289714	159308224	+	-4.14412	5.03881	4.94808	9.53554	4.77051	4.00166	5.0577	5.21214	5.1199	5.93816	5.27648	7.98546	8.38242	10.3057	9.22654	10.0455	8.99526	11.1823	11.4573	8.83127	9.11285	10.8419	9.24165
