# Supplementary material for: Long noncoding RNA and messenger RNA abnormalities in pediatric sepsis: a preliminary study
Source: BMC Med Genomics. 2020 Mar 10;13:36. doi: 10.1186/s12920-020-0698-x (PMC7063742; doi:10.1186/s12920-020-0698-x)
Supplement: Supplementary file 6 — Additional file 6. Conservation analysis results of the 4 lncRNAs. [file 12920_2020_698_MOESM6_ESM.xlsx]

## Sheet: Sheet1
No.	Symbol	Transcript ID	Genomic Location	Conservation Score
1	lnc-ZNF638-1	ENST00000494501	chr2 71601296-71612713	0.0674812
2	lnc-TRAPPC5-1	ENST00000598851	chr19 7677929-7678984	0.106155
3	lnc-ANXA3-2	ENST00000503776	chr4 78601864-78610451	0.117583
4	lnc-RP11-1220K2.2.1-7	ENST00000490593	chr7 142038546-142040441	0.015981
